# Supplementary material for: Multi-omics sequencing provides insight into floral transition in Catalpa bungei. C.A. Mey
Source: BMC Genomics. 2020 Jul 22;21:508. doi: 10.1186/s12864-020-06918-y (PMC7376858; doi:10.1186/s12864-020-06918-y)
Supplement: Supplementary file 10 — Additional file 10: Table S1. Summary of Illumina short reads. [file 12864_2020_6918_MOESM10_ESM.xlsx]

## Sheet: Sheet1
Sample	TotalRawReads	TotalCleanReads	TotalCleanReadsRatio	TotalrRNAFilterReads	TotalrRNAFilterReadsRatio	TotalBaseFilterReads	TotalBaseFilterReadsRatio	ReadsWithAdapter	ReadsWithAdapterRatio	ReadsWithLowQuality	ReadsWithLowQualityRatio	ReadsWithDuplications	ReadsWithDuplicationsRatio	ReadWithNRateExceed	ReadWithNRateExceedRatio	GCofFq1	GCofFq2	Q20ofFq1	Q20ofFq2	Q30ofFq1	Q30ofFq2
EF-Vb-1	132027222	92291320	0.699	1158110	0.0088	38577792	0.2922	0	0	0	0	38577792	0.2922	0	0	0.4431	0.4406	0.9895	0.9779	0.9688	0.9426
EF-Vb-2	131859454	90679402	0.6877	2109044	0.016	39071008	0.2963	0	0	0	0	39071008	0.2963	0	0	0.4444	0.4436	0.9915	0.9748	0.9743	0.9361
EF-Vb-3	131889776	88683222	0.6724	2343718	0.0178	40862836	0.3098	0	0	0	0	40862836	0.3098	0	0	0.4427	0.4418	0.9911	0.9766	0.9734	0.9391
EF-Rb-1	132059752	85444582	0.647	891132	0.0068	45724038	0.3462	0	0	0	0	45724038	0.3462	0	0	0.4422	0.4407	0.9903	0.977	0.9709	0.9412
EF-Rb-2	132015628	87780210	0.6649	1522162	0.0115	42713256	0.3236	0	0	0	0	42713256	0.3236	0	0	0.4425	0.4415	0.9906	0.9735	0.9721	0.9326
EF-Rb-3	130511432	88494146	0.6781	1580922	0.0121	40436364	0.3098	0	0	0	0	40436364	0.3098	0	0	0.4409	0.4392	0.9923	0.9699	0.9761	0.9326
EF-Tb-1	131721794	88361524	0.6708	792170	0.006	42568100	0.3232	0	0	0	0	42568100	0.3232	0	0	0.4416	0.4401	0.9907	0.9782	0.9717	0.944
EF-Tb-2	131675334	80176168	0.6089	6472754	0.0492	45026412	0.342	0	0	0	0	45026412	0.342	0	0	0.4498	0.4481	0.9911	0.9748	0.9732	0.9361
EF-Tb-3	131775828	83090412	0.6305	6470406	0.0491	42215010	0.3204	0	0	0	0	42215010	0.3204	0	0	0.449	0.4484	0.99	0.9734	0.9703	0.9311
WT-Vb-1	131958108	86206924	0.6533	1755056	0.0133	43996128	0.3334	0	0	0	0	43996128	0.3334	0	0	0.444	0.441	0.9907	0.9783	0.972	0.9443
WT-Vb-2	131731230	87909748	0.6673	2768770	0.021	41052712	0.3116	0	0	0	0	41052712	0.3116	0	0	0.4456	0.4449	0.9912	0.9749	0.9735	0.9361
WT-Vb-3	131515834	90421640	0.6875	1545504	0.0118	39548690	0.3007	0	0	0	0	39548690	0.3007	0	0	0.4438	0.4427	0.9898	0.9723	0.9697	0.9278
WT-Rb-1	132053924	90418220	0.6847	386942	0.0029	41248762	0.3124	0	0	0	0	41248762	0.3124	0	0	0.442	0.441	0.9913	0.9738	0.9737	0.9338
WT-Rb-2	131864864	88902238	0.6742	2845268	0.0216	40117358	0.3042	0	0	0	0	40117358	0.3042	0	0	0.444	0.4434	0.9907	0.9725	0.9721	0.9298
WT-Rb-3	130268028	90671068	0.696	2154168	0.0165	37442792	0.2874	0	0	0	0	37442792	0.2874	0	0	0.4431	0.4411	0.9926	0.9695	0.9767	0.9315
WT-Tb-1	132035678	89750844	0.6798	1120284	0.0085	41164550	0.3118	0	0	0	0	41164550	0.3118	0	0	0.4437	0.4419	0.9904	0.9787	0.9714	0.9454
WT-Tb-2	131643040	88335180	0.671	2303250	0.0175	41004610	0.3115	0	0	0	0	41004610	0.3115	0	0	0.444	0.4427	0.9909	0.9659	0.9725	0.9161
WT-Tb-3	130501476	87486898	0.6704	4821362	0.0369	38193216	0.2927	0	0	0	0	38193216	0.2927	0	0	0.449	0.4479	0.9913	0.969	0.973	0.9295
