# Supplementary material for: Multi-omics sequencing provides insight into floral transition in Catalpa bungei. C.A. Mey
Source: BMC Genomics. 2020 Jul 22;21:508. doi: 10.1186/s12864-020-06918-y (PMC7376858; doi:10.1186/s12864-020-06918-y)
Supplement: Supplementary file 12 — Additional file 12: Table S3. Top 20 KEGG pathways significantly enriched with DEGs during floral transition in EF. [file 12864_2020_6918_MOESM12_ESM.xlsx]

## Sheet: Sheet1
Pathway	Pathway_ID	All_profiles(4443)	Profile0(114)	Profile1(149)	Profile2(1330)	Profile5(1412)	Profile6(221)	Profile7
Plant-pathogen interaction	ko04626	375(8.44%)	9(7.89%)	11(7.38%)	85(6.39%)	155(10.98%)	15(6.79%)	3(3.57%)
Plant hormone signal transduction	ko04075	351(7.90%)	9(7.89%)	16(10.74%)	106(7.97%)	102(7.22%)	8(3.62%)	4(4.76%)
Microbial metabolism in diverse environments	ko01120	311(7.00%)	4(3.51%)	7(4.70%)	71(5.34%)	111(7.86%)	21(9.50%)	5(5.95%)
Starch and sucrose metabolism	ko00500	279(6.28%)	10(8.77%)	12(8.05%)	92(6.92%)	69(4.89%)	8(3.62%)	9(10.71%)
Pentose and glucuronate interconversions	ko00040	112(2.52%)	3(2.63%)	5(3.36%)	31(2.33%)	30(2.12%)	9(4.07%)	3(3.57%)
Circadian rhythm - plant	ko04712	81(1.82%)	3(2.63%)	2(1.34%)	21(1.58%)	12(0.85%)	3(1.36%)	1(1.19%)
Phosphatidylinositol signaling system	ko04070	61(1.37%)	3(2.63%)	2(1.34%)	12(0.90%)	24(1.70%)	0(0.00%)	3(3.57%)
Pentose phosphate pathway	ko00030	54(1.22%)	0(0.00%)	2(1.34%)	9(0.68%)	18(1.27%)	4(1.81%)	1(1.19%)
Carbon fixation in photosynthetic organisms	ko00710	53(1.19%)	0(0.00%)	1(0.67%)	7(0.53%)	18(1.27%)	4(1.81%)	3(3.57%)
Porphyrin and chlorophyll metabolism	ko00860	45(1.01%)	2(1.75%)	0(0.00%)	24(1.80%)	11(0.78%)	0(0.00%)	1(1.19%)
Zeatin biosynthesis	ko00908	41(0.92%)	1(0.88%)	1(0.67%)	2(0.15%)	17(1.20%)	4(1.81%)	3(3.57%)
Fructose and mannose metabolism	ko00051	41(0.92%)	1(0.88%)	0(0.00%)	8(0.60%)	13(0.92%)	3(1.36%)	1(1.19%)
Photosynthesis - antenna proteins	ko00196	24(0.54%)	0(0.00%)	0(0.00%)	11(0.83%)	0(0.00%)	0(0.00%)	0(0.00%)
Brassinosteroid biosynthesis	ko00905	13(0.29%)	0(0.00%)	1(0.67%)	2(0.15%)	5(0.35%)	3(1.36%)	0(0.00%)
Anthocyanin biosynthesis	ko00942	13(0.29%)	0(0.00%)	0(0.00%)	4(0.30%)	3(0.21%)	0(0.00%)	1(1.19%)
