# Supplementary material for: Multi-omics sequencing provides insight into floral transition in Catalpa bungei. C.A. Mey
Source: BMC Genomics. 2020 Jul 22;21:508. doi: 10.1186/s12864-020-06918-y (PMC7376858; doi:10.1186/s12864-020-06918-y)
Supplement: Supplementary file 13 — Additional file 13: Table S4. All predicted transcription factors in EF during floral transition. [file 12864_2020_6918_MOESM13_ESM.xlsx]

## Sheet: Sheet1
Cbu_mRNA.11229	AP2
Cbu_mRNA.11698	AP2
Cbu_mRNA.1254	AP2
Cbu_mRNA.14784	AP2
Cbu_mRNA.14973	AP2
Cbu_mRNA.15281	AP2
Cbu_mRNA.15582	AP2
Cbu_mRNA.15675	AP2
Cbu_mRNA.18124	AP2
Cbu_mRNA.19298	AP2
Cbu_mRNA.21671	AP2
Cbu_mRNA.2250	AP2
Cbu_mRNA.23218	AP2
Cbu_mRNA.23263	AP2
Cbu_mRNA.23280	AP2
Cbu_mRNA.23808	AP2
Cbu_mRNA.24739	AP2
Cbu_mRNA.25041	AP2
Cbu_mRNA.25785	AP2
Cbu_mRNA.5805	AP2
Cbu_mRNA.6922	AP2
Cbu_mRNA.7493	AP2
Cbu_mRNA.7704	AP2
Cbu_mRNA.921	AP2
TCONS_00012127	AP2
TCONS_00012128	AP2
TCONS_00012130	AP2
TCONS_00012131	AP2
TCONS_00014141	AP2
TCONS_00014142	AP2
TCONS_00014143	AP2
TCONS_00014144	AP2
TCONS_00014366	AP2
TCONS_00018509	AP2
TCONS_00018511	AP2
TCONS_00022016	AP2
TCONS_00029464	AP2
TCONS_00037980	AP2
TCONS_00039599	AP2
TCONS_00046995	AP2
TCONS_00046996	AP2
TCONS_00054544	AP2
TCONS_00055259	AP2
TCONS_00055818	AP2
TCONS_00056477	AP2
TCONS_00056478	AP2
Cbu_mRNA.11643	ARF
Cbu_mRNA.13568	ARF
Cbu_mRNA.13827	ARF
Cbu_mRNA.14103	ARF
Cbu_mRNA.15521	ARF
Cbu_mRNA.15541	ARF
Cbu_mRNA.1562	ARF
Cbu_mRNA.16431	ARF
Cbu_mRNA.16529	ARF
Cbu_mRNA.18837	ARF
Cbu_mRNA.19682	ARF
Cbu_mRNA.19791	ARF
Cbu_mRNA.19844	ARF
Cbu_mRNA.2117	ARF
Cbu_mRNA.2186	ARF
Cbu_mRNA.22621	ARF
Cbu_mRNA.2348	ARF
Cbu_mRNA.23904	ARF
Cbu_mRNA.24234	ARF
Cbu_mRNA.24770	ARF
Cbu_mRNA.25110	ARF
Cbu_mRNA.25294	ARF
Cbu_mRNA.25296	ARF
Cbu_mRNA.26089	ARF
Cbu_mRNA.26092	ARF
Cbu_mRNA.26299	ARF
Cbu_mRNA.27590	ARF
Cbu_mRNA.3567	ARF
Cbu_mRNA.4223	ARF
Cbu_mRNA.6300	ARF
Cbu_mRNA.9298	ARF
TCONS_00006921	ARF
TCONS_00006922	ARF
TCONS_00006923	ARF
TCONS_00007773	ARF
TCONS_00011441	ARF
TCONS_00019264	ARF
TCONS_00019265	ARF
TCONS_00020888	ARF
TCONS_00020889	ARF
TCONS_00020890	ARF
TCONS_00020891	ARF
TCONS_00021309	ARF
TCONS_00035303	ARF
TCONS_00035304	ARF
TCONS_00039927	ARF
TCONS_00039928	ARF
TCONS_00051656	ARF
TCONS_00052033	ARF
TCONS_00056192	ARF
TCONS_00056818	ARF
TCONS_00058235	ARF
TCONS_00058237	ARF
Cbu_mRNA.14930	ARR-B
Cbu_mRNA.15280	ARR-B
Cbu_mRNA.19621	ARR-B
Cbu_mRNA.20210	ARR-B
Cbu_mRNA.21325	ARR-B
Cbu_mRNA.21330	ARR-B
Cbu_mRNA.2441	ARR-B
Cbu_mRNA.25480	ARR-B
Cbu_mRNA.26745	ARR-B
Cbu_mRNA.3028	ARR-B
Cbu_mRNA.5017	ARR-B
Cbu_mRNA.819	ARR-B
Cbu_mRNA.9254	ARR-B
Cbu_mRNA.9732	ARR-B
TCONS_00010739	ARR-B
TCONS_00010740	ARR-B
TCONS_00013738	ARR-B
TCONS_00013739	ARR-B
TCONS_00014927	ARR-B
TCONS_00018852	ARR-B
TCONS_00018853	ARR-B
TCONS_00018854	ARR-B
TCONS_00018855	ARR-B
TCONS_00018856	ARR-B
TCONS_00018857	ARR-B
TCONS_00020985	ARR-B
TCONS_00020986	ARR-B
TCONS_00023455	ARR-B
TCONS_00023456	ARR-B
TCONS_00040277	ARR-B
TCONS_00040278	ARR-B
TCONS_00052455	ARR-B
TCONS_00052456	ARR-B
TCONS_00058754	ARR-B
Cbu_mRNA.10236	B3
Cbu_mRNA.11488	B3
Cbu_mRNA.13118	B3
Cbu_mRNA.13188	B3
Cbu_mRNA.13281	B3
Cbu_mRNA.13442	B3
Cbu_mRNA.13854	B3
Cbu_mRNA.14173	B3
Cbu_mRNA.14311	B3
Cbu_mRNA.14581	B3
Cbu_mRNA.14604	B3
Cbu_mRNA.14605	B3
Cbu_mRNA.14932	B3
Cbu_mRNA.15638	B3
Cbu_mRNA.17177	B3
Cbu_mRNA.18029	B3
Cbu_mRNA.18133	B3
Cbu_mRNA.18138	B3
Cbu_mRNA.18961	B3
Cbu_mRNA.18988	B3
Cbu_mRNA.19642	B3
Cbu_mRNA.20352	B3
Cbu_mRNA.23202	B3
Cbu_mRNA.2370	B3
Cbu_mRNA.2683	B3
Cbu_mRNA.26867	B3
Cbu_mRNA.26874	B3
Cbu_mRNA.2704	B3
Cbu_mRNA.27377	B3
Cbu_mRNA.296	B3
Cbu_mRNA.3282	B3
Cbu_mRNA.3819	B3
Cbu_mRNA.4211	B3
Cbu_mRNA.5768	B3
Cbu_mRNA.7221	B3
Cbu_mRNA.7228	B3
Cbu_mRNA.7394	B3
Cbu_mRNA.7814	B3
Cbu_mRNA.7821	B3
Cbu_mRNA.8168	B3
Cbu_mRNA.8381	B3
Cbu_mRNA.8391	B3
Cbu_mRNA.9052	B3
TCONS_00000692	B3
TCONS_00000693	B3
TCONS_00006709	B3
TCONS_00006710	B3
TCONS_00008424	B3
TCONS_00012267	B3
TCONS_00022019	B3
TCONS_00026236	B3
TCONS_00027289	B3
TCONS_00027290	B3
TCONS_00030199	B3
TCONS_00030200	B3
TCONS_00030202	B3
TCONS_00043533	B3
TCONS_00046425	B3
TCONS_00046584	B3
TCONS_00046585	B3
TCONS_00058355	B3
TCONS_00058378	B3
TCONS_00058380	B3
TCONS_00062335	B3
TCONS_00062346	B3
TCONS_00062348	B3
TCONS_00062349	B3
Cbu_mRNA.12106	BBR-BPC
Cbu_mRNA.13137	BBR-BPC
Cbu_mRNA.19813	BBR-BPC
Cbu_mRNA.24828	BBR-BPC
Cbu_mRNA.26761	BBR-BPC
Cbu_mRNA.3622	BBR-BPC
TCONS_00006984	BBR-BPC
TCONS_00020726	BBR-BPC
TCONS_00024726	BBR-BPC
TCONS_00040782	BBR-BPC
TCONS_00042116	BBR-BPC
Cbu_mRNA.11013	BES1
Cbu_mRNA.11241	BES1
Cbu_mRNA.13173	BES1
Cbu_mRNA.15971	BES1
Cbu_mRNA.17736	BES1
Cbu_mRNA.21593	BES1
Cbu_mRNA.24096	BES1
Cbu_mRNA.24212	BES1
Cbu_mRNA.4490	BES1
Cbu_mRNA.6626	BES1
Cbu_mRNA.8557	BES1
Cbu_mRNA.8695	BES1
TCONS_00002912	BES1
TCONS_00027598	BES1
TCONS_00032172	BES1
TCONS_00032173	BES1
TCONS_00033640	BES1
TCONS_00057866	BES1
Cbu_mRNA.10244	bHLH
Cbu_mRNA.10512	bHLH
Cbu_mRNA.10542	bHLH
Cbu_mRNA.10700	bHLH
Cbu_mRNA.10803	bHLH
Cbu_mRNA.11030	bHLH
Cbu_mRNA.11089	bHLH
Cbu_mRNA.1130	bHLH
Cbu_mRNA.1147	bHLH
Cbu_mRNA.11519	bHLH
Cbu_mRNA.11520	bHLH
Cbu_mRNA.11598	bHLH
Cbu_mRNA.11701	bHLH
Cbu_mRNA.11914	bHLH
Cbu_mRNA.12078	bHLH
Cbu_mRNA.12480	bHLH
Cbu_mRNA.12787	bHLH
Cbu_mRNA.12837	bHLH
Cbu_mRNA.12901	bHLH
Cbu_mRNA.13227	bHLH
Cbu_mRNA.13259	bHLH
Cbu_mRNA.13264	bHLH
Cbu_mRNA.1327	bHLH
Cbu_mRNA.13438	bHLH
Cbu_mRNA.13596	bHLH
Cbu_mRNA.13783	bHLH
Cbu_mRNA.13848	bHLH
Cbu_mRNA.13955	bHLH
Cbu_mRNA.1399	bHLH
Cbu_mRNA.14010	bHLH
Cbu_mRNA.14040	bHLH
Cbu_mRNA.14167	bHLH
Cbu_mRNA.14191	bHLH
Cbu_mRNA.14218	bHLH
Cbu_mRNA.14396	bHLH
Cbu_mRNA.14478	bHLH
Cbu_mRNA.14699	bHLH
Cbu_mRNA.14850	bHLH
Cbu_mRNA.14879	bHLH
Cbu_mRNA.14926	bHLH
Cbu_mRNA.15114	bHLH
Cbu_mRNA.15171	bHLH
Cbu_mRNA.15410	bHLH
Cbu_mRNA.15809	bHLH
Cbu_mRNA.15810	bHLH
Cbu_mRNA.16201	bHLH
Cbu_mRNA.16244	bHLH
Cbu_mRNA.16448	bHLH
Cbu_mRNA.16453	bHLH
Cbu_mRNA.16551	bHLH
Cbu_mRNA.16687	bHLH
Cbu_mRNA.16911	bHLH
Cbu_mRNA.17122	bHLH
Cbu_mRNA.17241	bHLH
Cbu_mRNA.17292	bHLH
Cbu_mRNA.1742	bHLH
Cbu_mRNA.17605	bHLH
Cbu_mRNA.17616	bHLH
Cbu_mRNA.18015	bHLH
Cbu_mRNA.1828	bHLH
Cbu_mRNA.18601	bHLH
Cbu_mRNA.18653	bHLH
Cbu_mRNA.18730	bHLH
Cbu_mRNA.18734	bHLH
Cbu_mRNA.18838	bHLH
Cbu_mRNA.1892	bHLH
Cbu_mRNA.18952	bHLH
Cbu_mRNA.1901	bHLH
Cbu_mRNA.19243	bHLH
Cbu_mRNA.19426	bHLH
Cbu_mRNA.19633	bHLH
Cbu_mRNA.19999	bHLH
Cbu_mRNA.20011	bHLH
Cbu_mRNA.20131	bHLH
Cbu_mRNA.20283	bHLH
Cbu_mRNA.20429	bHLH
Cbu_mRNA.20472	bHLH
Cbu_mRNA.20773	bHLH
Cbu_mRNA.20798	bHLH
Cbu_mRNA.20813	bHLH
Cbu_mRNA.2083	bHLH
Cbu_mRNA.21272	bHLH
Cbu_mRNA.21337	bHLH
Cbu_mRNA.21497	bHLH
Cbu_mRNA.21629	bHLH
Cbu_mRNA.21740	bHLH
Cbu_mRNA.21789	bHLH
Cbu_mRNA.22240	bHLH
Cbu_mRNA.22281	bHLH
Cbu_mRNA.22384	bHLH
Cbu_mRNA.22410	bHLH
Cbu_mRNA.22585	bHLH
Cbu_mRNA.22612	bHLH
Cbu_mRNA.23027	bHLH
Cbu_mRNA.23373	bHLH
Cbu_mRNA.23651	bHLH
Cbu_mRNA.23762	bHLH
Cbu_mRNA.24065	bHLH
Cbu_mRNA.24192	bHLH
Cbu_mRNA.24308	bHLH
Cbu_mRNA.24309	bHLH
Cbu_mRNA.24310	bHLH
Cbu_mRNA.24313	bHLH
Cbu_mRNA.24314	bHLH
Cbu_mRNA.24361	bHLH
Cbu_mRNA.24362	bHLH
Cbu_mRNA.24508	bHLH
Cbu_mRNA.24840	bHLH
Cbu_mRNA.25114	bHLH
Cbu_mRNA.25232	bHLH
Cbu_mRNA.25421	bHLH
Cbu_mRNA.25587	bHLH
Cbu_mRNA.25827	bHLH
Cbu_mRNA.25892	bHLH
Cbu_mRNA.25895	bHLH
Cbu_mRNA.26244	bHLH
Cbu_mRNA.26286	bHLH
Cbu_mRNA.26288	bHLH
Cbu_mRNA.26481	bHLH
Cbu_mRNA.26636	bHLH
Cbu_mRNA.26759	bHLH
Cbu_mRNA.26894	bHLH
Cbu_mRNA.26908	bHLH
Cbu_mRNA.26974	bHLH
Cbu_mRNA.27246	bHLH
Cbu_mRNA.27357	bHLH
Cbu_mRNA.27506	bHLH
Cbu_mRNA.27712	bHLH
Cbu_mRNA.3018	bHLH
Cbu_mRNA.3055	bHLH
Cbu_mRNA.3166	bHLH
Cbu_mRNA.3306	bHLH
Cbu_mRNA.3815	bHLH
Cbu_mRNA.3905	bHLH
Cbu_mRNA.3965	bHLH
Cbu_mRNA.4015	bHLH
Cbu_mRNA.4597	bHLH
Cbu_mRNA.47	bHLH
Cbu_mRNA.4766	bHLH
Cbu_mRNA.4776	bHLH
Cbu_mRNA.5141	bHLH
Cbu_mRNA.5233	bHLH
Cbu_mRNA.5263	bHLH
Cbu_mRNA.5269	bHLH
Cbu_mRNA.5659	bHLH
Cbu_mRNA.5902	bHLH
Cbu_mRNA.5950	bHLH
Cbu_mRNA.6238	bHLH
Cbu_mRNA.6242	bHLH
Cbu_mRNA.6245	bHLH
Cbu_mRNA.6599	bHLH
Cbu_mRNA.6673	bHLH
Cbu_mRNA.6693	bHLH
Cbu_mRNA.6762	bHLH
Cbu_mRNA.696	bHLH
Cbu_mRNA.714	bHLH
Cbu_mRNA.7497	bHLH
Cbu_mRNA.7537	bHLH
Cbu_mRNA.786	bHLH
Cbu_mRNA.7938	bHLH
Cbu_mRNA.7949	bHLH
Cbu_mRNA.8149	bHLH
Cbu_mRNA.8315	bHLH
Cbu_mRNA.833	bHLH
Cbu_mRNA.8343	bHLH
Cbu_mRNA.836	bHLH
Cbu_mRNA.9096	bHLH
Cbu_mRNA.9667	bHLH
TCONS_00000941	bHLH
TCONS_00000942	bHLH
TCONS_00003976	bHLH
TCONS_00005214	bHLH
TCONS_00005216	bHLH
TCONS_00008480	bHLH
TCONS_00008481	bHLH
TCONS_00010108	bHLH
TCONS_00010109	bHLH
TCONS_00010110	bHLH
TCONS_00010891	bHLH
TCONS_00011777	bHLH
TCONS_00011778	bHLH
TCONS_00012140	bHLH
TCONS_00012141	bHLH
TCONS_00012142	bHLH
TCONS_00012299	bHLH
TCONS_00012645	bHLH
TCONS_00012646	bHLH
TCONS_00013419	bHLH
TCONS_00013421	bHLH
TCONS_00013527	bHLH
TCONS_00013528	bHLH
TCONS_00013602	bHLH
TCONS_00013811	bHLH
TCONS_00013812	bHLH
TCONS_00014543	bHLH
TCONS_00014648	bHLH
TCONS_00014649	bHLH
TCONS_00016601	bHLH
TCONS_00016602	bHLH
TCONS_00017001	bHLH
TCONS_00017500	bHLH
TCONS_00017502	bHLH
TCONS_00017504	bHLH
TCONS_00018326	bHLH
TCONS_00018826	bHLH
TCONS_00019193	bHLH
TCONS_00019194	bHLH
TCONS_00020411	bHLH
TCONS_00020412	bHLH
TCONS_00020413	bHLH
TCONS_00020766	bHLH
TCONS_00020767	bHLH
TCONS_00020770	bHLH
TCONS_00020811	bHLH
TCONS_00020967	bHLH
TCONS_00021952	bHLH
TCONS_00022818	bHLH
TCONS_00023820	bHLH
TCONS_00024129	bHLH
TCONS_00024130	bHLH
TCONS_00025944	bHLH
TCONS_00025945	bHLH
TCONS_00025947	bHLH
TCONS_00026043	bHLH
TCONS_00026045	bHLH
TCONS_00026272	bHLH
TCONS_00026274	bHLH
TCONS_00026457	bHLH
TCONS_00026589	bHLH
TCONS_00026590	bHLH
TCONS_00026680	bHLH
TCONS_00026681	bHLH
TCONS_00026683	bHLH
TCONS_00026684	bHLH
TCONS_00026685	bHLH
TCONS_00028953	bHLH
TCONS_00028955	bHLH
TCONS_00030798	bHLH
TCONS_00030906	bHLH
TCONS_00031097	bHLH
TCONS_00032566	bHLH
TCONS_00033051	bHLH
TCONS_00033052	bHLH
TCONS_00033053	bHLH
TCONS_00033220	bHLH
TCONS_00033472	bHLH
TCONS_00033473	bHLH
TCONS_00034467	bHLH
TCONS_00037613	bHLH
TCONS_00037982	bHLH
TCONS_00038208	bHLH
TCONS_00038209	bHLH
TCONS_00041310	bHLH
TCONS_00042158	bHLH
TCONS_00042428	bHLH
TCONS_00043149	bHLH
TCONS_00043341	bHLH
TCONS_00043463	bHLH
TCONS_00045038	bHLH
TCONS_00045039	bHLH
TCONS_00045968	bHLH
TCONS_00048535	bHLH
TCONS_00049175	bHLH
TCONS_00049176	bHLH
TCONS_00050219	bHLH
TCONS_00050829	bHLH
TCONS_00053149	bHLH
TCONS_00053150	bHLH
TCONS_00055791	bHLH
TCONS_00055792	bHLH
TCONS_00055793	bHLH
TCONS_00055794	bHLH
TCONS_00057653	bHLH
TCONS_00058462	bHLH
TCONS_00058463	bHLH
TCONS_00058464	bHLH
TCONS_00059764	bHLH
TCONS_00059765	bHLH
TCONS_00059782	bHLH
TCONS_00061699	bHLH
TCONS_00061700	bHLH
TCONS_00062987	bHLH
TCONS_00062988	bHLH
Cbu_mRNA.10206	bZIP
Cbu_mRNA.105	bZIP
Cbu_mRNA.10571	bZIP
Cbu_mRNA.10674	bZIP
Cbu_mRNA.11585	bZIP
Cbu_mRNA.12089	bZIP
Cbu_mRNA.12094	bZIP
Cbu_mRNA.12185	bZIP
Cbu_mRNA.12730	bZIP
Cbu_mRNA.13786	bZIP
Cbu_mRNA.13884	bZIP
Cbu_mRNA.14076	bZIP
Cbu_mRNA.14452	bZIP
Cbu_mRNA.14637	bZIP
Cbu_mRNA.14907	bZIP
Cbu_mRNA.15477	bZIP
Cbu_mRNA.15890	bZIP
Cbu_mRNA.16127	bZIP
Cbu_mRNA.16178	bZIP
Cbu_mRNA.16222	bZIP
Cbu_mRNA.16681	bZIP
Cbu_mRNA.17319	bZIP
Cbu_mRNA.18084	bZIP
Cbu_mRNA.18289	bZIP
Cbu_mRNA.18323	bZIP
Cbu_mRNA.1848	bZIP
Cbu_mRNA.19656	bZIP
Cbu_mRNA.19734	bZIP
Cbu_mRNA.19793	bZIP
Cbu_mRNA.19795	bZIP
Cbu_mRNA.19938	bZIP
Cbu_mRNA.19972	bZIP
Cbu_mRNA.2013	bZIP
Cbu_mRNA.20184	bZIP
Cbu_mRNA.20604	bZIP
Cbu_mRNA.21095	bZIP
Cbu_mRNA.2156	bZIP
Cbu_mRNA.21955	bZIP
Cbu_mRNA.22606	bZIP
Cbu_mRNA.2278	bZIP
Cbu_mRNA.22816	bZIP
Cbu_mRNA.23178	bZIP
Cbu_mRNA.23361	bZIP
Cbu_mRNA.23907	bZIP
Cbu_mRNA.24038	bZIP
Cbu_mRNA.2414	bZIP
Cbu_mRNA.25190	bZIP
Cbu_mRNA.25367	bZIP
Cbu_mRNA.25462	bZIP
Cbu_mRNA.27471	bZIP
Cbu_mRNA.4330	bZIP
Cbu_mRNA.5131	bZIP
Cbu_mRNA.5139	bZIP
Cbu_mRNA.5537	bZIP
Cbu_mRNA.5896	bZIP
Cbu_mRNA.5931	bZIP
Cbu_mRNA.6461	bZIP
Cbu_mRNA.6731	bZIP
Cbu_mRNA.7158	bZIP
Cbu_mRNA.8058	bZIP
Cbu_mRNA.84	bZIP
Cbu_mRNA.8820	bZIP
Cbu_mRNA.9139	bZIP
Cbu_mRNA.9172	bZIP
Cbu_mRNA.9198	bZIP
Cbu_mRNA.973	bZIP
Cbu_mRNA.9860	bZIP
TCONS_00000342	bZIP
TCONS_00000343	bZIP
TCONS_00003301	bZIP
TCONS_00003699	bZIP
TCONS_00005377	bZIP
TCONS_00005378	bZIP
TCONS_00006470	bZIP
TCONS_00006979	bZIP
TCONS_00006980	bZIP
TCONS_00006981	bZIP
TCONS_00009617	bZIP
TCONS_00010198	bZIP
TCONS_00010199	bZIP
TCONS_00010390	bZIP
TCONS_00010391	bZIP
TCONS_00012375	bZIP
TCONS_00014692	bZIP
TCONS_00016379	bZIP
TCONS_00016380	bZIP
TCONS_00020824	bZIP
TCONS_00020828	bZIP
TCONS_00022789	bZIP
TCONS_00022790	bZIP
TCONS_00023172	bZIP
TCONS_00023173	bZIP
TCONS_00025870	bZIP
TCONS_00027029	bZIP
TCONS_00028437	bZIP
TCONS_00028439	bZIP
TCONS_00032840	bZIP
TCONS_00032841	bZIP
TCONS_00032842	bZIP
TCONS_00034445	bZIP
TCONS_00034446	bZIP
TCONS_00036846	bZIP
TCONS_00038598	bZIP
TCONS_00038599	bZIP
TCONS_00043324	bZIP
TCONS_00043386	bZIP
TCONS_00043387	bZIP
TCONS_00044773	bZIP
TCONS_00045268	bZIP
TCONS_00045269	bZIP
TCONS_00046239	bZIP
TCONS_00057135	bZIP
TCONS_00059271	bZIP
TCONS_00059272	bZIP
TCONS_00060573	bZIP
TCONS_00061246	bZIP
TCONS_00061247	bZIP
TCONS_00061995	bZIP
TCONS_00061996	bZIP
Cbu_mRNA.10066	C2H2
Cbu_mRNA.10068	C2H2
Cbu_mRNA.10071	C2H2
Cbu_mRNA.10089	C2H2
Cbu_mRNA.10687	C2H2
Cbu_mRNA.10748	C2H2
Cbu_mRNA.11064	C2H2
Cbu_mRNA.11100	C2H2
Cbu_mRNA.1120	C2H2
Cbu_mRNA.12102	C2H2
Cbu_mRNA.12239	C2H2
Cbu_mRNA.12294	C2H2
Cbu_mRNA.12314	C2H2
Cbu_mRNA.12667	C2H2
Cbu_mRNA.12785	C2H2
Cbu_mRNA.12789	C2H2
Cbu_mRNA.13250	C2H2
Cbu_mRNA.13361	C2H2
Cbu_mRNA.13665	C2H2
Cbu_mRNA.13720	C2H2
Cbu_mRNA.13887	C2H2
Cbu_mRNA.13891	C2H2
Cbu_mRNA.13969	C2H2
Cbu_mRNA.13990	C2H2
Cbu_mRNA.14024	C2H2
Cbu_mRNA.14027	C2H2
Cbu_mRNA.14187	C2H2
Cbu_mRNA.14300	C2H2
Cbu_mRNA.14376	C2H2
Cbu_mRNA.15333	C2H2
Cbu_mRNA.15413	C2H2
Cbu_mRNA.15489	C2H2
Cbu_mRNA.15998	C2H2
Cbu_mRNA.16277	C2H2
Cbu_mRNA.17086	C2H2
Cbu_mRNA.17219	C2H2
Cbu_mRNA.17523	C2H2
Cbu_mRNA.17981	C2H2
Cbu_mRNA.1836	C2H2
Cbu_mRNA.18449	C2H2
Cbu_mRNA.18597	C2H2
Cbu_mRNA.1861	C2H2
Cbu_mRNA.19346	C2H2
Cbu_mRNA.19472	C2H2
Cbu_mRNA.19581	C2H2
Cbu_mRNA.19723	C2H2
Cbu_mRNA.19739	C2H2
Cbu_mRNA.19803	C2H2
Cbu_mRNA.1990	C2H2
Cbu_mRNA.19925	C2H2
Cbu_mRNA.20125	C2H2
Cbu_mRNA.20185	C2H2
Cbu_mRNA.2035	C2H2
Cbu_mRNA.20478	C2H2
Cbu_mRNA.20657	C2H2
Cbu_mRNA.20832	C2H2
Cbu_mRNA.21532	C2H2
Cbu_mRNA.21552	C2H2
Cbu_mRNA.21576	C2H2
Cbu_mRNA.21929	C2H2
Cbu_mRNA.22170	C2H2
Cbu_mRNA.22323	C2H2
Cbu_mRNA.22578	C2H2
Cbu_mRNA.22783	C2H2
Cbu_mRNA.23064	C2H2
Cbu_mRNA.23657	C2H2
Cbu_mRNA.23712	C2H2
Cbu_mRNA.24098	C2H2
Cbu_mRNA.2417	C2H2
Cbu_mRNA.24403	C2H2
Cbu_mRNA.24878	C2H2
Cbu_mRNA.2505	C2H2
Cbu_mRNA.25306	C2H2
Cbu_mRNA.25406	C2H2
Cbu_mRNA.25705	C2H2
Cbu_mRNA.25819	C2H2
Cbu_mRNA.26365	C2H2
Cbu_mRNA.26400	C2H2
Cbu_mRNA.26459	C2H2
Cbu_mRNA.26482	C2H2
Cbu_mRNA.26935	C2H2
Cbu_mRNA.27514	C2H2
Cbu_mRNA.3074	C2H2
Cbu_mRNA.3113	C2H2
Cbu_mRNA.3114	C2H2
Cbu_mRNA.3135	C2H2
Cbu_mRNA.3766	C2H2
Cbu_mRNA.3769	C2H2
Cbu_mRNA.4025	C2H2
Cbu_mRNA.41	C2H2
Cbu_mRNA.4193	C2H2
Cbu_mRNA.4258	C2H2
Cbu_mRNA.436	C2H2
Cbu_mRNA.5556	C2H2
Cbu_mRNA.5651	C2H2
Cbu_mRNA.598	C2H2
Cbu_mRNA.6255	C2H2
Cbu_mRNA.6305	C2H2
Cbu_mRNA.6416	C2H2
Cbu_mRNA.6544	C2H2
Cbu_mRNA.6646	C2H2
Cbu_mRNA.6835	C2H2
Cbu_mRNA.7346	C2H2
Cbu_mRNA.7436	C2H2
Cbu_mRNA.7452	C2H2
Cbu_mRNA.7559	C2H2
Cbu_mRNA.7723	C2H2
Cbu_mRNA.7986	C2H2
Cbu_mRNA.8141	C2H2
Cbu_mRNA.8462	C2H2
Cbu_mRNA.8750	C2H2
Cbu_mRNA.9204	C2H2
Cbu_mRNA.9421	C2H2
Cbu_mRNA.9847	C2H2
Cbu_mRNA.988	C2H2
TCONS_00000294	C2H2
TCONS_00000883	C2H2
TCONS_00001694	C2H2
TCONS_00002177	C2H2
TCONS_00006416	C2H2
TCONS_00014464	C2H2
TCONS_00014465	C2H2
TCONS_00014466	C2H2
TCONS_00014595	C2H2
TCONS_00015126	C2H2
TCONS_00016354	C2H2
TCONS_00016355	C2H2
TCONS_00016356	C2H2
TCONS_00017384	C2H2
TCONS_00017385	C2H2
TCONS_00022769	C2H2
TCONS_00025127	C2H2
TCONS_00025128	C2H2
TCONS_00028479	C2H2
TCONS_00029294	C2H2
TCONS_00029629	C2H2
TCONS_00029630	C2H2
TCONS_00029861	C2H2
TCONS_00029862	C2H2
TCONS_00030876	C2H2
TCONS_00033783	C2H2
TCONS_00033785	C2H2
TCONS_00034069	C2H2
TCONS_00034533	C2H2
TCONS_00034534	C2H2
TCONS_00034535	C2H2
TCONS_00037520	C2H2
TCONS_00037521	C2H2
TCONS_00040349	C2H2
TCONS_00040351	C2H2
TCONS_00040380	C2H2
TCONS_00041390	C2H2
TCONS_00041920	C2H2
TCONS_00043211	C2H2
TCONS_00045323	C2H2
TCONS_00051902	C2H2
TCONS_00056562	C2H2
TCONS_00059195	C2H2
TCONS_00059196	C2H2
TCONS_00060088	C2H2
TCONS_00061273	C2H2
TCONS_00061274	C2H2
TCONS_00062950	C2H2
Cbu_mRNA.10494	C3H
Cbu_mRNA.11718	C3H
Cbu_mRNA.11853	C3H
Cbu_mRNA.13630	C3H
Cbu_mRNA.13731	C3H
Cbu_mRNA.14335	C3H
Cbu_mRNA.14353	C3H
Cbu_mRNA.15098	C3H
Cbu_mRNA.15142	C3H
Cbu_mRNA.1518	C3H
Cbu_mRNA.15658	C3H
Cbu_mRNA.16220	C3H
Cbu_mRNA.16670	C3H
Cbu_mRNA.17886	C3H
Cbu_mRNA.18557	C3H
Cbu_mRNA.18749	C3H
Cbu_mRNA.19801	C3H
Cbu_mRNA.19811	C3H
Cbu_mRNA.1982	C3H
Cbu_mRNA.19879	C3H
Cbu_mRNA.20931	C3H
Cbu_mRNA.21999	C3H
Cbu_mRNA.22941	C3H
Cbu_mRNA.23012	C3H
Cbu_mRNA.23270	C3H
Cbu_mRNA.23923	C3H
Cbu_mRNA.25491	C3H
Cbu_mRNA.25632	C3H
Cbu_mRNA.25668	C3H
Cbu_mRNA.2595	C3H
Cbu_mRNA.26444	C3H
Cbu_mRNA.26556	C3H
Cbu_mRNA.26937	C3H
Cbu_mRNA.270	C3H
Cbu_mRNA.27565	C3H
Cbu_mRNA.2794	C3H
Cbu_mRNA.3014	C3H
Cbu_mRNA.4090	C3H
Cbu_mRNA.4209	C3H
Cbu_mRNA.48	C3H
Cbu_mRNA.5153	C3H
Cbu_mRNA.5377	C3H
Cbu_mRNA.6358	C3H
Cbu_mRNA.6821	C3H
Cbu_mRNA.7505	C3H
Cbu_mRNA.8553	C3H
TCONS_00002558	C3H
TCONS_00002626	C3H
TCONS_00005969	C3H
TCONS_00007039	C3H
TCONS_00007040	C3H
TCONS_00012456	C3H
TCONS_00014234	C3H
TCONS_00014235	C3H
TCONS_00014236	C3H
TCONS_00014237	C3H
TCONS_00017177	C3H
TCONS_00020886	C3H
TCONS_00021616	C3H
TCONS_00021617	C3H
TCONS_00021813	C3H
TCONS_00021814	C3H
TCONS_00021815	C3H
TCONS_00021816	C3H
TCONS_00021921	C3H
TCONS_00028832	C3H
TCONS_00029074	C3H
TCONS_00032876	C3H
TCONS_00033150	C3H
TCONS_00033151	C3H
TCONS_00033154	C3H
TCONS_00033155	C3H
TCONS_00034354	C3H
TCONS_00042688	C3H
TCONS_00043071	C3H
TCONS_00043253	C3H
TCONS_00043255	C3H
TCONS_00048059	C3H
TCONS_00048060	C3H
TCONS_00048517	C3H
TCONS_00048536	C3H
TCONS_00048537	C3H
TCONS_00048538	C3H
TCONS_00052149	C3H
TCONS_00061347	C3H
TCONS_00061892	C3H
Cbu_mRNA.14578	CAMTA
Cbu_mRNA.20170	CAMTA
Cbu_mRNA.20198	CAMTA
Cbu_mRNA.24451	CAMTA
Cbu_mRNA.4876	CAMTA
Cbu_mRNA.9766	CAMTA
TCONS_00010554	CAMTA
TCONS_00010729	CAMTA
TCONS_00010730	CAMTA
TCONS_00023365	CAMTA
TCONS_00058526	CAMTA
TCONS_00058527	CAMTA
Cbu_mRNA.10580	CO-like
Cbu_mRNA.10865	CO-like
Cbu_mRNA.12253	CO-like
Cbu_mRNA.14754	CO-like
Cbu_mRNA.15188	CO-like
Cbu_mRNA.16592	CO-like
Cbu_mRNA.18206	CO-like
Cbu_mRNA.20706	CO-like
Cbu_mRNA.21641	CO-like
Cbu_mRNA.910	CO-like
TCONS_00014538	CO-like
TCONS_00017297	CO-like
TCONS_00017298	CO-like
Cbu_mRNA.16738	CPP
Cbu_mRNA.21231	CPP
Cbu_mRNA.22360	CPP
Cbu_mRNA.22982	CPP
Cbu_mRNA.4692	CPP
Cbu_mRNA.7731	CPP
TCONS_00007199	CPP
TCONS_00007201	CPP
TCONS_00027139	CPP
TCONS_00027140	CPP
TCONS_00050016	CPP
Cbu_mRNA.20591	DBB
Cbu_mRNA.21276	DBB
Cbu_mRNA.23156	DBB
Cbu_mRNA.2375	DBB
Cbu_mRNA.23830	DBB
Cbu_mRNA.24354	DBB
Cbu_mRNA.2631	DBB
Cbu_mRNA.2655	DBB
Cbu_mRNA.863	DBB
TCONS_00001591	DBB
TCONS_00002206	DBB
TCONS_00002289	DBB
TCONS_00002290	DBB
TCONS_00010384	DBB
TCONS_00010385	DBB
TCONS_00010447	DBB
TCONS_00014416	DBB
TCONS_00047801	DBB
Cbu_mRNA.11015	Dof
Cbu_mRNA.13612	Dof
Cbu_mRNA.13629	Dof
Cbu_mRNA.14186	Dof
Cbu_mRNA.14288	Dof
Cbu_mRNA.14490	Dof
Cbu_mRNA.1504	Dof
Cbu_mRNA.15234	Dof
Cbu_mRNA.17373	Dof
Cbu_mRNA.22153	Dof
Cbu_mRNA.22763	Dof
Cbu_mRNA.22880	Dof
Cbu_mRNA.23383	Dof
Cbu_mRNA.2349	Dof
Cbu_mRNA.24570	Dof
Cbu_mRNA.25116	Dof
Cbu_mRNA.25135	Dof
Cbu_mRNA.25139	Dof
Cbu_mRNA.25281	Dof
Cbu_mRNA.2571	Dof
Cbu_mRNA.25787	Dof
Cbu_mRNA.25909	Dof
Cbu_mRNA.26219	Dof
Cbu_mRNA.3225	Dof
Cbu_mRNA.3559	Dof
Cbu_mRNA.3700	Dof
Cbu_mRNA.4231	Dof
Cbu_mRNA.546	Dof
Cbu_mRNA.637	Dof
Cbu_mRNA.7420	Dof
Cbu_mRNA.8386	Dof
Cbu_mRNA.8732	Dof
Cbu_mRNA.8930	Dof
Cbu_mRNA.9113	Dof
Cbu_mRNA.9347	Dof
TCONS_00005591	Dof
TCONS_00026735	Dof
TCONS_00030674	Dof
TCONS_00035082	Dof
TCONS_00036360	Dof
TCONS_00036361	Dof
TCONS_00039812	Dof
TCONS_00039899	Dof
TCONS_00041684	Dof
TCONS_00044902	Dof
TCONS_00055299	Dof
TCONS_00057845	Dof
Cbu_mRNA.14364	E2F/DP
Cbu_mRNA.14657	E2F/DP
Cbu_mRNA.19883	E2F/DP
Cbu_mRNA.21506	E2F/DP
Cbu_mRNA.23944	E2F/DP
Cbu_mRNA.26835	E2F/DP
Cbu_mRNA.5105	E2F/DP
Cbu_mRNA.6156	E2F/DP
TCONS_00012481	E2F/DP
TCONS_00018582	E2F/DP
TCONS_00018583	E2F/DP
TCONS_00018584	E2F/DP
TCONS_00018585	E2F/DP
TCONS_00019350	E2F/DP
TCONS_00019351	E2F/DP
TCONS_00032963	E2F/DP
TCONS_00032964	E2F/DP
TCONS_00032965	E2F/DP
TCONS_00032966	E2F/DP
TCONS_00032967	E2F/DP
TCONS_00034189	E2F/DP
TCONS_00053793	E2F/DP
TCONS_00053794	E2F/DP
Cbu_mRNA.18125	EIL
Cbu_mRNA.1887	EIL
Cbu_mRNA.1888	EIL
Cbu_mRNA.22407	EIL
Cbu_mRNA.2255	EIL
Cbu_mRNA.2330	EIL
Cbu_mRNA.7143	EIL
TCONS_00006794	EIL
TCONS_00007105	EIL
TCONS_00007106	EIL
TCONS_00039574	EIL
Cbu_mRNA.10097	ERF
Cbu_mRNA.10107	ERF
Cbu_mRNA.10113	ERF
Cbu_mRNA.10355	ERF
Cbu_mRNA.10711	ERF
Cbu_mRNA.10987	ERF
Cbu_mRNA.11016	ERF
Cbu_mRNA.11057	ERF
Cbu_mRNA.11279	ERF
Cbu_mRNA.11353	ERF
Cbu_mRNA.11881	ERF
Cbu_mRNA.12186	ERF
Cbu_mRNA.12241	ERF
Cbu_mRNA.12250	ERF
Cbu_mRNA.12389	ERF
Cbu_mRNA.12680	ERF
Cbu_mRNA.13556	ERF
Cbu_mRNA.13557	ERF
Cbu_mRNA.13595	ERF
Cbu_mRNA.13604	ERF
Cbu_mRNA.13809	ERF
Cbu_mRNA.13816	ERF
Cbu_mRNA.14022	ERF
Cbu_mRNA.14440	ERF
Cbu_mRNA.14556	ERF
Cbu_mRNA.14851	ERF
Cbu_mRNA.14867	ERF
Cbu_mRNA.1489	ERF
Cbu_mRNA.15352	ERF
Cbu_mRNA.16	ERF
Cbu_mRNA.16215	ERF
Cbu_mRNA.16452	ERF
Cbu_mRNA.16729	ERF
Cbu_mRNA.17	ERF
Cbu_mRNA.17856	ERF
Cbu_mRNA.17889	ERF
Cbu_mRNA.18564	ERF
Cbu_mRNA.19164	ERF
Cbu_mRNA.19238	ERF
Cbu_mRNA.19551	ERF
Cbu_mRNA.19569	ERF
Cbu_mRNA.20365	ERF
Cbu_mRNA.20677	ERF
Cbu_mRNA.20679	ERF
Cbu_mRNA.20680	ERF
Cbu_mRNA.20684	ERF
Cbu_mRNA.20693	ERF
Cbu_mRNA.20795	ERF
Cbu_mRNA.20979	ERF
Cbu_mRNA.20982	ERF
Cbu_mRNA.21262	ERF
Cbu_mRNA.2131	ERF
Cbu_mRNA.21320	ERF
Cbu_mRNA.21322	ERF
Cbu_mRNA.21324	ERF
Cbu_mRNA.21326	ERF
Cbu_mRNA.21390	ERF
Cbu_mRNA.21548	ERF
Cbu_mRNA.21621	ERF
Cbu_mRNA.21894	ERF
Cbu_mRNA.22173	ERF
Cbu_mRNA.22284	ERF
Cbu_mRNA.22514	ERF
Cbu_mRNA.22652	ERF
Cbu_mRNA.22736	ERF
Cbu_mRNA.22996	ERF
Cbu_mRNA.23166	ERF
Cbu_mRNA.2334	ERF
Cbu_mRNA.23880	ERF
Cbu_mRNA.23906	ERF
Cbu_mRNA.24406	ERF
Cbu_mRNA.24542	ERF
Cbu_mRNA.25107	ERF
Cbu_mRNA.25127	ERF
Cbu_mRNA.25235	ERF
Cbu_mRNA.25557	ERF
Cbu_mRNA.25633	ERF
Cbu_mRNA.2603	ERF
Cbu_mRNA.2604	ERF
Cbu_mRNA.26051	ERF
Cbu_mRNA.2606	ERF
Cbu_mRNA.2612	ERF
Cbu_mRNA.26568	ERF
Cbu_mRNA.26902	ERF
Cbu_mRNA.26959	ERF
Cbu_mRNA.27066	ERF
Cbu_mRNA.27068	ERF
Cbu_mRNA.27100	ERF
Cbu_mRNA.27201	ERF
Cbu_mRNA.27247	ERF
Cbu_mRNA.27364	ERF
Cbu_mRNA.27434	ERF
Cbu_mRNA.2849	ERF
Cbu_mRNA.3274	ERF
Cbu_mRNA.4222	ERF
Cbu_mRNA.424	ERF
Cbu_mRNA.431	ERF
Cbu_mRNA.4319	ERF
Cbu_mRNA.446	ERF
Cbu_mRNA.4545	ERF
Cbu_mRNA.4656	ERF
Cbu_mRNA.4679	ERF
Cbu_mRNA.5339	ERF
Cbu_mRNA.5360	ERF
Cbu_mRNA.5430	ERF
Cbu_mRNA.5431	ERF
Cbu_mRNA.5504	ERF
Cbu_mRNA.5505	ERF
Cbu_mRNA.5510	ERF
Cbu_mRNA.5668	ERF
Cbu_mRNA.5698	ERF
Cbu_mRNA.5794	ERF
Cbu_mRNA.5907	ERF
Cbu_mRNA.5910	ERF
Cbu_mRNA.5911	ERF
Cbu_mRNA.5937	ERF
Cbu_mRNA.5962	ERF
Cbu_mRNA.648	ERF
Cbu_mRNA.6847	ERF
Cbu_mRNA.6968	ERF
Cbu_mRNA.7108	ERF
Cbu_mRNA.7509	ERF
Cbu_mRNA.7815	ERF
Cbu_mRNA.787	ERF
Cbu_mRNA.8049	ERF
Cbu_mRNA.8493	ERF
Cbu_mRNA.9173	ERF
Cbu_mRNA.9253	ERF
Cbu_mRNA.9476	ERF
Cbu_mRNA.9743	ERF
Cbu_mRNA.9904	ERF
Cbu_mRNA.9924	ERF
TCONS_00001530	ERF
TCONS_00004102	ERF
TCONS_00004493	ERF
TCONS_00005294	ERF
TCONS_00005295	ERF
TCONS_00008721	ERF
TCONS_00008722	ERF
TCONS_00016234	ERF
TCONS_00018510	ERF
TCONS_00027449	ERF
TCONS_00027450	ERF
TCONS_00028339	ERF
TCONS_00030051	ERF
TCONS_00037166	ERF
TCONS_00037979	ERF
TCONS_00038367	ERF
TCONS_00039601	ERF
TCONS_00041367	ERF
TCONS_00042786	ERF
TCONS_00043312	ERF
TCONS_00043313	ERF
TCONS_00044112	ERF
TCONS_00044642	ERF
TCONS_00045844	ERF
TCONS_00054825	ERF
TCONS_00054826	ERF
TCONS_00056401	ERF
TCONS_00057583	ERF
TCONS_00058784	ERF
TCONS_00058896	ERF
TCONS_00058897	ERF
TCONS_00058898	ERF
TCONS_00060534	ERF
Cbu_mRNA.10719	FAR1
Cbu_mRNA.1210	FAR1
Cbu_mRNA.12329	FAR1
Cbu_mRNA.12856	FAR1
Cbu_mRNA.12945	FAR1
Cbu_mRNA.13735	FAR1
Cbu_mRNA.15103	FAR1
Cbu_mRNA.15793	FAR1
Cbu_mRNA.16506	FAR1
Cbu_mRNA.16635	FAR1
Cbu_mRNA.18313	FAR1
Cbu_mRNA.18482	FAR1
Cbu_mRNA.1903	FAR1
Cbu_mRNA.19531	FAR1
Cbu_mRNA.21202	FAR1
Cbu_mRNA.21207	FAR1
Cbu_mRNA.21215	FAR1
Cbu_mRNA.2164	FAR1
Cbu_mRNA.2166	FAR1
Cbu_mRNA.2260	FAR1
Cbu_mRNA.23029	FAR1
Cbu_mRNA.23068	FAR1
Cbu_mRNA.26336	FAR1
Cbu_mRNA.27579	FAR1
Cbu_mRNA.27625	FAR1
Cbu_mRNA.4056	FAR1
Cbu_mRNA.5200	FAR1
Cbu_mRNA.5719	FAR1
Cbu_mRNA.6142	FAR1
TCONS_00002536	FAR1
TCONS_00002537	FAR1
TCONS_00004754	FAR1
TCONS_00004755	FAR1
TCONS_00007872	FAR1
TCONS_00008218	FAR1
TCONS_00008220	FAR1
TCONS_00016302	FAR1
TCONS_00017040	FAR1
TCONS_00023406	FAR1
TCONS_00023407	FAR1
TCONS_00023408	FAR1
TCONS_00023409	FAR1
TCONS_00023410	FAR1
TCONS_00028022	FAR1
TCONS_00028045	FAR1
TCONS_00034708	FAR1
TCONS_00035548	FAR1
TCONS_00039597	FAR1
TCONS_00042568	FAR1
TCONS_00044152	FAR1
TCONS_00044153	FAR1
TCONS_00048406	FAR1
TCONS_00048407	FAR1
TCONS_00048408	FAR1
TCONS_00048409	FAR1
TCONS_00049661	FAR1
TCONS_00049662	FAR1
TCONS_00049663	FAR1
TCONS_00054221	FAR1
TCONS_00054222	FAR1
TCONS_00060099	FAR1
Cbu_mRNA.10040	G2-like
Cbu_mRNA.1048	G2-like
Cbu_mRNA.10524	G2-like
Cbu_mRNA.10541	G2-like
Cbu_mRNA.10655	G2-like
Cbu_mRNA.10669	G2-like
Cbu_mRNA.11187	G2-like
Cbu_mRNA.12496	G2-like
Cbu_mRNA.12567	G2-like
Cbu_mRNA.13124	G2-like
Cbu_mRNA.13306	G2-like
Cbu_mRNA.14264	G2-like
Cbu_mRNA.14501	G2-like
Cbu_mRNA.14615	G2-like
Cbu_mRNA.15567	G2-like
Cbu_mRNA.16287	G2-like
Cbu_mRNA.16491	G2-like
Cbu_mRNA.16811	G2-like
Cbu_mRNA.1741	G2-like
Cbu_mRNA.17441	G2-like
Cbu_mRNA.17778	G2-like
Cbu_mRNA.1782	G2-like
Cbu_mRNA.18603	G2-like
Cbu_mRNA.18621	G2-like
Cbu_mRNA.18870	G2-like
Cbu_mRNA.19227	G2-like
Cbu_mRNA.19538	G2-like
Cbu_mRNA.2010	G2-like
Cbu_mRNA.20253	G2-like
Cbu_mRNA.20424	G2-like
Cbu_mRNA.20686	G2-like
Cbu_mRNA.20776	G2-like
Cbu_mRNA.25052	G2-like
Cbu_mRNA.26131	G2-like
Cbu_mRNA.26230	G2-like
Cbu_mRNA.26915	G2-like
Cbu_mRNA.27450	G2-like
Cbu_mRNA.280	G2-like
Cbu_mRNA.2937	G2-like
Cbu_mRNA.318	G2-like
Cbu_mRNA.5793	G2-like
Cbu_mRNA.6834	G2-like
Cbu_mRNA.6836	G2-like
Cbu_mRNA.7971	G2-like
Cbu_mRNA.8385	G2-like
Cbu_mRNA.9219	G2-like
TCONS_00002920	G2-like
TCONS_00002921	G2-like
TCONS_00007258	G2-like
TCONS_00007259	G2-like
TCONS_00007260	G2-like
TCONS_00008362	G2-like
TCONS_00008420	G2-like
TCONS_00009354	G2-like
TCONS_00013890	G2-like
TCONS_00013891	G2-like
TCONS_00014304	G2-like
TCONS_00016389	G2-like
TCONS_00017284	G2-like
TCONS_00017285	G2-like
TCONS_00020172	G2-like
TCONS_00020173	G2-like
TCONS_00029789	G2-like
TCONS_00029853	G2-like
TCONS_00030163	G2-like
TCONS_00032387	G2-like
TCONS_00033973	G2-like
TCONS_00040280	G2-like
TCONS_00042247	G2-like
TCONS_00042796	G2-like
TCONS_00043520	G2-like
TCONS_00044354	G2-like
TCONS_00044355	G2-like
TCONS_00045351	G2-like
TCONS_00045644	G2-like
TCONS_00048173	G2-like
TCONS_00048174	G2-like
TCONS_00052761	G2-like
TCONS_00053697	G2-like
TCONS_00054579	G2-like
TCONS_00057830	G2-like
TCONS_00062729	G2-like
Cbu_mRNA.1079	GATA
Cbu_mRNA.11367	GATA
Cbu_mRNA.1159	GATA
Cbu_mRNA.12917	GATA
Cbu_mRNA.13716	GATA
Cbu_mRNA.16334	GATA
Cbu_mRNA.18102	GATA
Cbu_mRNA.182	GATA
Cbu_mRNA.18390	GATA
Cbu_mRNA.19866	GATA
Cbu_mRNA.20193	GATA
Cbu_mRNA.23129	GATA
Cbu_mRNA.24091	GATA
Cbu_mRNA.25266	GATA
Cbu_mRNA.25923	GATA
Cbu_mRNA.26025	GATA
Cbu_mRNA.2653	GATA
Cbu_mRNA.27228	GATA
Cbu_mRNA.3005	GATA
Cbu_mRNA.3999	GATA
Cbu_mRNA.4680	GATA
Cbu_mRNA.4833	GATA
Cbu_mRNA.4867	GATA
Cbu_mRNA.5012	GATA
Cbu_mRNA.5985	GATA
Cbu_mRNA.6008	GATA
Cbu_mRNA.705	GATA
Cbu_mRNA.7902	GATA
Cbu_mRNA.8124	GATA
Cbu_mRNA.9083	GATA
TCONS_00008650	GATA
TCONS_00010818	GATA
TCONS_00017553	GATA
TCONS_00017554	GATA
TCONS_00021311	GATA
TCONS_00021313	GATA
TCONS_00024988	GATA
TCONS_00025238	GATA
TCONS_00025239	GATA
TCONS_00025787	GATA
TCONS_00025788	GATA
TCONS_00025790	GATA
TCONS_00025791	GATA
TCONS_00045160	GATA
TCONS_00048471	GATA
TCONS_00058419	GATA
TCONS_00060723	GATA
TCONS_00062243	GATA
TCONS_00062244	GATA
Cbu_mRNA.10505	GeBP
Cbu_mRNA.10752	GeBP
Cbu_mRNA.16867	GeBP
Cbu_mRNA.2248	GeBP
Cbu_mRNA.23393	GeBP
Cbu_mRNA.27626	GeBP
Cbu_mRNA.7348	GeBP
TCONS_00015853	GeBP
TCONS_00015854	GeBP
TCONS_00030451	GeBP
TCONS_00035604	GeBP
TCONS_00055267	GeBP
Cbu_mRNA.10008	GRAS
Cbu_mRNA.10036	GRAS
Cbu_mRNA.10045	GRAS
Cbu_mRNA.10275	GRAS
Cbu_mRNA.11465	GRAS
Cbu_mRNA.12973	GRAS
Cbu_mRNA.13036	GRAS
Cbu_mRNA.1382	GRAS
Cbu_mRNA.1384	GRAS
Cbu_mRNA.14119	GRAS
Cbu_mRNA.14323	GRAS
Cbu_mRNA.14324	GRAS
Cbu_mRNA.14328	GRAS
Cbu_mRNA.1543	GRAS
Cbu_mRNA.15504	GRAS
Cbu_mRNA.15512	GRAS
Cbu_mRNA.15858	GRAS
Cbu_mRNA.1599	GRAS
Cbu_mRNA.16590	GRAS
Cbu_mRNA.16624	GRAS
Cbu_mRNA.16919	GRAS
Cbu_mRNA.17065	GRAS
Cbu_mRNA.17296	GRAS
Cbu_mRNA.17548	GRAS
Cbu_mRNA.17574	GRAS
Cbu_mRNA.17670	GRAS
Cbu_mRNA.17729	GRAS
Cbu_mRNA.17788	GRAS
Cbu_mRNA.17984	GRAS
Cbu_mRNA.18316	GRAS
Cbu_mRNA.19090	GRAS
Cbu_mRNA.19152	GRAS
Cbu_mRNA.19206	GRAS
Cbu_mRNA.19302	GRAS
Cbu_mRNA.20176	GRAS
Cbu_mRNA.20763	GRAS
Cbu_mRNA.20766	GRAS
Cbu_mRNA.20972	GRAS
Cbu_mRNA.21866	GRAS
Cbu_mRNA.22576	GRAS
Cbu_mRNA.23409	GRAS
Cbu_mRNA.24076	GRAS
Cbu_mRNA.24108	GRAS
Cbu_mRNA.2411	GRAS
Cbu_mRNA.24461	GRAS
Cbu_mRNA.24464	GRAS
Cbu_mRNA.24524	GRAS
Cbu_mRNA.25955	GRAS
Cbu_mRNA.2901	GRAS
Cbu_mRNA.3447	GRAS
Cbu_mRNA.3576	GRAS
Cbu_mRNA.3860	GRAS
Cbu_mRNA.4210	GRAS
Cbu_mRNA.5506	GRAS
Cbu_mRNA.5547	GRAS
Cbu_mRNA.5654	GRAS
Cbu_mRNA.7376	GRAS
Cbu_mRNA.7820	GRAS
Cbu_mRNA.8177	GRAS
Cbu_mRNA.9227	GRAS
Cbu_mRNA.9631	GRAS
TCONS_00004343	GRAS
TCONS_00004771	GRAS
TCONS_00004773	GRAS
TCONS_00005768	GRAS
TCONS_00009299	GRAS
TCONS_00015884	GRAS
TCONS_00016133	GRAS
TCONS_00017055	GRAS
TCONS_00017056	GRAS
TCONS_00017271	GRAS
TCONS_00018023	GRAS
TCONS_00018932	GRAS
TCONS_00019745	GRAS
TCONS_00019747	GRAS
TCONS_00020053	GRAS
TCONS_00025502	GRAS
TCONS_00025583	GRAS
TCONS_00030583	GRAS
TCONS_00030584	GRAS
TCONS_00045856	GRAS
TCONS_00062342	GRAS
TCONS_00062343	GRAS
TCONS_00062344	GRAS
TCONS_00062715	GRAS
TCONS_00062716	GRAS
Cbu_mRNA.11006	GRF
Cbu_mRNA.12364	GRF
Cbu_mRNA.14072	GRF
Cbu_mRNA.14214	GRF
Cbu_mRNA.14518	GRF
Cbu_mRNA.17247	GRF
Cbu_mRNA.17311	GRF
Cbu_mRNA.2003	GRF
Cbu_mRNA.25040	GRF
Cbu_mRNA.27263	GRF
Cbu_mRNA.3777	GRF
Cbu_mRNA.8066	GRF
Cbu_mRNA.9176	GRF
TCONS_00013525	GRF
TCONS_00019434	GRF
TCONS_00032475	GRF
TCONS_00035999	GRF
TCONS_00036000	GRF
TCONS_00039183	GRF
TCONS_00039185	GRF
TCONS_00041131	GRF
TCONS_00041132	GRF
TCONS_00041133	GRF
TCONS_00044884	GRF
TCONS_00044885	GRF
TCONS_00044886	GRF
TCONS_00045245	GRF
Cbu_mRNA.12774	HB-other
Cbu_mRNA.13609	HB-other
Cbu_mRNA.15795	HB-other
Cbu_mRNA.16524	HB-other
Cbu_mRNA.24519	HB-other
Cbu_mRNA.25129	HB-other
Cbu_mRNA.27734	HB-other
Cbu_mRNA.5796	HB-other
Cbu_mRNA.6397	HB-other
Cbu_mRNA.6467	HB-other
Cbu_mRNA.6842	HB-other
TCONS_00015481	HB-other
TCONS_00016905	HB-other
TCONS_00016908	HB-other
TCONS_00016910	HB-other
TCONS_00040048	HB-other
TCONS_00051649	HB-other
Cbu_mRNA.3998	HB-PHD
Cbu_mRNA.8760	HB-PHD
TCONS_00027710	HB-PHD
TCONS_00057992	HB-PHD
TCONS_00057993	HB-PHD
Cbu_mRNA.10229	HD-ZIP
Cbu_mRNA.10783	HD-ZIP
Cbu_mRNA.11615	HD-ZIP
Cbu_mRNA.13532	HD-ZIP
Cbu_mRNA.15799	HD-ZIP
Cbu_mRNA.16358	HD-ZIP
Cbu_mRNA.16517	HD-ZIP
Cbu_mRNA.16567	HD-ZIP
Cbu_mRNA.16714	HD-ZIP
Cbu_mRNA.17828	HD-ZIP
Cbu_mRNA.18275	HD-ZIP
Cbu_mRNA.18790	HD-ZIP
Cbu_mRNA.19001	HD-ZIP
Cbu_mRNA.19468	HD-ZIP
Cbu_mRNA.19864	HD-ZIP
Cbu_mRNA.20408	HD-ZIP
Cbu_mRNA.20454	HD-ZIP
Cbu_mRNA.20508	HD-ZIP
Cbu_mRNA.20745	HD-ZIP
Cbu_mRNA.20754	HD-ZIP
Cbu_mRNA.21623	HD-ZIP
Cbu_mRNA.2200	HD-ZIP
Cbu_mRNA.22061	HD-ZIP
Cbu_mRNA.23469	HD-ZIP
Cbu_mRNA.23806	HD-ZIP
Cbu_mRNA.24085	HD-ZIP
Cbu_mRNA.24228	HD-ZIP
Cbu_mRNA.24984	HD-ZIP
Cbu_mRNA.25286	HD-ZIP
Cbu_mRNA.25482	HD-ZIP
Cbu_mRNA.2582	HD-ZIP
Cbu_mRNA.25959	HD-ZIP
Cbu_mRNA.26261	HD-ZIP
Cbu_mRNA.27223	HD-ZIP
Cbu_mRNA.27296	HD-ZIP
Cbu_mRNA.27428	HD-ZIP
Cbu_mRNA.27497	HD-ZIP
Cbu_mRNA.393	HD-ZIP
Cbu_mRNA.4790	HD-ZIP
Cbu_mRNA.5001	HD-ZIP
Cbu_mRNA.521	HD-ZIP
Cbu_mRNA.6208	HD-ZIP
Cbu_mRNA.636	HD-ZIP
Cbu_mRNA.709	HD-ZIP
Cbu_mRNA.7533	HD-ZIP
Cbu_mRNA.7571	HD-ZIP
Cbu_mRNA.7910	HD-ZIP
Cbu_mRNA.8481	HD-ZIP
Cbu_mRNA.849	HD-ZIP
Cbu_mRNA.8574	HD-ZIP
Cbu_mRNA.9199	HD-ZIP
Cbu_mRNA.9275	HD-ZIP
Cbu_mRNA.9353	HD-ZIP
Cbu_mRNA.963	HD-ZIP
TCONS_00006538	HD-ZIP
TCONS_00014697	HD-ZIP
TCONS_00019286	HD-ZIP
TCONS_00021470	HD-ZIP
TCONS_00025739	HD-ZIP
TCONS_00027672	HD-ZIP
TCONS_00032571	HD-ZIP
TCONS_00034286	HD-ZIP
TCONS_00034287	HD-ZIP
TCONS_00034288	HD-ZIP
TCONS_00044032	HD-ZIP
TCONS_00044033	HD-ZIP
TCONS_00044034	HD-ZIP
TCONS_00045289	HD-ZIP
TCONS_00048619	HD-ZIP
TCONS_00050830	HD-ZIP
TCONS_00050832	HD-ZIP
TCONS_00050833	HD-ZIP
TCONS_00052552	HD-ZIP
TCONS_00052609	HD-ZIP
TCONS_00056092	HD-ZIP
TCONS_00056093	HD-ZIP
TCONS_00056095	HD-ZIP
TCONS_00060219	HD-ZIP
TCONS_00061949	HD-ZIP
Cbu_mRNA.13761	HRT-like
Cbu_mRNA.24595	HRT-like
TCONS_00007877	HRT-like
TCONS_00007878	HRT-like
TCONS_00007879	HRT-like
Cbu_mRNA.10284	HSF
Cbu_mRNA.11600	HSF
Cbu_mRNA.12254	HSF
Cbu_mRNA.12853	HSF
Cbu_mRNA.13094	HSF
Cbu_mRNA.13561	HSF
Cbu_mRNA.14226	HSF
Cbu_mRNA.14261	HSF
Cbu_mRNA.14454	HSF
Cbu_mRNA.15116	HSF
Cbu_mRNA.16211	HSF
Cbu_mRNA.1766	HSF
Cbu_mRNA.20513	HSF
Cbu_mRNA.20515	HSF
Cbu_mRNA.20924	HSF
Cbu_mRNA.22249	HSF
Cbu_mRNA.23219	HSF
Cbu_mRNA.25796	HSF
Cbu_mRNA.26741	HSF
Cbu_mRNA.2731	HSF
Cbu_mRNA.3076	HSF
Cbu_mRNA.3257	HSF
Cbu_mRNA.3368	HSF
Cbu_mRNA.5079	HSF
Cbu_mRNA.5398	HSF
Cbu_mRNA.5508	HSF
Cbu_mRNA.5848	HSF
Cbu_mRNA.6193	HSF
Cbu_mRNA.6484	HSF
Cbu_mRNA.6940	HSF
Cbu_mRNA.8886	HSF
Cbu_mRNA.9324	HSF
Cbu_mRNA.9509	HSF
TCONS_00007950	HSF
TCONS_00007951	HSF
TCONS_00009341	HSF
TCONS_00009342	HSF
TCONS_00023297	HSF
TCONS_00023298	HSF
TCONS_00030512	HSF
TCONS_00030513	HSF
TCONS_00030514	HSF
TCONS_00038631	HSF
TCONS_00039881	HSF
TCONS_00043183	HSF
TCONS_00046740	HSF
TCONS_00051389	HSF
TCONS_00057796	HSF
TCONS_00058300	HSF
TCONS_00058301	HSF
Cbu_mRNA.11168	LBD
Cbu_mRNA.11405	LBD
Cbu_mRNA.1199	LBD
Cbu_mRNA.12256	LBD
Cbu_mRNA.12782	LBD
Cbu_mRNA.13234	LBD
Cbu_mRNA.13283	LBD
Cbu_mRNA.1356	LBD
Cbu_mRNA.14008	LBD
Cbu_mRNA.14292	LBD
Cbu_mRNA.14910	LBD
Cbu_mRNA.15671	LBD
Cbu_mRNA.16035	LBD
Cbu_mRNA.16164	LBD
Cbu_mRNA.16246	LBD
Cbu_mRNA.17611	LBD
Cbu_mRNA.17942	LBD
Cbu_mRNA.18237	LBD
Cbu_mRNA.18613	LBD
Cbu_mRNA.19424	LBD
Cbu_mRNA.21458	LBD
Cbu_mRNA.22056	LBD
Cbu_mRNA.22759	LBD
Cbu_mRNA.22807	LBD
Cbu_mRNA.23423	LBD
Cbu_mRNA.23563	LBD
Cbu_mRNA.24982	LBD
Cbu_mRNA.25091	LBD
Cbu_mRNA.25330	LBD
Cbu_mRNA.26920	LBD
Cbu_mRNA.325	LBD
Cbu_mRNA.490	LBD
Cbu_mRNA.5789	LBD
Cbu_mRNA.6129	LBD
Cbu_mRNA.7366	LBD
Cbu_mRNA.7614	LBD
Cbu_mRNA.828	LBD
Cbu_mRNA.8748	LBD
TCONS_00000674	LBD
TCONS_00003607	LBD
TCONS_00003608	LBD
TCONS_00022189	LBD
TCONS_00025962	LBD
TCONS_00027688	LBD
TCONS_00028221	LBD
TCONS_00031140	LBD
TCONS_00032365	LBD
TCONS_00035196	LBD
TCONS_00039624	LBD
TCONS_00039625	LBD
TCONS_00039627	LBD
TCONS_00056027	LBD
TCONS_00056028	LBD
Cbu_mRNA.8663	LFY
Cbu_mRNA.1256	LSD
Cbu_mRNA.20089	LSD
Cbu_mRNA.8334	LSD
Cbu_mRNA.885	LSD
TCONS_00015149	LSD
TCONS_00054778	LSD
Cbu_mRNA.10081	MIKC
Cbu_mRNA.1163	MIKC
Cbu_mRNA.11679	MIKC
Cbu_mRNA.14151	MIKC
Cbu_mRNA.14162	MIKC
Cbu_mRNA.14476	MIKC
Cbu_mRNA.14876	MIKC
Cbu_mRNA.15094	MIKC
Cbu_mRNA.15235	MIKC
Cbu_mRNA.16032	MIKC
Cbu_mRNA.16436	MIKC
Cbu_mRNA.16438	MIKC
Cbu_mRNA.17459	MIKC
Cbu_mRNA.19034	MIKC
Cbu_mRNA.20761	MIKC
Cbu_mRNA.20770	MIKC
Cbu_mRNA.20841	MIKC
Cbu_mRNA.20854	MIKC
Cbu_mRNA.21173	MIKC
Cbu_mRNA.2275	MIKC
Cbu_mRNA.23003	MIKC
Cbu_mRNA.23015	MIKC
Cbu_mRNA.23399	MIKC
Cbu_mRNA.23452	MIKC
Cbu_mRNA.23785	MIKC
Cbu_mRNA.25518	MIKC
Cbu_mRNA.25620	MIKC
Cbu_mRNA.4841	MIKC
Cbu_mRNA.4871	MIKC
Cbu_mRNA.764	MIKC
Cbu_mRNA.7849	MIKC
Cbu_mRNA.8683	MIKC
Cbu_mRNA.9010	MIKC
Cbu_mRNA.9758	MIKC
TCONS_00002553	MIKC
TCONS_00002554	MIKC
TCONS_00006408	MIKC
TCONS_00006410	MIKC
TCONS_00008658	MIKC
TCONS_00012149	MIKC
TCONS_00021537	MIKC
TCONS_00028889	MIKC
TCONS_00028890	MIKC
TCONS_00031627	MIKC
TCONS_00032099	MIKC
TCONS_00042582	MIKC
TCONS_00053100	MIKC
TCONS_00053103	MIKC
TCONS_00058520	MIKC
TCONS_00058521	MIKC
TCONS_00059848	MIKC
TCONS_00060470	MIKC
TCONS_00060740	MIKC
TCONS_00060741	MIKC
Cbu_mRNA.11007	M-type
Cbu_mRNA.11857	M-type
Cbu_mRNA.11861	M-type
Cbu_mRNA.13212	M-type
Cbu_mRNA.14925	M-type
Cbu_mRNA.15044	M-type
Cbu_mRNA.18106	M-type
Cbu_mRNA.18978	M-type
Cbu_mRNA.20202	M-type
Cbu_mRNA.21023	M-type
Cbu_mRNA.21559	M-type
Cbu_mRNA.22873	M-type
Cbu_mRNA.24028	M-type
Cbu_mRNA.24144	M-type
Cbu_mRNA.24207	M-type
Cbu_mRNA.27632	M-type
Cbu_mRNA.2772	M-type
Cbu_mRNA.3070	M-type
Cbu_mRNA.6360	M-type
Cbu_mRNA.7250	M-type
Cbu_mRNA.7254	M-type
Cbu_mRNA.7668	M-type
Cbu_mRNA.8723	M-type
Cbu_mRNA.8997	M-type
TCONS_00001977	M-type
TCONS_00003550	M-type
TCONS_00003551	M-type
TCONS_00006392	M-type
TCONS_00006398	M-type
TCONS_00007385	M-type
TCONS_00007386	M-type
TCONS_00019086	M-type
TCONS_00022088	M-type
TCONS_00029878	M-type
TCONS_00029879	M-type
TCONS_00029881	M-type
TCONS_00030243	M-type
TCONS_00035497	M-type
TCONS_00041614	M-type
TCONS_00050863	M-type
TCONS_00050864	M-type
TCONS_00050865	M-type
TCONS_00060658	M-type
TCONS_00061121	M-type
Cbu_mRNA.1010	MYB
Cbu_mRNA.10287	MYB
Cbu_mRNA.10877	MYB
Cbu_mRNA.10891	MYB
Cbu_mRNA.1092	MYB
Cbu_mRNA.11122	MYB
Cbu_mRNA.1113	MYB
Cbu_mRNA.11259	MYB
Cbu_mRNA.11732	MYB
Cbu_mRNA.12234	MYB
Cbu_mRNA.12258	MYB
Cbu_mRNA.12472	MYB
Cbu_mRNA.12800	MYB
Cbu_mRNA.12983	MYB
Cbu_mRNA.13108	MYB
Cbu_mRNA.13301	MYB
Cbu_mRNA.13334	MYB
Cbu_mRNA.13342	MYB
Cbu_mRNA.13941	MYB
Cbu_mRNA.1530	MYB
Cbu_mRNA.15349	MYB
Cbu_mRNA.15485	MYB
Cbu_mRNA.15749	MYB
Cbu_mRNA.16010	MYB
Cbu_mRNA.16044	MYB
Cbu_mRNA.1625	MYB
Cbu_mRNA.16395	MYB
Cbu_mRNA.16657	MYB
Cbu_mRNA.16736	MYB
Cbu_mRNA.16798	MYB
Cbu_mRNA.16879	MYB
Cbu_mRNA.16933	MYB
Cbu_mRNA.17142	MYB
Cbu_mRNA.17257	MYB
Cbu_mRNA.17584	MYB
Cbu_mRNA.17661	MYB
Cbu_mRNA.17680	MYB
Cbu_mRNA.17794	MYB
Cbu_mRNA.17795	MYB
Cbu_mRNA.18228	MYB
Cbu_mRNA.18333	MYB
Cbu_mRNA.18412	MYB
Cbu_mRNA.18598	MYB
Cbu_mRNA.18620	MYB
Cbu_mRNA.18676	MYB
Cbu_mRNA.19080	MYB
Cbu_mRNA.19209	MYB
Cbu_mRNA.19278	MYB
Cbu_mRNA.19593	MYB
Cbu_mRNA.19618	MYB
Cbu_mRNA.19763	MYB
Cbu_mRNA.19768	MYB
Cbu_mRNA.19856	MYB
Cbu_mRNA.20042	MYB
Cbu_mRNA.20173	MYB
Cbu_mRNA.20400	MYB
Cbu_mRNA.20422	MYB
Cbu_mRNA.20426	MYB
Cbu_mRNA.20641	MYB
Cbu_mRNA.20665	MYB
Cbu_mRNA.20772	MYB
Cbu_mRNA.20958	MYB
Cbu_mRNA.2119	MYB
Cbu_mRNA.21292	MYB
Cbu_mRNA.21602	MYB
Cbu_mRNA.21804	MYB
Cbu_mRNA.22006	MYB
Cbu_mRNA.22664	MYB
Cbu_mRNA.23028	MYB
Cbu_mRNA.23509	MYB
Cbu_mRNA.23525	MYB
Cbu_mRNA.23995	MYB
Cbu_mRNA.24088	MYB
Cbu_mRNA.24332	MYB
Cbu_mRNA.24534	MYB
Cbu_mRNA.24668	MYB
Cbu_mRNA.24915	MYB
Cbu_mRNA.25011	MYB
Cbu_mRNA.25419	MYB
Cbu_mRNA.2557	MYB
Cbu_mRNA.2570	MYB
Cbu_mRNA.2587	MYB
Cbu_mRNA.26208	MYB
Cbu_mRNA.26217	MYB
Cbu_mRNA.26246	MYB
Cbu_mRNA.26249	MYB
Cbu_mRNA.26339	MYB
Cbu_mRNA.27164	MYB
Cbu_mRNA.27225	MYB
Cbu_mRNA.27329	MYB
Cbu_mRNA.27483	MYB
Cbu_mRNA.27751	MYB
Cbu_mRNA.3730	MYB
Cbu_mRNA.4363	MYB
Cbu_mRNA.4364	MYB
Cbu_mRNA.4369	MYB
Cbu_mRNA.4372	MYB
Cbu_mRNA.45	MYB
Cbu_mRNA.4702	MYB
Cbu_mRNA.472	MYB
Cbu_mRNA.5548	MYB
Cbu_mRNA.5550	MYB
Cbu_mRNA.6223	MYB
Cbu_mRNA.6225	MYB
Cbu_mRNA.6880	MYB
Cbu_mRNA.6965	MYB
Cbu_mRNA.7206	MYB
Cbu_mRNA.7333	MYB
Cbu_mRNA.7414	MYB
Cbu_mRNA.755	MYB
Cbu_mRNA.7638	MYB
Cbu_mRNA.8088	MYB
Cbu_mRNA.8245	MYB
Cbu_mRNA.8255	MYB
Cbu_mRNA.8371	MYB
Cbu_mRNA.8404	MYB
Cbu_mRNA.842	MYB
Cbu_mRNA.8436	MYB
Cbu_mRNA.8594	MYB
Cbu_mRNA.8727	MYB
Cbu_mRNA.9058	MYB
Cbu_mRNA.924	MYB
Cbu_mRNA.9507	MYB
Cbu_mRNA.9594	MYB
Cbu_mRNA.985	MYB
Cbu_mRNA.9913	MYB
TCONS_00003137	MYB
TCONS_00003138	MYB
TCONS_00004021	MYB
TCONS_00004796	MYB
TCONS_00004929	MYB
TCONS_00004941	MYB
TCONS_00007228	MYB
TCONS_00008190	MYB
TCONS_00008745	MYB
TCONS_00010578	MYB
TCONS_00010869	MYB
TCONS_00013155	MYB
TCONS_00013685	MYB
TCONS_00016122	MYB
TCONS_00019742	MYB
TCONS_00021182	MYB
TCONS_00022943	MYB
TCONS_00025730	MYB
TCONS_00025982	MYB
TCONS_00025983	MYB
TCONS_00027655	MYB
TCONS_00028496	MYB
TCONS_00028853	MYB
TCONS_00029198	MYB
TCONS_00029199	MYB
TCONS_00029200	MYB
TCONS_00029902	MYB
TCONS_00030747	MYB
TCONS_00030748	MYB
TCONS_00030749	MYB
TCONS_00032573	MYB
TCONS_00033009	MYB
TCONS_00034250	MYB
TCONS_00034292	MYB
TCONS_00034293	MYB
TCONS_00036224	MYB
TCONS_00036992	MYB
TCONS_00036993	MYB
TCONS_00036994	MYB
TCONS_00036995	MYB
TCONS_00037729	MYB
TCONS_00037889	MYB
TCONS_00038055	MYB
TCONS_00038056	MYB
TCONS_00038057	MYB
TCONS_00038058	MYB
TCONS_00040803	MYB
TCONS_00043296	MYB
TCONS_00044009	MYB
TCONS_00046422	MYB
TCONS_00046513	MYB
TCONS_00055581	MYB
TCONS_00055583	MYB
TCONS_00056291	MYB
TCONS_00057372	MYB
TCONS_00058073	MYB
TCONS_00058924	MYB
TCONS_00061303	MYB
TCONS_00061304	MYB
TCONS_00061922	MYB
Cbu_mRNA.10481	MYB_related
Cbu_mRNA.10491	MYB_related
Cbu_mRNA.10496	MYB_related
[truncated: 758 more rows]
