# Supplementary material for: Multi-omics sequencing provides insight into floral transition in Catalpa bungei. C.A. Mey
Source: BMC Genomics. 2020 Jul 22;21:508. doi: 10.1186/s12864-020-06918-y (PMC7376858; doi:10.1186/s12864-020-06918-y)
Supplement: Supplementary file 14 — Additional file 14: Table S5. Top 20 KEGG pathways significantly enriched with DEGs in three different stages between EF and NF. [file 12864_2020_6918_MOESM14_ESM.xlsx]

## Sheet: Sheet1
Pathway	NF-Vb-vs-EF-Vb_down	NF-Vb-vs-EF-Vb_up	NF-Tb-vs-EF-Tb_down	NF-Tb-vs-EF-Tb_up	NF-Rb-vs-EF-Rb_down	NF-Rb-vs-EF-Rb_up
Anthocyanin_biosynthesis	0	0.891973	0.605241	0.546886	0	1.98537
Arginine_biosynthesis	0.116192	0.0681019	0.556834	0.0824532	0.110079	0
Betalain_biosynthesis	0.752573	0.641631	1.5046	0.753931	1.78481	0.765644
Biosynthesis_of_secondary_metabolites	3.83108	0.248749	2.3794	2.56774	3.15673	0.0882172
Brassinosteroid_biosynthesis	0	0	0.0805971	0.948412	0.413135	1.12333
Carbon_fixation_in_photosynthetic_organisms	0.0290045	0.0114559	0.00100116	0.0175071	0	0.912798
Circadian_rhythm-plant	0.189443	5.66499	0.978726	0.0393412	0.0137437	0.0171805
Histidine_metabolism	0.277166	0.199062	0.114717	1.57072	0	0.286898
Metabolic_pathways	0.526211	0.00921292	0.435632	0.0310477	1.08577	0.12907
Nitrogen_metabolism	0	1.4838	0.612636	1.57117	0.212744	0.230046
Pentose_and_glucuronate_interconversions	0.0193109	0.111013	1.90528	0.815956	0.130819	0.159472
Phenylpropanoid_biosynthesis	4.00517	2.93386	4.75704	4.60582	3.35832	0.119696
Photosynthesis	0.0530161	0.10786	1.01468	0.000687598	0.186595	0.0571601
Photosynthesis-antenna_proteins	0.479142	0	9.35953	0	0	0
Plant_hormone_signal_transduction	0.00818422	0.383904	3.9478	3.05548	0.0063309	0.942254
Plant-pathogen_interaction	0.886619	0.833791	2.16838	7.17429	0.638371	0.377619
Porphyrin_and_chlorophyll_metabolism	0.283238	0	0.507743	0.012607	0.573167	0.0876321
Starch_and_sucrose_metabolism	0.362746	0.898436	3.74097	0.342463	1.12185	0.131601
Ubiquitin_mediated_proteolysis	0.324809	1.80544	0.00141354	0.0530295	0.0842617	0.781057
Zeatin_biosynthesis	0.719665	1.29973	0.0360873	4.07518	1.70289	0.113515
