# Supplementary material for: Multi-omics sequencing provides insight into floral transition in Catalpa bungei. C.A. Mey
Source: BMC Genomics. 2020 Jul 22;21:508. doi: 10.1186/s12864-020-06918-y (PMC7376858; doi:10.1186/s12864-020-06918-y)
Supplement: Supplementary file 15 — Additional file 15: Table S6. Summary of all genes from the MEdarkturquoise module. [file 12864_2020_6918_MOESM15_ESM.xlsx]

## Sheet: Sheet2
GeneID	Module	EF-Vb-1	EF-Vb-2	EF-Vb-3	EF-Tb-1	EF-Tb-2	EF-Tb-3	EF-Rb-1	EF-Rb-2	EF-Rb-3	NF-Vb-1	NF-Vb-2	NF-Vb-3	NF-Tb-1	NF-Tb-2	NF-Tb-3	NF-Rb-1	NF-Rb-2	NF-Rb-3
Cbu_mRNA.9413	darkturquoise	18.3	19.06	18.88	12.65	11.46	11.49	12.58	12.79	12.21	13.36	13.66	14.03	13.25	12.82	12.67	11.27	11.22	10.83
TCONS_00013817	darkturquoise	17.48	16.27	18.27	4.19	3.37	3.39	6.61	7.85	6.7	10.93	9.37	10.9	6.47	6.06	5.66	4.23	4.06	4.67
Cbu_mRNA.16253	darkturquoise	34.67	34.92	34.78	25.62	23.43	24.07	26.27	25.79	24	28.3	27.09	27.08	24.78	25.14	24.64	24.31	23.35	21.49
Cbu_mRNA.26704	darkturquoise	10.48	9.57	10.01	3.98	3.98	4.21	5.24	5.49	5.69	5.7	5.82	5.36	5.04	5.13	5.18	4.63	5.08	4.33
Cbu_mRNA.12191	darkturquoise	7.83	7.75	7.95	3.76	3.21	3.55	5.05	4.9	4.97	5.87	5.48	5.51	5.04	4.96	4.7	4.39	4.51	3.96
Cbu_mRNA.12193	darkturquoise	7.83	7.75	7.95	3.76	3.21	3.55	5.05	4.9	4.97	5.87	5.48	5.51	5.04	4.96	4.7	4.39	4.51	3.96
Cbu_mRNA.23220	darkturquoise	18.79	17.02	18.94	3.05	3.53	4	5.84	7.39	5.94	10.64	11.8	11.2	8.26	7.05	7.21	3.03	2.86	3.11
Cbu_mRNA.2966	darkturquoise	196.05	193.77	199.17	131.75	131.4	127.77	129.86	137.21	144.58	148.25	144.11	148.6	140.08	141.33	135.95	111.84	118.4	114.86
TCONS_00040016	darkturquoise	42.14	38.48	40.64	25.3	24.1	24.06	25.29	27.04	24.92	31.53	32.05	33.3	28.13	27.89	26.28	24.9	22.6	23.43
TCONS_00053132	darkturquoise	183.36	197.3	192.23	115.13	109.73	115.24	135.95	129.31	127.89	136.67	151.63	155.58	125.81	118.51	124.29	118.13	124.89	116.47
Cbu_mRNA.4280	darkturquoise	13.72	14.38	13.7	5.97	4.6	5.31	5.81	6.38	6.69	10.56	9.91	9.74	7.57	7.08	7.62	5.84	5.96	6.04
Cbu_mRNA.1698	darkturquoise	2.28	2.05	1.87	0.54	0.57	0.8	0.81	0.86	0.73	1.06	0.94	0.93	1.04	0.8	0.82	0.44	0.46	0.3
TCONS_00052345	darkturquoise	20.66	22.39	20.12	8.72	7.78	8.85	9	9.16	9.65	9.76	9.33	10.02	8.83	10.13	9.81	7.47	7.54	7.66
Cbu_mRNA.11144	darkturquoise	15.56	16.46	16.23	4.79	4.46	3.74	6.65	6.85	6.61	7.88	7.6	7.91	6.96	8.42	7.01	6.61	7.26	6.35
Cbu_mRNA.3033	darkturquoise	29.24	28.34	27.68	18.07	18.18	17.79	20.19	20.21	20.04	25.01	22.97	25	20.33	20.46	20.15	17.03	18.13	18.39
Cbu_mRNA.18280	darkturquoise	25.44	26.93	25.11	5.93	5.37	5.38	8.03	7.58	8.32	17.93	17.71	18.65	11	9.15	10.05	6.93	6.27	6.6
TCONS_00006973	darkturquoise	15.71	16.23	16.45	9.56	8.2	8.93	10.28	11.43	10.84	12.81	12.77	12.51	11.86	12.15	10.61	10.21	9.98	9.91
Cbu_mRNA.14334	darkturquoise	4.38	4.69	3.32	0.23	0.23	0.08	0.89	1	1.51	2.19	2.12	1.73	1.21	1.52	1.38	0.75	0.83	0.43
Cbu_mRNA.18503	darkturquoise	24.96	24.88	23.86	6.89	5.92	6.57	14.27	13.53	13.57	17.59	15.31	16.09	11.79	11.93	11.76	11.53	11.45	10.67
TCONS_00009794	darkturquoise	2.19	2.16	2.29	0.53	0.31	0.55	0.92	1.1	1.38	1.09	1.26	0.95	0.63	0.72	0.81	0.5	0.61	0.4
TCONS_00039573	darkturquoise	1.16	0.9	0.95	0.24	0.18	0.19	0.15	0.13	0.09	0.4	0.28	0.45	0.11	0.15	0.07	0	0	0
Cbu_mRNA.11387	darkturquoise	23.46	24.38	23.42	9.83	9.67	9.4	13.41	13.76	13.15	13.89	13.08	13.06	14.85	15.63	15.03	10.9	10.38	10.8
Cbu_mRNA.4335	darkturquoise	81.04	80.31	79.5	66.56	64.06	63.91	71.77	70.83	68.19	68.82	67.94	68.87	69.74	69.07	66.55	64.31	64.24	62.12
Cbu_mRNA.9756	darkturquoise	43.61	46.26	43.12	10.97	10.18	10.98	16.61	16.86	14.96	30.64	31.75	29.39	23.59	24.64	23.56	13.94	14.21	12.87
TCONS_00009793	darkturquoise	4.09	3.46	4.31	0.27	0.64	1	0.92	0.85	1.39	1.95	2.01	2.18	1.7	1.56	1.64	1.12	0.58	0.57
Cbu_mRNA.3965	darkturquoise	3.94	3.43	3.94	1.13	0.88	0.85	0.77	0.75	1.08	1.93	2.25	2.52	1.33	1.61	1.71	0.77	0.83	1.01
Cbu_mRNA.25286	darkturquoise	25.4	25.46	24.45	14.2	13.51	13.66	12.68	12.46	12.24	17.37	17.72	17.55	17.27	16.46	16.81	12.81	12.63	12.17
Cbu_mRNA.1074	darkturquoise	28.91	29.56	31.34	7.75	7.4	7.79	17.37	16.1	17.2	20.46	21.08	21.69	16.29	16.46	16.46	12.06	12.14	12.33
TCONS_00039572	darkturquoise	1.65	1.54	1.74	0.42	0.42	0.36	0.49	0.3	0.36	1.08	0.88	0.64	0.35	0.38	0.64	0.02	0.01	0
Cbu_mRNA.12292	darkturquoise	5.87	5.8	5.88	2.61	1.83	2.49	2.24	2.23	2.31	4.02	4.16	4.48	2.36	2.68	1.99	2.26	1.88	1.49
Cbu_mRNA.23703	darkturquoise	73.44	71.71	72.76	46.01	43.38	43.74	42.79	42.61	42.64	62.07	58.74	60.24	50.71	50.92	49.76	39.98	39.41	39.46
Cbu_mRNA.22822	darkturquoise	4.55	4.46	4.33	1.3	1.01	1.37	1.45	1.34	1.55	2.54	2.04	2.2	1.82	2.15	1.95	1.7	2.12	1.82
TCONS_00007145	darkturquoise	13.34	13.79	13.39	9.38	7.92	8.27	8.6	8.84	7.83	9.92	9.73	9.28	10.15	9.23	9.97	7.34	7.08	7.1
Cbu_mRNA.23405	darkturquoise	39.08	37.65	37.59	20.92	19.18	18.39	16.1	16.17	15.16	25.23	24.9	24.18	18.73	17.63	17.11	10.14	9.65	10.06
Cbu_mRNA.12733	darkturquoise	18.49	18.73	18.65	10.51	10.19	10.31	9.55	9.96	10.27	12.61	11.93	11.19	11.53	11.58	12.8	7.18	7.27	8.03
Cbu_mRNA.15447	darkturquoise	1.32	1.24	1.06	0.37	0.41	0.4	0.31	0.28	0.36	0.17	0.18	0.15	0.07	0.21	0.19	0.21	0.06	0.17
Cbu_mRNA.23780	darkturquoise	7.7	6.89	6.77	2.81	2.22	2.53	3.77	3.74	3.32	5.87	5.96	5.23	4.21	3.67	3.66	2.71	2.59	2.76
Cbu_mRNA.11037	darkturquoise	48.61	46.85	47.78	26.54	25.54	26.02	32.13	33.62	33.71	36.16	34.92	36.16	33.27	35.69	32.01	33.56	32.56	33.04
Cbu_mRNA.27345	darkturquoise	76.03	74.65	74.31	38.8	35.84	36.48	52.46	52.77	51.7	41.92	42.21	41.71	42.66	42.59	41.59	33.8	32.61	32.35
Cbu_mRNA.25383	darkturquoise	103.88	98.83	111.52	46.71	45.5	40.11	40.51	29.35	31.77	57.92	52.14	51.95	53.95	54.93	46.34	24.96	21.09	25.21
Cbu_mRNA.13634	darkturquoise	27.92	28.72	26.83	19.15	17.78	17.9	20.08	19.44	18.22	24.4	24.75	24.12	20.39	20.85	20.94	18.02	17.13	16.36
Cbu_mRNA.15317	darkturquoise	49.81	48.92	49.53	38.23	36.36	35.99	40.73	42.05	38.92	43.36	43.66	42.67	40.45	39.66	37.87	41.52	39.44	39.72
Cbu_mRNA.10557	darkturquoise	4.6	4.29	4.27	1.78	1.7	1.72	2.41	2.56	1.95	3.09	2.93	3.08	1.87	1.64	1.74	2.23	2.2	2.18
Cbu_mRNA.4930	darkturquoise	39.9	39.66	39.47	34.15	32.22	32.97	32.08	32.05	32.13	36.48	35.14	35.67	35.04	34.45	33.55	31.68	31.01	31.41
TCONS_00025845	darkturquoise	48.26	46.85	48.05	97.53	98.03	92.86	73.99	79.24	81.84	72.82	68.63	65.7	85.85	84	82.16	80.08	82.55	83.62
Cbu_mRNA.27588	darkturquoise	8.3	7.85	8.21	6.56	5.66	5.33	6.13	5.83	6.09	6.28	6.65	6.27	6.57	5.76	5.88	5.79	5.35	5.58
Cbu_mRNA.27713	darkturquoise	26.54	28.09	26.42	17.4	16.21	16.42	17.15	16.88	16.51	23.27	23.07	23.21	20.12	19.83	19.45	16.26	16.49	15.4
TCONS_00062536	darkturquoise	2.69	2.78	2.82	1.01	1.3	1.29	1.52	1.83	1.7	1.85	2.2	2.01	1.48	1.5	1.32	1.55	1.52	1.39
Cbu_mRNA.3922	darkturquoise	48.68	48.71	47.92	26.29	25.57	25.75	23.09	23.68	24.41	37.16	35.93	37.17	30.81	32.24	31.71	19.03	19.34	20.11
Cbu_mRNA.19223	darkturquoise	2.63	2.28	2.36	0.52	0.43	0.55	1.49	1.26	1.31	1.45	1.49	1.35	1.4	1.22	1.14	1.1	1.06	0.96
Cbu_mRNA.14559	darkturquoise	15.58	14.9	16.54	8.18	7.97	8.28	8.33	7.9	8.78	10.96	12.66	12.8	10.36	10.13	9.63	8.18	8.83	9.1
Cbu_mRNA.22637	darkturquoise	3.71	4.18	4.19	0.88	1.02	0.58	0.51	1.65	1.35	2.31	1.87	2.1	2.08	1.34	1.3	1.11	1.14	1.53
Cbu_mRNA.6152	darkturquoise	55.63	54.8	55.19	35.28	34.29	34.96	43.6	44.47	42.13	47.72	48.08	48.11	42.71	41.71	41.96	40.76	40.88	40.79
TCONS_00056721	darkturquoise	16.85	15.76	16.15	14.01	13.38	13.03	14.28	14.01	13.93	13.93	14.48	14.72	13.61	14.26	14.14	13.67	13.13	13.73
Cbu_mRNA.22700	darkturquoise	8.64	7.64	7.3	4.61	4.27	4.11	5.22	4.46	4.27	5.21	6.3	5.98	5.59	4.78	4.85	4.58	4.59	4.66
Cbu_mRNA.22904	darkturquoise	32.86	33.08	32.83	26.22	25.05	24.35	25.07	26.39	26.16	29.09	28.39	29.41	28.24	27.08	28.51	26.84	26.38	25.07
Cbu_mRNA.13568	darkturquoise	15.74	16.31	14.18	7.12	6.15	5.99	7.64	7.17	6.53	12.25	10.41	11.25	9.62	7.33	9.93	8.22	6.53	7.02
Cbu_mRNA.12378	darkturquoise	7.55	6.68	6.96	4.18	4.68	4.62	5.14	4.88	4.28	5.81	5.72	5.67	4.56	4.75	4.85	4.91	4.53	4.61
Cbu_mRNA.23144	darkturquoise	11.51	11.79	11.99	9.68	9.88	9.57	9.75	9.35	9.88	10.25	9.87	10.77	9.81	9.88	9.3	9.19	9.24	8.96
TCONS_00013816	darkturquoise	26.71	28.78	27.96	0	0	0	12.52	11.66	11.81	16.27	18.07	17.6	5.25	5.06	5.01	7.24	7.19	6.31
TCONS_00004496	darkturquoise	17.11	14.86	15.45	5.75	5.77	5.8	8.89	10.04	9.05	9.6	10.3	10.39	9.64	8.82	8.78	9.63	8.59	8.92
Cbu_mRNA.13931	darkturquoise	88.6	90.79	91.56	43.93	41.11	41.49	43.9	42.89	38.57	60.31	61.8	62.51	61.27	58.65	59.2	31	28.55	28.46
Cbu_mRNA.23224	darkturquoise	2.41	2.54	2.73	0.12	0.16	0.12	0.43	0.31	0.15	1.03	0.4	0.37	0.36	1.2	0.93	0	0	0
Cbu_mRNA.25040	darkturquoise	63.54	63.46	60.21	23.02	24.05	23.1	29.45	28.85	30.23	50.01	52.7	52.97	35.27	34.24	34.18	25.32	25.74	25.33
Cbu_mRNA.23160	darkturquoise	1.87	2.24	1.89	0.65	0.91	0.63	0.97	0.8	0.61	1.29	1.3	1.13	0.68	1	0.99	0.77	0.41	0.77
Cbu_mRNA.14926	darkturquoise	9.21	9.35	9.76	6.46	5.55	5.8	6.66	6.2	6.5	6.31	5.4	6.08	6.35	6.43	6.43	5.28	5.16	5.15
Cbu_mRNA.2451	darkturquoise	33.42	37.18	32.92	7.16	5.56	6.39	10.44	9.76	8.12	24.85	27.91	25.17	13.72	15.2	14.97	9.49	7.75	8.41
Cbu_mRNA.23999	darkturquoise	60.24	58.42	61.31	42.13	41.89	37.97	35.2	39.89	35.22	48.03	47.57	47.61	43.24	41.59	40.85	37.13	37.56	40.51
Cbu_mRNA.23382	darkturquoise	8.18	9.35	10.37	0.88	0.68	0.56	4.81	5.44	5.25	4.53	2.95	4.03	3	2.25	2.24	0.73	1.35	0.96
Cbu_mRNA.14406	darkturquoise	14.91	14.82	15.09	3.81	3.35	3.4	4.27	4.4	4.19	10.63	10.43	11.18	7.45	7.7	7.83	5.13	5.31	4.91
Cbu_mRNA.13744	darkturquoise	25.64	26.65	25.28	11.68	10.31	10.74	17.74	16.76	16.26	21.41	20.13	22.26	15.23	14.65	14.25	15.59	13.49	14.43
Cbu_mRNA.10006	darkturquoise	86.93	87.31	84.49	52.78	48.24	46.09	55.77	52.54	51.83	56	60.19	57.8	58.58	57.33	57.39	59.17	57.77	59.47
TCONS_00045475	darkturquoise	8.25	7.92	8.38	6.29	5.33	5.56	5.61	5.8	5.41	6.3	6.02	6.02	5.13	5.59	4.63	5.21	5.13	5.23
TCONS_00014338	darkturquoise	9.04	8.49	9.11	5.13	5.24	5.01	6.57	6.99	7.36	7.13	6.81	6.91	6.8	6.72	6.3	5.2	5.58	5.75
TCONS_00003811	darkturquoise	2.62	2.48	2.65	1.1	0.76	0.75	0.78	0.38	0.54	1.37	1.42	0.86	1.14	0.71	0.35	0.5	0.52	0.19
Cbu_mRNA.4228	darkturquoise	40.78	41.63	40.58	35.31	31.29	31.94	32.56	32.5	30.34	34.29	36.08	34.83	34.88	34.18	32.3	32.14	30.79	30.12
TCONS_00036531	darkturquoise	63.07	62.67	58.78	46.01	45.3	44.65	46	48.28	47.57	47.36	46.45	44.52	50.41	48.1	46.74	46.68	46.13	44.63
Cbu_mRNA.21633	darkturquoise	10.64	10.75	10.8	16.58	16.33	16.8	16.46	16.21	17.29	17.16	16.41	16.88	16.16	16.24	17.1	18.16	19.16	19.95
TCONS_00039927	darkturquoise	16.92	16.98	16.62	8.79	5.72	7.04	4.93	6.26	6.45	9.78	11.19	10.26	9.96	10.26	10.32	5.9	5.42	5.43
Cbu_mRNA.22357	darkturquoise	7.61	8.02	6.88	1.49	1.55	1.54	2.46	3.16	2.92	2.46	2.55	2.48	3.7	3.31	3.25	2.71	2.67	2.66
Cbu_mRNA.13731	darkturquoise	1.51	1.35	1.03	0.2	0.32	0.37	0.15	0.26	0.35	0.74	0.81	0.79	0.43	0.39	0.33	0.21	0.31	0.29
Cbu_mRNA.7212	darkturquoise	34.83	32.36	33.51	16.22	16.09	16.85	21.38	20.5	21.87	23.14	21.49	21.8	23.26	26.2	23.2	19.02	20.56	20.43
Cbu_mRNA.4931	darkturquoise	7.52	7.2	6.84	2.7	2.49	2.3	3.46	4.01	3.88	4.77	4.89	5.15	4.99	4.85	4.46	3.82	3.67	3.86
Cbu_mRNA.10200	darkturquoise	13.53	13.1	13.36	10.29	10.79	10.25	9.75	10.42	9.4	11.77	11.11	11.45	10.76	10.27	10.56	9.44	10.1	9.49
Cbu_mRNA.20253	darkturquoise	30.99	30.18	31.53	23.68	22.9	22.95	22.96	21.24	22.22	22.62	23.08	23.43	24.48	23.15	23.92	20.52	21.8	21.89
Cbu_mRNA.3737	darkturquoise	8.6	8.09	8.35	4.45	4.69	4.56	6.15	6.05	6.47	5.69	5.51	5.12	5.76	5.8	5.55	4.41	3.97	4.07
Cbu_mRNA.20432	darkturquoise	12.33	11.39	11.96	8.24	8.11	7.94	9.28	8.45	7.55	9.33	10.48	10.1	9.41	8.7	9.29	8.26	7.29	7.34
TCONS_00029581	darkturquoise	5.36	5.73	5.29	1.84	2	1.69	2.46	2.44	2.01	3.69	4.73	3.76	2.83	2.37	3.21	1.16	2.1	2.16
TCONS_00061140	darkturquoise	1.89	1.7	1.95	0.92	0.66	1	1.01	1.15	1.24	1.2	1.37	1.3	0.95	0.99	0.71	0.97	0.83	1.01
Cbu_mRNA.18848	darkturquoise	19.18	19.74	19.69	7.77	7.41	8.12	13.13	11.7	11.56	15.36	15.76	14.65	10.92	10.89	11.02	12.71	10.77	11.4
TCONS_00020046	darkturquoise	1.57	1.51	1.47	0.83	0.66	0.94	0.81	0.84	0.97	1.08	1.02	0.86	0.64	0.73	0.71	0.5	0.56	0.44
TCONS_00047998	darkturquoise	2.84	2.86	2.74	1.03	0.74	0.65	1.34	1.8	1.86	1.46	1.29	1.61	0.9	0.58	0.8	0.82	0.88	0.37
Cbu_mRNA.23301	darkturquoise	12.39	12.1	11.89	8.81	8.46	8.52	8.81	8.26	8.32	7.89	8.24	8.06	8.18	8.5	8.38	7.17	6.85	7.06
Cbu_mRNA.18957	darkturquoise	25.45	24.8	25.87	19.26	19.84	19.05	17.96	19.13	20.31	21.45	21.57	22.22	19.78	21.41	20.27	18.8	19.92	20.07
Cbu_mRNA.25205	darkturquoise	44.14	41.92	43.82	24.77	26.74	23.85	31.12	32.26	29.33	34.58	33.04	35.6	27.8	26.72	26.78	31.11	31.68	26.72
Cbu_mRNA.26092	darkturquoise	23.85	24.75	24.56	18.72	16.92	17.31	17.38	17.62	16.75	17.43	17.28	17.64	19.47	18.92	18.39	17.22	16.79	16.36
Cbu_mRNA.26089	darkturquoise	23.85	24.75	24.56	18.72	16.92	17.31	17.38	17.62	16.75	17.43	17.28	17.64	19.47	18.92	18.39	17.22	16.79	16.36
Cbu_mRNA.15320	darkturquoise	12.33	13.39	12.17	7.24	5.78	6.08	8.1	8.43	8.59	9.22	9.33	9.76	7.59	7.21	7	8.55	8.87	7.66
TCONS_00050095	darkturquoise	47.45	46.22	46.23	29.38	29.36	25.63	27.88	27.3	25.18	37.79	39.47	40.82	34.5	32.63	33.96	28.12	26.89	28.38
TCONS_00034393	darkturquoise	101.6	102.9	98.84	79.44	76.76	80.47	79.96	80.46	78.91	81.16	76.66	86.96	75.38	75.34	80.98	80.12	69.52	73.84
Cbu_mRNA.4211	darkturquoise	8.08	8.5	8.81	5.76	5.85	5.97	7.24	7.21	7.31	7.51	6.97	6.75	6.43	6.4	6.53	6.27	6.26	6.33
Cbu_mRNA.12527	darkturquoise	6.66	6.73	6.96	4.81	4.03	3.71	4.65	4.32	4.63	5.72	6.19	5.34	5.12	5.42	4.86	4.24	4.31	4.4
Cbu_mRNA.5910	darkturquoise	5.71	5.51	6.02	3.86	3.3	4.14	3.74	4.28	3.68	4.88	4.95	4.66	4.47	4.44	3.84	3.62	3.88	3.64
Cbu_mRNA.10259	darkturquoise	14.72	16.53	15.56	6.44	7.41	6.14	7.51	7.29	7.14	13.11	13.19	13.25	7.34	7.52	8.14	6.86	6.86	7.3
Cbu_mRNA.5800	darkturquoise	1.4	1.54	1.42	0.88	0.85	0.84	0.95	0.94	0.75	1.33	1.14	1.07	0.94	0.97	1	0.98	0.86	0.8
Cbu_mRNA.7707	darkturquoise	200.76	203.59	194.19	105.66	97.89	100.73	137.78	143.91	141.33	172.24	168.01	170.08	144.74	141.6	141.13	130.19	137.08	132.6
TCONS_00014487	darkturquoise	92.16	92.13	94.11	72.72	68.44	69.75	72.89	78.64	79.47	76.53	75.01	77.09	80.55	75.29	78.79	73.33	76.8	75.65
TCONS_00046999	darkturquoise	1097.14	1128.55	1085.8	773.69	718.56	727.65	955.12	922	884.01	973.55	995.02	1013.59	825.1	822.96	789.11	837.71	791.93	799.41
Cbu_mRNA.13118	darkturquoise	14.58	14.46	14.88	10.26	11.26	11.39	10.16	10.35	10.87	13.11	12.52	11.8	11.97	10.74	11.27	9.96	9.63	10.31
TCONS_00037119	darkturquoise	10.18	9.51	9.68	8.03	7.42	7.17	6.92	7.19	7.64	8.44	8.23	7.95	7.89	7.12	7	7.38	7.27	6.61
Cbu_mRNA.19894	darkturquoise	19.31	20.32	19.09	12.23	12.97	12.98	12.63	13.53	12.58	12	12.82	15.06	12.86	10.66	11.29	9.28	11.41	9.95
Cbu_mRNA.2582	darkturquoise	7.13	7.2	6.74	2.88	3.21	2.43	2.46	2.62	3.13	3.84	3.46	3.4	3.73	3.75	3.76	3.84	3.55	3.39
Cbu_mRNA.18254	darkturquoise	21.59	21.9	22.76	17.88	17.73	17.32	17.14	17.19	16.95	20.58	20.51	19.19	17.29	17.42	16.77	16	16.08	15.44
Cbu_mRNA.24268	darkturquoise	12.38	12.9	12.82	7.49	6.95	7.83	6.89	6.97	5.67	10.88	10.13	10.72	8.07	8.06	8.46	5.95	5.6	5.59
TCONS_00029275	darkturquoise	1.03	0.87	0.88	0.38	0.35	0.09	0.14	0.15	0.38	0.43	0.43	0.38	0.27	0.47	0.21	0	0	0.05
Cbu_mRNA.11412	darkturquoise	18.51	19.05	19.24	16.5	15.95	15.34	16.09	16.35	15.79	16.61	16.7	15.92	15.9	14.94	15.49	14.58	15.18	13.88
Cbu_mRNA.7153	darkturquoise	6.06	5.77	5.62	3.56	3.48	4.14	4.14	4.61	4.5	4.61	4.64	4.59	4.46	4.78	4.39	3.89	4.18	4.44
TCONS_00006984	darkturquoise	31.75	32.25	31.95	24.43	23.58	23.54	23.8	22.81	22.45	23.7	24.33	23.89	25.91	24.91	26.01	21.16	19.27	20.57
TCONS_00056366	darkturquoise	3.83	3.65	4.61	1.4	1.55	1.23	0.95	1.28	1.37	2.63	2.88	3.18	1.85	1.97	2.11	0.74	0.58	0.6
Cbu_mRNA.6066	darkturquoise	11.38	9.54	8.28	0.65	1.21	1.22	3.22	3.07	1.96	0.61	0.59	0.28	2.87	2.28	2.17	0	0	0
TCONS_00003772	darkturquoise	3.55	3.13	3.48	2.05	2.23	2.07	2.16	1.99	2.13	2.56	2.78	2.6	2.21	2.14	1.88	1.72	2.33	2.15
Cbu_mRNA.3545	darkturquoise	171.18	169.66	174.44	121.81	119.7	118.48	146.66	146.86	147.8	132.87	134.19	132.92	137.14	134.44	130.32	132.23	133.86	131.97
Cbu_mRNA.396	darkturquoise	4.88	5.16	4.69	10.65	9.54	9.51	8.58	9.2	9.26	6.48	6.17	6.82	9.63	10.43	10.06	10.42	10.54	11.6
TCONS_00019772	darkturquoise	2.47	2.11	2.06	0.78	0.92	0.95	1.3	1.26	1.35	1.35	0.86	1.42	1.21	1.38	1.13	1.12	1.19	0.95
TCONS_00005595	darkturquoise	309.44	298.98	298.07	544.12	516.7	513.92	444.06	440.85	438.98	405.65	394.49	399.74	415.8	399.86	399.46	529.19	520.25	513.63
Cbu_mRNA.4694	darkturquoise	45.57	44.71	45.46	36.73	35.73	36.31	33.82	34.51	32.86	41.01	40.13	42.15	35.38	35.84	34.38	34.17	32.98	33.54
TCONS_00033883	darkturquoise	21.18	21.01	21.25	14.96	14.66	14.5	13.85	13.6	14.24	19.35	15.75	17.09	16.43	15.62	14.04	13.94	14.23	15.47
TCONS_00007840	darkturquoise	2.24	1.89	2.55	0.49	0.38	0.34	1.24	0.97	1.07	0.94	0.53	0.8	1.18	1.04	0.96	0.37	0.54	0.59
TCONS_00012915	darkturquoise	16.9	16.59	17.42	13.3	13.43	13.06	12.78	12.81	11.8	14.73	13.61	14.38	13.46	12.88	14.59	12.15	11.74	11.75
Cbu_mRNA.12688	darkturquoise	4.67	4.2	4.93	9.91	9.28	8.15	9.55	9.25	9.83	7.1	7.25	7.07	9.86	9.33	8.56	9.81	9.13	8.7
Cbu_mRNA.15381	darkturquoise	40.78	36.89	38.75	23.45	22.01	22.05	28.98	29.29	30.74	29.35	26.82	28.22	29.25	32.42	28.19	23.86	26.06	25.78
TCONS_00005425	darkturquoise	29.64	27.42	26.87	9.09	10.21	8.43	17.5	18.2	20.77	21.09	25.05	20.66	14.35	14.22	14.97	11.77	12.53	12.24
Cbu_mRNA.20881	darkturquoise	0.78	0.87	0.71	2	2.46	2.09	1.55	1.53	1.72	1.86	1.77	2.11	2.35	2.25	2.16	2.1	2.13	2.19
Cbu_mRNA.20212	darkturquoise	28.07	28.13	28.67	21.45	19.85	20.29	24.44	23.64	22.92	22.88	23.75	24.04	21.94	21.59	22.38	23.55	21.66	23.83
TCONS_00020712	darkturquoise	22.31	21.14	22.46	16.49	15.25	16.69	17.49	15.84	15.99	19.59	20.11	19.96	18.68	18.09	18.28	16.11	15	15.39
Cbu_mRNA.21438	darkturquoise	5.95	6.56	6.24	12.3	11.71	11.03	9.36	9.64	10	9.79	9.75	9.3	10.63	10.29	10.48	10.32	10.31	9.01
Cbu_mRNA.14859	darkturquoise	8.09	8.18	8.77	5.09	4.69	4.94	6.41	6.17	6.63	6.78	7.53	6.83	6.54	6.64	5.94	5.16	6.03	5.47
Cbu_mRNA.19665	darkturquoise	10.02	9.63	9.82	2.4	2.66	2.44	3.08	2.83	2.96	1.76	1.27	1.77	2.81	2.4	2.71	2.22	2.73	2.57
Cbu_mRNA.7442	darkturquoise	45.58	43.35	45.44	33.81	31.88	32.76	39.17	40.1	37.95	37	36.29	37.92	35.97	32.46	32.38	33.94	34.3	31.13
TCONS_00056840	darkturquoise	8.78	8.96	8.57	4.28	4.26	3.81	5.61	5.45	6.53	7.58	6.95	7.29	6.05	6.69	6.44	4.43	5.02	5.14
Cbu_mRNA.11042	darkturquoise	13.77	14.54	14.01	11.21	10.81	11.3	11.13	11.15	11.35	13.08	12.65	13.44	12.14	11.21	11.21	10.47	11.33	11.42
Cbu_mRNA.12369	darkturquoise	41.88	43.75	41.87	29.88	28.36	29.41	25.47	25.42	24.71	37.58	36.67	36.59	31.15	30.06	30.25	25.25	25.58	25.31
Cbu_mRNA.4850	darkturquoise	21.1	22.84	20.05	13.91	11.2	12.49	16.72	13.8	12.13	16.38	17.26	15.41	14.98	15.65	15.99	15.06	11.5	11.41
Cbu_mRNA.12567	darkturquoise	36.5	37.29	37.98	21.53	17.9	19.51	24.61	24.34	18.18	27.22	27.72	26.35	29.05	29.21	27.86	19.72	17.63	17.02
Cbu_mRNA.13748	darkturquoise	14.56	15.12	15.28	12.01	12.09	11.93	12.53	12.87	12.04	14.22	13.28	14.3	12.05	12.52	11.89	11.47	10.99	12.17
TCONS_00053094	darkturquoise	1.2	1.36	1.36	0.76	0.71	0.81	0.7	0.68	0.57	0.83	0.89	0.86	0.67	0.69	0.58	0.35	0.34	0.35
Cbu_mRNA.15430	darkturquoise	9.91	9.74	9.83	6.78	6.37	6.52	6.63	6.6	5.91	7.37	7.15	7.37	7.17	7.59	8.18	5.37	5.39	4.99
TCONS_00043239	darkturquoise	95.68	89.19	92.1	167.11	160.92	156.29	132.26	133.62	139.14	116.85	113.64	113.25	130.07	128.13	123.95	145.36	139.04	142.4
TCONS_00011997	darkturquoise	4.53	4.02	4.51	1.79	2.55	1.48	2.42	2.88	2.69	1.85	2.33	2.76	2.06	1.91	2.14	2.04	1.6	1.6
Cbu_mRNA.4347	darkturquoise	1.49	1.45	1.03	0.56	0.43	0.54	0.77	0.68	0.62	0.72	0.98	1.05	0.82	0.69	0.77	0.56	0.6	0.54
Cbu_mRNA.26525	darkturquoise	0.95	1.05	1.03	0.62	0.49	0.46	0.66	0.62	0.52	0.83	0.8	0.57	0.63	0.57	0.54	0.68	0.45	0.48
TCONS_00044196	darkturquoise	1.8	2.26	2.49	0.1	0.16	0	1	1.13	0.78	1.36	1.22	1.04	0.99	0.86	0.72	0.89	0.71	0.88
Cbu_mRNA.17203	darkturquoise	1.51	1.56	1.48	0.14	0.22	0.22	0.42	0.62	0.54	0.05	0.1	0.15	0.46	0.48	0.48	0	0	0
TCONS_00036774	darkturquoise	30.9	22.98	29.38	10.77	2.89	1.3	9.83	5.57	14.15	3.03	8.95	10.68	10.29	8.75	4.08	4.14	3.73	2.29
Cbu_mRNA.5094	darkturquoise	3.7	4.52	3.67	1.2	1.08	1.87	1.31	1.48	1.31	2.61	2.17	3.56	1.24	1.5	1.66	1.19	1.07	0.76
TCONS_00053052	darkturquoise	4.78	4.49	4.78	1.34	1.45	1.28	2.03	1.88	2.08	1.21	0.79	1.17	1.56	1.56	1.45	1.47	1.61	1.44
TCONS_00046716	darkturquoise	18.67	18.1	18.56	10.89	10.88	12.54	15.25	15.27	15.25	15.47	16.1	15.13	13.74	14.23	12.69	12.11	10.58	12.73
Cbu_mRNA.14632	darkturquoise	7.73	7.69	7.66	4.87	4.01	4.58	6.41	6.2	6.23	5.57	5.61	5.91	6.12	5.96	5.19	5.04	5.12	4.59
Cbu_mRNA.25588	darkturquoise	14.24	13.73	15.11	7	6.21	7.02	6.64	6.68	5.96	10.47	10.52	10.72	10.62	10.76	9.83	6.08	5.34	6.01
Cbu_mRNA.14265	darkturquoise	14.26	13.33	13.42	21.86	20.54	20.13	20.11	22.43	22	16.62	16.21	16.15	18.56	19.43	18.74	21.77	22.32	21.96
TCONS_00039671	darkturquoise	13.45	15.77	16.11	3.75	6.29	8.02	7.81	3.91	5.66	9.67	11.15	9.14	6.89	7.79	7.76	4.87	3.71	2.8
TCONS_00038261	darkturquoise	5.19	5.5	4.91	2.34	2.07	1.82	1.39	1.69	1.85	1.41	1.05	1.25	1.23	1.66	1.5	0.65	0.54	0.32
TCONS_00053044	darkturquoise	7.03	6.81	7.2	2.99	3.29	2.83	4.99	4.22	4.42	5.82	5.96	5.54	5.64	4.73	4.68	3.5	3.61	3.01
Cbu_mRNA.22981	darkturquoise	6.63	7.44	7.02	4.92	4.15	4.56	4.42	4.46	4.18	4.78	4.95	5.47	5.35	4.7	5.11	4.66	4.4	5.06
Cbu_mRNA.27507	darkturquoise	2.78	2.93	2.53	1.27	0.94	1.47	1.75	1.95	1.55	1.68	2.05	1.59	2	1.79	1.76	1.44	1.13	0.95
TCONS_00033279	darkturquoise	12.4	11.36	11.77	7.51	7.29	6.85	8.48	9.79	9.85	9.46	8.34	9.23	8.01	8	6.14	7.18	7.52	7.27
Cbu_mRNA.1441	darkturquoise	9.38	9.25	8.91	3.85	3.3	3.13	3.78	4.18	3.45	5.57	6.18	6.35	4.74	4.51	5.07	5.87	5.39	4.93
Cbu_mRNA.11822	darkturquoise	5.02	5.83	5.81	2.92	2.86	2.67	4.03	4.22	3.76	3.94	3.89	4.7	3.87	3.25	3.72	3.81	3.56	3.43
Cbu_mRNA.16621	darkturquoise	12.13	10.79	11.22	20.86	21.71	20.71	25.98	24.15	26.09	20.74	18	19.37	22.31	21.48	22.25	24.93	28.25	26.97
Cbu_mRNA.7763	darkturquoise	18.95	18.58	18.87	13.03	12.66	10.51	11.62	11.84	11.02	12.47	12.99	12.48	14.52	14.44	13.93	9.44	10.04	10.13
TCONS_00042627	darkturquoise	70.2	69.87	72.88	40.9	31.42	35.02	59.25	50.36	44.44	56.9	52.37	54.02	45.12	48.01	42.12	53.36	41.49	42.6
Cbu_mRNA.16854	darkturquoise	4.54	4.58	4.64	3.54	3.09	3.44	3.81	3.82	3.83	3.72	3.25	3.78	3.3	3.61	3.28	3.08	2.92	2.84
TCONS_00007773	darkturquoise	5.81	5.63	5.66	3.58	3.26	2.93	4.14	4.55	4.8	4.19	4.09	4.5	4.1	3.45	4.34	3.61	3.44	3.96
Cbu_mRNA.11666	darkturquoise	2.14	1.97	2.05	0.89	0.97	0.94	1.51	1.52	1.57	1.6	1.62	1.75	1.2	1.07	1.16	1.23	1.22	1.31
Cbu_mRNA.9434	darkturquoise	13.2	11.98	11.69	6.58	6.14	6.78	9.05	7.55	9.4	9.77	9.3	9.42	7.68	8.17	8.18	8.73	7.56	9.14
Cbu_mRNA.5464	darkturquoise	35.32	38.44	36.98	19.12	16.67	16.54	14.45	11.24	12.62	28	29.78	24.38	24.59	20.55	22.21	10.36	10.55	10.01
Cbu_mRNA.23743	darkturquoise	24.8	24.09	24.48	18.85	16.14	17.52	22.14	21.79	19.66	20.41	21.63	21.34	19.38	19.09	19.81	19.55	19.5	18.46
Cbu_mRNA.7790	darkturquoise	31.92	30.7	31.18	22.05	20.73	19.23	21.29	20.79	19.58	25.72	26.3	25.94	27.3	25.9	24.5	19.43	18.38	18.77
Cbu_mRNA.14191	darkturquoise	21.04	20.7	20.9	16.57	16.44	15.63	13.86	14.73	14.37	15.68	15.21	15.66	15.05	16.25	15.23	13.77	13.69	14.74
TCONS_00004862	darkturquoise	101.24	97.93	107.21	70.99	74.44	72.77	64.64	70.54	76.92	92.23	84.47	88.09	72.89	70.34	70.36	68.79	73.29	75.75
TCONS_00009771	darkturquoise	3.08	3.31	3.1	0.9	0.72	0.74	1.59	2.24	2.19	2.07	2.38	2.82	1.27	1.26	1.31	1.04	1.24	0.85
TCONS_00040225	darkturquoise	37.15	35.32	35.66	17.31	16.4	18.57	27.63	27.72	25.05	32.7	30.34	31.11	26.51	26.78	25.66	21.64	21.64	22.15
Cbu_mRNA.2625	darkturquoise	17.41	18.52	17.31	10.74	9.26	9.01	13.87	12.07	12.79	16.47	15.83	14.47	14.25	13.21	12.74	11.83	10.81	10.19
Cbu_mRNA.23986	darkturquoise	2.4	1.88	2.03	0.16	0.5	0.36	0.32	0.59	0.2	0.33	0.42	0.15	0.19	0.44	0.17	0.2	0.31	0.63
Cbu_mRNA.17295	darkturquoise	17.31	15.51	14.99	8.18	8.45	9.11	10.21	10.01	9.23	13.02	12.26	12.93	11.97	13.15	11.95	7.49	7.53	7.59
Cbu_mRNA.1469	darkturquoise	74.19	73.14	73.42	60.09	57.27	55.79	47.75	51.78	50.97	59.52	59.36	59.37	57.73	58.79	57.36	49.19	47.23	47.98
Cbu_mRNA.22435	darkturquoise	17.67	17.02	17.36	13.83	13.38	12.52	12.72	12.25	11.76	16.21	15.52	15.3	13.02	12.85	13.12	11.38	10.99	10.65
Cbu_mRNA.634	darkturquoise	23	23.32	24.53	18.26	18.07	17.38	15.52	17.9	17.77	19.71	20.54	21.46	19.11	17.19	19.06	17.72	16.13	16.23
Cbu_mRNA.1616	darkturquoise	24.11	22.94	22.54	4.97	5.1	4.94	7.59	9.04	9.82	9.24	10.74	10.19	9.42	10.25	8.04	12.32	11.04	12.96
Cbu_mRNA.12497	darkturquoise	589.56	569.87	563.38	222.28	214.07	210.18	429.23	430.59	441.88	463.69	449.3	452.89	393.41	391.76	382.91	302.44	300.19	299.98
Cbu_mRNA.17489	darkturquoise	13.64	12.77	13.23	10.31	10.75	10.15	9.27	10.87	10.75	10.94	11.49	11.38	10.93	11.46	10.68	9.76	10.32	10.32
Cbu_mRNA.17732	darkturquoise	43.53	43.57	43.17	40.65	38.03	38.61	38.14	38.46	36.29	39.9	39.51	38.76	38.95	38.31	38.3	37.47	36.38	36.03
TCONS_00000812	darkturquoise	7.56	7.99	7.89	4.17	4.89	4.86	6.43	6.35	6.38	5.54	5.49	5.66	4.61	5.09	4.77	4.02	4.58	4.87
Cbu_mRNA.26511	darkturquoise	11.81	11.26	13.47	0.69	1.14	0.76	4.73	4.84	5.73	5.22	4.83	5.77	3.72	4.59	4.21	5.96	4.98	6.03
TCONS_00042078	darkturquoise	2.3	2.55	2.67	1.38	1.6	1.49	1.04	0.96	1.31	1.45	1.49	1.61	1.24	1.21	1.15	0.74	0.85	0.83
Cbu_mRNA.3587	darkturquoise	6.26	6.46	6.2	5.06	4.22	4.65	5.4	4.66	4.78	5.16	5.51	5.63	4.74	5.16	5.08	4.97	3.99	4.45
Cbu_mRNA.24448	darkturquoise	8.07	7.96	7.59	5.3	5.6	5.51	5.59	4.8	4.93	5.16	6	4.94	5.36	5.35	5.64	5.11	5.22	4.52
Cbu_mRNA.10943	darkturquoise	1.35	1.44	1.44	0.27	0.59	0.68	0.82	0.4	0.62	0.73	1.06	0.94	0.77	0.45	0.49	0.38	0.21	0.46
Cbu_mRNA.18252	darkturquoise	11.29	9.84	10.55	5.66	5.26	5.35	8.14	8.28	6.86	8.48	8.54	8.77	6.54	7.25	7.44	7.84	7.13	6.43
Cbu_mRNA.22807	darkturquoise	0.85	1.06	1.01	5.06	4.45	5.18	2.81	3.29	2.45	4.12	4.3	4.21	4.44	3.55	4.38	5.29	4.69	4.53
TCONS_00019411	darkturquoise	6.57	5.61	5.46	3.63	3.22	4.29	3.73	3.76	3.79	4.37	3.81	4.35	4.6	4.48	4.05	3.42	3.36	3.18
Cbu_mRNA.18882	darkturquoise	22.71	21.42	21.64	19.7	18.8	19.01	19.1	19.03	18.25	21.27	20.67	20.9	19.55	19.37	19.28	18.28	17.98	18.41
Cbu_mRNA.5274	darkturquoise	28.49	27.09	29.05	14.34	15.41	15.83	19.95	21.4	17.9	24.58	22.29	23.94	21.81	22.06	22.89	18.09	18.99	17.57
Cbu_mRNA.26299	darkturquoise	14.1	14.11	13.75	8.28	8.05	8.87	10.08	9.9	9.23	7.39	7.3	7.67	8.64	8.09	8.02	6.14	5.76	6.12
TCONS_00037909	darkturquoise	1.23	1.48	1.45	0.25	0.14	0.51	0.8	0.63	0.67	0.43	0.34	0.41	0.04	0.19	0.17	0.07	0.21	0.24
Cbu_mRNA.20523	darkturquoise	20.65	20.88	20.98	16.1	15.4	17.1	15.56	14.76	14.94	16.62	17.59	16.08	15.77	16.18	17.67	14.21	13	13.96
Cbu_mRNA.14566	darkturquoise	25.01	26.85	28.02	16.23	20.36	14.02	15.07	13.95	15.94	19.77	19.77	19.21	16.19	18.5	17.25	15.99	13.98	16.27
TCONS_00026357	darkturquoise	1.63	1.76	1.92	0.54	0.47	0.68	0.07	0.11	0.08	0.77	0.91	0.58	0.72	0.84	0.71	0	0	0
TCONS_00048462	darkturquoise	3.01	3.15	3.06	1.55	1.72	1.79	2.26	2.34	2.35	2.32	2.04	2.16	1.5	1.64	1.18	1.52	1.6	1.62
Cbu_mRNA.291	darkturquoise	2.54	2.57	2.58	1.84	1.71	1.71	2.09	1.66	1.84	2.23	2.49	2.08	1.79	2.03	1.79	1.58	1.63	1.78
Cbu_mRNA.20599	darkturquoise	208.57	205.43	213.01	106.32	101.66	103.57	107.17	109.99	115.54	187.72	183.45	189.63	106.11	105.43	97.83	59.64	58.92	56.83
Cbu_mRNA.1647	darkturquoise	21.53	19.88	21.87	10.35	9.72	10.38	14.99	15.9	17.18	13.32	13.58	12.63	13.33	13.4	13.88	13.46	12.8	13.47
Cbu_mRNA.21971	darkturquoise	2.15	2.47	2.01	1.32	0.92	1.02	0.79	0.73	1.02	1.45	1.67	1.31	1.09	1.42	1.04	1.07	0.93	1.11
Cbu_mRNA.2991	darkturquoise	11.84	11.55	12.31	9.13	9.49	9.17	9.58	10.21	9.55	10.61	11.12	10.86	10.25	9	9.85	9.83	9.73	9.85
TCONS_00040018	darkturquoise	7.96	8.23	8.36	5.27	4.29	3.64	3.78	2.95	3.32	7.03	6.81	6.2	5.07	4.5	5.12	3.65	3.53	2.97
Cbu_mRNA.9987	darkturquoise	44.43	44.76	45.68	38.01	33.81	35.8	39.32	37.97	36.72	37.58	37.21	38.44	37.87	37.8	37.2	39.62	38.15	37.74
TCONS_00060735	darkturquoise	1.63	1.51	1.36	0.8	0.84	0.6	0.63	0.65	0.62	0.99	0.92	0.99	0.41	0.42	0.39	0.15	0.2	0.2
Cbu_mRNA.27158	darkturquoise	7.29	6.56	6.05	2.54	2.2	2.89	2.18	2.22	2.78	4.06	5.05	4.97	4.63	4.69	3.86	2.33	2.02	2.68
Cbu_mRNA.11574	darkturquoise	32.53	32.81	32.16	25.66	24.87	24.77	22.93	22.87	24.17	24.29	22.9	23.05	23.58	25.4	24.67	19.99	20.18	19.82
TCONS_00020047	darkturquoise	6.54	7.44	7.66	2.51	3.14	1.7	2.9	3.15	3.81	2.21	2.32	1.29	2.4	1.13	2.25	0.42	0.07	0.22
TCONS_00060438	darkturquoise	6.8	6.31	7	4.23	3.96	4.2	3.65	4.25	4.27	4.19	3.86	4.07	3.66	3.14	4.68	2.5	3.55	3.15
Cbu_mRNA.13186	darkturquoise	21.73	23.21	21.48	18.22	16.37	15.1	16.93	16.01	16.12	18.25	16.37	18.39	16.74	17.41	16.74	18.22	15.61	16.47
TCONS_00042595	darkturquoise	10.2	9.95	8.56	6.39	4.55	5.33	6.34	6.44	5.41	5.74	7.21	5.89	5.14	4.09	6.32	4.32	5.02	5.45
TCONS_00048131	darkturquoise	3.46	2.48	1.87	0.42	0.57	0.63	0.88	0.48	0.3	0.48	0.84	0.61	1.21	0.64	0.34	0.14	0	0.14
TCONS_00032475	darkturquoise	6.05	6.39	6.21	3.28	2.34	2.49	3.71	3.97	3.92	5.06	4.77	5.24	3.89	4.33	3.08	4.58	3.55	3.34
Cbu_mRNA.14270	darkturquoise	4.61	4.65	4.4	3.67	3.17	3.33	3.41	3.46	3.65	4.37	4.27	4.1	3.4	3.7	3.68	3	3.32	3.06
Cbu_mRNA.8721	darkturquoise	18.98	19.03	19.99	13.65	12.07	13.06	10.86	11.26	9.57	13.73	14.59	13.73	13.01	12.82	12.82	12.98	13.02	11.79
Cbu_mRNA.7441	darkturquoise	31.53	30.61	31.35	26.17	22.58	23.58	27.86	26.46	25.14	27.78	25.66	26.24	26.63	27.93	26.79	26.13	24.66	24.88
Cbu_mRNA.7539	darkturquoise	31.73	29.92	31.23	38.96	38.53	37.96	35.48	35.9	34.26	35.44	34.06	34.46	39.47	39.05	38.08	41.94	40.74	39.65
Cbu_mRNA.5649	darkturquoise	9.26	9.17	8.98	5.85	5.15	5.46	6.42	5.4	4.51	7.48	8.27	7.97	6.61	6.08	6.65	4.43	3.83	3.85
TCONS_00027130	darkturquoise	5.03	4.19	4.04	1.68	2.25	1.81	2.94	1.83	2.51	2.92	2.36	2.44	2.78	1.99	2.6	2.44	2.55	2
Cbu_mRNA.10743	darkturquoise	7.88	8.35	7.42	4.83	4.91	4.71	4.65	4.39	4.45	5.47	6.29	6.54	5.94	6.43	6.09	4.6	4.14	3.98
TCONS_00015331	darkturquoise	2.84	3.39	3.06	0.77	0.53	0.96	1.65	1.84	1.58	2.27	2.12	2.26	1.14	1.27	1.61	1.44	1.47	1.96
Cbu_mRNA.12465	darkturquoise	0.98	1.32	1.37	2.35	2.53	2.45	1.76	2.11	2.13	1.79	1.8	1.63	2.05	1.69	2.28	2.27	2.12	2.02
Cbu_mRNA.26471	darkturquoise	11.85	11.24	11.11	8.61	7.49	8.73	10.13	10.29	9.07	9.71	9.59	8.71	9.01	8.89	8.06	8.57	7.77	7.86
Cbu_mRNA.3783	darkturquoise	24.82	23.95	25.35	18.65	18.46	18.54	16.95	20.24	17.86	23.16	21	22.55	17.8	20.39	19.62	15.95	17.05	17.03
Cbu_mRNA.15922	darkturquoise	7.87	5.78	6.04	1.23	0.9	0.86	3.93	3.28	3.1	4.13	2.85	2.81	3.33	3.99	2.38	2.8	3.04	2.75
TCONS_00052651	darkturquoise	10.34	10.88	9.52	6.36	6.68	6.9	7.91	8.16	7.65	7.65	7.26	7.22	7.86	8.49	8.12	7.44	6.97	7.49
Cbu_mRNA.10599	darkturquoise	9.59	8.99	8.89	4.5	3.66	3.9	5.19	4.67	3.76	8.49	8.59	7.96	5.93	5.38	5.98	3.23	2.9	3.1
Cbu_mRNA.6598	darkturquoise	0.78	0.93	1.07	0.34	0.11	0.28	0.37	0.3	0.17	0.21	0.28	0.27	0.38	0.4	0.46	0.29	0.27	0.19
TCONS_00015854	darkturquoise	48.7	48.71	43.28	23.08	23.17	24.06	31.79	34.63	29.48	40.29	40.47	41.11	33.58	32.91	27.73	30.79	34.18	25.76
TCONS_00056783	darkturquoise	16.01	15.43	15.93	10.18	11.39	9.8	13.44	13.56	12.01	12.69	13.68	13.95	11.56	12.87	11.29	12.24	12.14	11.48
Cbu_mRNA.10526	darkturquoise	38.47	38.44	37.54	31.28	28.68	28.92	30.57	28.65	26.73	33.46	35.2	34.63	32.62	31.98	31.56	31.73	30.59	28.84
Cbu_mRNA.5926	darkturquoise	25.87	25.42	24.81	17.91	17.53	18.16	20.83	22.19	22.88	21.37	21.51	22.7	20.37	19.47	19.33	18.78	20.95	20.86
TCONS_00046998	darkturquoise	274.46	288.12	280.89	197.75	178.79	178.09	248.5	237.03	216.74	231.39	243.41	240.17	218.46	197.42	202.54	229.43	219.73	203.56
Cbu_mRNA.3192	darkturquoise	3.97	4.47	4.02	7.16	8.57	8.17	6.97	6.67	7.72	5.37	4.68	5.53	8.79	8.34	7.5	8.53	9.33	8.28
TCONS_00061746	darkturquoise	48.36	48.78	48.58	26.84	23.65	25.04	42.58	40.98	38.17	36.67	37.45	35.7	30.18	29.29	29.9	33.65	31.3	31.16
Cbu_mRNA.2208	darkturquoise	34.17	36.83	34.18	13.08	11.09	12.43	19.21	16.34	12.56	26.71	27.48	25.29	26.12	26.03	25.7	13.67	10.84	10.85
Cbu_mRNA.18879	darkturquoise	21.09	21.01	20.68	14.91	14.3	14.44	18.05	17.36	15.17	19.75	18.89	18.3	16.93	15.61	16.7	17.76	15.61	15.51
TCONS_00027954	darkturquoise	3.43	3.19	4.23	1.16	1.22	0.98	0.1	0.09	0	1	0.39	0.64	0	0.11	0	0	0	0
TCONS_00059119	darkturquoise	2.4	2.04	2.34	0.44	0.78	0.5	0.76	0.53	1.51	1.59	1.24	1.39	0.79	0.94	0.71	0.84	1.24	0.78
Cbu_mRNA.16550	darkturquoise	44.6	45.29	45.13	20.41	22.11	19.34	35.04	35.53	34.21	27.19	27.1	25.45	29.11	29.12	28.52	27.19	27.57	25.88
Cbu_mRNA.6383	darkturquoise	3.01	2.51	2.54	1.79	1.35	1.29	1.55	1.26	1.11	2.19	1.73	2.35	1.78	1.58	1.76	1.52	1.32	1.19
Cbu_mRNA.12181	darkturquoise	1.7	1.72	1.79	4.01	3.77	3.89	3.91	4.04	4.46	2.52	2.85	2.61	4.41	4.43	4.06	5.54	5.7	5.19
Cbu_mRNA.4163	darkturquoise	27.49	28.58	27.89	23.22	21.83	23.55	21.85	21.86	22.35	22.1	23.76	23.4	23.32	22.64	24.05	22.86	23.37	22.62
TCONS_00023059	darkturquoise	12.43	11.53	12.1	16.06	15.5	15.23	15.81	15.74	16.99	15	14.09	16.13	16.31	16.64	16.57	17.72	18.03	19.14
TCONS_00057431	darkturquoise	4.8	3.76	4.8	1.75	1.93	2.42	1.77	1.53	1.84	1.59	1.1	1.5	1.21	1.22	1.14	0.97	0.91	0.75
TCONS_00034541	darkturquoise	16.28	14.99	15.15	5.18	6.11	5.97	8.51	9.16	7.92	11.7	11.52	12.74	9.6	10.72	9.01	10.16	10.03	9.67
Cbu_mRNA.3594	darkturquoise	12.3	11.66	11.87	14.7	14.8	14.64	15.3	15.02	15.03	13.52	14.23	14.72	14.33	14.83	15.56	17.07	17.36	16.83
Cbu_mRNA.24582	darkturquoise	1039.52	1067.41	1046.2	526.8	487.09	497.56	527.66	503.98	479.94	371.56	384.95	372.96	263.77	254.65	258.28	39.98	39.34	42.12
TCONS_00024237	darkturquoise	13.67	12.53	13.75	6.83	7.49	7.24	8.46	9.07	9.86	10.15	8.44	9.32	9.12	9.56	8.71	8.42	10.46	9.49
TCONS_00015748	darkturquoise	2.28	2.42	2.19	5.63	6.46	6.33	5.71	5.63	5.32	5.06	5.04	5.24	6.32	5.6	5.82	8.65	9.9	8.72
TCONS_00059531	darkturquoise	33.81	36.91	42.24	18.64	18.55	20.99	22.3	24.33	25.46	19.35	19.4	20.27	14.37	12.35	14.56	16.19	16.41	16.98
Cbu_mRNA.17485	darkturquoise	6	5.47	5.26	1.72	1.47	1.59	0.28	0.09	0.15	2.57	2.31	2.58	1.33	0.62	1.27	1.23	1.62	2.2
Cbu_mRNA.23371	darkturquoise	2.45	2.48	1.91	1.29	1.21	1.51	1.75	1.55	1.58	1.7	2.11	1.84	1.4	1.59	1.35	1.39	1.15	1.3
Cbu_mRNA.9758	darkturquoise	6.85	6.06	6.33	4.17	4.16	3.68	4.01	3.65	3.98	4.85	5.46	4.32	4.61	4.83	4.85	3	2.34	3.03
Cbu_mRNA.25853	darkturquoise	2.68	2.55	2.61	1.48	1.47	1.66	1.8	1.96	2.16	1.88	1.5	1.62	1.87	1.99	1.66	1.49	1.77	1.53
TCONS_00026858	darkturquoise	1.75	1.33	1.84	0.44	0.46	0.57	0.2	0.12	0.13	1.39	1.04	1.17	0.58	0.78	0.69	0.21	0.19	0.13
Cbu_mRNA.27428	darkturquoise	5.32	5.43	5.42	2.75	2.44	2.63	3.06	3.43	3.44	4.34	3.77	4	4.09	3.89	3.66	3.42	3.98	3.96
Cbu_mRNA.5139	darkturquoise	6.66	6.68	6.77	5.54	4.29	4.93	4.75	4.1	3.82	4.45	5.17	5	4.57	4.17	4.68	3.98	3.61	3.68
TCONS_00054528	darkturquoise	6.54	6.17	5.98	4.17	5.1	3.7	4.62	3.99	4.67	5.23	4.9	5.28	3.82	4.38	3.83	3.64	3.36	3.9
Cbu_mRNA.14996	darkturquoise	12.13	13.46	12.43	10.74	10.12	10.06	9.94	11.37	10.48	10.25	10.04	11.18	9.9	9.92	9.88	9.63	9.46	9.33
TCONS_00027084	darkturquoise	4.29	4.61	3.62	2.89	1.82	2.65	3.19	3.18	3.25	3.26	3.36	3.48	2.76	2.32	2.85	2.53	2.4	2.38
Cbu_mRNA.20097	darkturquoise	3.67	3.55	3.21	11.71	11.7	8.96	8.45	9.93	10.5	5.88	4.72	6.54	12.36	11.49	11.3	9.94	12.66	12.85
TCONS_00024893	darkturquoise	23.77	23.52	24.08	16.93	16.09	14.8	16.83	16.32	15.3	22.59	23.27	22.37	18.89	17.21	18.02	14.72	13.91	13.18
TCONS_00044025	darkturquoise	0.91	1.08	0.84	0.23	0.45	0.1	0.24	0.19	0.11	0.24	0.68	0.5	0	0.36	0.19	0.07	0	0
Cbu_mRNA.25072	darkturquoise	4.8	4.25	4.64	2.2	2.29	1.9	3.21	4.22	2.81	3.45	3.91	3.86	2.62	2.96	2.74	2.18	2.27	2.06
TCONS_00030194	darkturquoise	3.45	3.44	3.25	2.14	1.73	2.14	2.34	2.6	2.18	1.73	1.72	1.94	2.08	1.69	2.16	1.56	1.35	1.6
Cbu_mRNA.14015	darkturquoise	7.54	7.03	7.95	5.08	4.65	4.51	6.56	6.31	6.5	6.79	6.34	7.09	5.62	5.22	5.36	5.14	4.84	4.98
TCONS_00009622	darkturquoise	28.65	28.31	28.61	17.98	16.67	16.58	22.65	24.97	24.13	22.98	20.41	21.53	16.9	19.54	18.53	12.62	13.72	13.43
Cbu_mRNA.23831	darkturquoise	12.42	13.98	12.73	4.13	3.09	3.61	6.8	6.11	5.82	8.97	9.02	8.64	6.21	5.92	6.07	7.87	7.46	9.05
TCONS_00007410	darkturquoise	2.16	2.04	1.5	5.84	5.7	4.5	4.06	3.72	3.74	4	3.94	3.13	4.44	4.15	4.22	6.84	6.16	6.21
Cbu_mRNA.17432	darkturquoise	26.26	24.37	25.94	16.42	14.82	14.45	20.73	20.25	20.75	18.95	23.16	20.56	19.4	20.47	18.97	18.78	17.29	13.69
Cbu_mRNA.9773	darkturquoise	7.76	7.11	7.41	2.4	2.25	1.91	2.72	2.45	2.85	2.94	2.78	2.75	2.26	2.3	2.81	2.05	1.98	2.23
TCONS_00051978	darkturquoise	16.86	17.96	16.82	13.61	12.41	12.78	13.95	12.48	14.15	15	13.44	13.53	12.95	13.56	12.7	13.06	9.33	11.12
Cbu_mRNA.20046	darkturquoise	21.27	20.87	20.18	18.36	14.22	16.21	17.8	18.14	16.19	18.92	19.23	18.36	16.25	17.1	16.38	15.91	15.71	16.68
TCONS_00034721	darkturquoise	2.72	3.33	3.58	0.99	0.59	0.99	2	2.11	1.51	2.24	2.39	2.75	1.22	1.98	2.02	1.36	0.8	1.52
Cbu_mRNA.15506	darkturquoise	12.49	11.91	12.33	8.87	7.86	7.72	7.25	6.33	5.87	10.87	10.84	9.93	8.78	7.98	8.7	7.15	6.97	7.53
Cbu_mRNA.5935	darkturquoise	14.34	14.13	13.78	8.39	7.16	5.52	11.13	10.13	10.05	12.4	11.62	14	8.35	8.21	8.24	7.53	8.46	8.33
Cbu_mRNA.23812	darkturquoise	18.59	18.34	17.2	10.58	7.77	10.8	12.6	12.92	12.55	16.2	15.33	16.95	13.23	15.65	12.41	10.44	11.08	10.86
Cbu_mRNA.14835	darkturquoise	16.64	15.42	15.59	22.26	21.71	23.2	21.08	20.67	22.37	17.7	20.1	18.4	23.38	24.1	23.95	21.98	21.13	22.9
TCONS_00001941	darkturquoise	5.3	5.61	5.14	2.74	2.65	2.72	2.37	2.23	1.99	1.93	1.44	1.8	1.5	1.36	1.63	0.23	0.18	0.45
TCONS_00057612	darkturquoise	1.05	1.36	1.54	0.03	0.12	0.11	0.86	0.8	0.79	0.57	0.79	0.6	0.53	0.66	0.45	0.47	0.35	0.52
TCONS_00035831	darkturquoise	14.39	12.57	13.76	7.48	8.14	8.45	10.19	10.58	11.45	9.65	9.78	9.01	10.07	9.84	9.07	9.65	10.04	9.6
Cbu_mRNA.4723	darkturquoise	7.65	7.39	6.89	1.09	1.08	1.1	3.94	4.15	4.06	4.88	4.74	4.33	3.89	4.6	3.91	3.83	4.43	3.9
TCONS_00006620	darkturquoise	55.87	54.32	51.41	29.76	29.1	27.58	33.37	34.41	36.57	20.81	22.14	21.67	26.95	25.78	23.44	17.13	16.4	16.83
TCONS_00027753	darkturquoise	2.92	2.67	2.74	1.08	1.01	1.19	1.68	1.57	1.78	2.51	2.27	2.33	1.28	1.65	1.23	1.38	1.82	1.71
Cbu_mRNA.4644	darkturquoise	2.16	2.48	2.86	4.56	4.15	4.41	4.49	4.19	4.02	3.34	3.55	2.79	4.15	3.89	4.22	5.52	4.23	4.7
Cbu_mRNA.24956	darkturquoise	8.18	9.33	8.39	5.33	4.81	5.3	7.08	7.06	6.78	5.7	6.2	4.81	5.78	5.99	6.02	4.77	4.57	4.34
Cbu_mRNA.21683	darkturquoise	5.03	5.12	6.2	11.66	12.82	13.19	6.93	7.29	8.65	8.07	8.35	8.39	9.03	9.38	10.41	11.88	12.58	12.06
Cbu_mRNA.20826	darkturquoise	19.6	20.23	20.25	14.41	13.35	13.61	10.5	11.2	9.66	14.61	15.69	15.19	12.6	11.96	12.57	7.44	7.34	6.99
Cbu_mRNA.305	darkturquoise	38.63	37.36	39.17	71.92	76.38	64.32	63.98	71.31	67.7	53.15	47.45	45.55	81.72	83.94	74.35	76.63	82.06	78.25
Cbu_mRNA.3507	darkturquoise	10.5	10.65	8.16	1.15	1.46	0.77	5.65	5.56	5.05	4.92	6.07	5.48	4.75	4.47	4.76	5.58	4.71	5.02
TCONS_00053147	darkturquoise	0.93	1.01	0.9	0.38	0.59	0.35	0.61	0.41	0.42	0.68	0.53	0.86	0.37	0.5	0.36	0.46	0.33	0.37
Cbu_mRNA.20346	darkturquoise	1.22	0.71	1.25	4.22	3.62	3.11	2.15	2.03	2.24	1.62	1.98	1.8	2.86	2.96	2.79	3.8	3.66	3.33
TCONS_00042081	darkturquoise	6.65	5.11	5.34	3.28	3.07	2.85	4.2	4.22	3.63	3.4	3.53	3.22	2.15	2.14	2.73	2.69	2.25	2.19
Cbu_mRNA.8001	darkturquoise	1.28	1.08	1.18	0.13	0.3	0.24	0.89	0.8	0.71	0.54	0.46	0.54	0.51	0.72	0.66	0.33	0.27	0.32
TCONS_00003949	darkturquoise	62.82	64.35	62.83	21.54	18.56	19.15	46.64	43.38	38.22	40.63	41.03	39.51	42.1	40.87	40.68	44.18	36.85	36.33
Cbu_mRNA.17904	darkturquoise	0.98	1.21	1.13	0.49	0.4	0.49	0.92	0.67	0.52	0.67	0.69	0.47	0.53	0.41	0.35	0.56	0.37	0.51
Cbu_mRNA.14634	darkturquoise	5.31	5.82	3.89	1.95	1.73	1.53	3.32	3.31	3.43	2.35	1.97	2.09	1.97	1.99	2.73	2.03	1.82	1.68
Cbu_mRNA.19070	darkturquoise	17.05	16.57	16.93	13.29	13.49	12.57	12.46	13.07	15.33	14.56	13.27	14.12	13.11	13.03	12.56	12.65	13.76	13.66
TCONS_00039378	darkturquoise	40.33	40.39	39.57	27.98	23.9	24.07	33.59	33.89	32.08	31.13	34.83	31.66	27.79	27.14	29.47	31	31.28	31.54
Cbu_mRNA.4797	darkturquoise	6.62	8.72	7.85	0.65	0.9	0.65	2.77	2.96	3.18	2.13	2.85	3.27	3.25	2.73	3.85	4.02	3.47	3.14
Cbu_mRNA.1905	darkturquoise	44.38	44.67	42.63	9.68	9.4	8.99	28.3	29.49	28.93	26.15	28.14	26.95	24.25	24.51	25.69	25.6	26.53	25.39
Cbu_mRNA.15657	darkturquoise	15.44	14.69	15.61	12.28	12.01	11.59	12.27	12.75	12.2	12.92	12.19	12.64	12.89	13.1	12.79	13.42	12.84	13.07
Cbu_mRNA.8594	darkturquoise	24.25	24.53	23.26	14.74	14.32	12.17	17.65	18.03	19.03	23.83	21.97	22.82	14.48	15.12	14.15	13.59	14.43	13.88
Cbu_mRNA.800	darkturquoise	12.1	11.35	11.12	10.25	9.54	9.45	10.07	9.94	10.29	10.86	10.28	11.27	10.28	9.96	10.4	9.79	9.97	10.07
TCONS_00016597	darkturquoise	8.59	9.87	9.23	6.5	5.61	5.37	4.1	3.91	4.47	6.01	6.14	7.95	5.29	4.89	5.71	2.87	3.8	4.05
Cbu_mRNA.7530	darkturquoise	12.59	12.86	11.76	1.85	1.83	2.18	6.36	6.63	6.23	2.61	2.76	3	5.94	5.98	6.09	4.55	4.44	4.37
TCONS_00009148	darkturquoise	2.52	2.24	2.76	1.06	1.29	1.17	2.06	1.74	2	1.91	1.7	1.77	1.93	1.81	1.68	1.55	1.48	1.49
Cbu_mRNA.8376	darkturquoise	5.12	5.49	5.1	8.89	9.69	8.94	8.41	9.15	8.73	8.6	8.94	8.78	7.36	7.31	7.63	8.53	8.19	8.3
TCONS_00044991	darkturquoise	79.17	80.14	82.89	65.86	60.54	62.84	70.78	67.09	67.61	63.45	60.08	63.81	63.89	61.9	59.45	65.72	64.08	65.8
Cbu_mRNA.17471	darkturquoise	12.64	13.91	11.44	8.37	7.32	7.83	7.33	7.71	5.78	8.41	10.38	9.91	9.77	9.28	9.32	7.74	7.55	7.94
TCONS_00045474	darkturquoise	5.62	5.34	5.21	2.13	2.38	2.71	1.31	0.88	1.58	4.69	4.11	4.26	1.96	2.35	1.9	1.77	2.08	1.56
TCONS_00025857	darkturquoise	3.21	3.34	3.06	1.05	0.97	1.17	0.71	0.36	0.72	0.07	0.07	0.23	0	0	0	0.07	0	0
Cbu_mRNA.13190	darkturquoise	7.4	7.32	7.08	5.18	4.79	5.09	6.46	6.31	6.06	5.27	5.35	5.28	4.88	4.71	4.51	5.31	4.69	4.95
Cbu_mRNA.8742	darkturquoise	5.68	5.84	5.21	4.39	3.24	3.81	4.56	4.36	3.65	4.16	4.44	4.38	4.17	4.06	3.85	4.57	3.92	4.09
Cbu_mRNA.7174	darkturquoise	6.75	7.26	7.23	5.78	5.99	5.23	5.45	5.05	5.93	6.63	6.52	6.56	5.57	5.95	5.65	5.15	5.26	5.16
Cbu_mRNA.22246	darkturquoise	3.51	5.36	4	1.4	0.93	1.93	2.37	2.25	2.19	3.18	3.02	2.9	2	2.89	2.07	1.5	2.46	2.04
TCONS_00039670	darkturquoise	10.91	7.6	10.33	5.55	5.7	4.2	6.3	6.76	4.7	5.31	6.16	6.01	5.18	5.43	4.3	3.94	3.67	5.53
Cbu_mRNA.10062	darkturquoise	11.53	11.14	11.44	8.9	8.61	8.18	8.52	8.32	7.36	10.03	8.9	10.1	7.56	8.64	7.64	8.75	8.73	8.17
TCONS_00013420	darkturquoise	2.22	2.55	2.47	0.87	0.51	0.61	0.86	1.2	1.08	0.64	1.12	0	1.12	0.73	1.11	0.24	0.52	0.7
Cbu_mRNA.17054	darkturquoise	38.09	37.23	39.76	13.27	12.3	12.16	26.37	28.68	28.97	21.39	20.04	24.39	21.04	20.1	20.22	22.43	24.74	22.57
Cbu_mRNA.15529	darkturquoise	17.58	15.47	16.71	27.34	32.71	28.08	24.44	26.11	23.52	25.38	23.94	26.14	22.27	21.67	24.56	24.19	26.81	27.12
TCONS_00043118	darkturquoise	4.96	4.33	5.57	2.64	1.7	1.47	1.09	0.59	1.38	0.94	0.17	0.63	0.89	0.82	0.62	0.13	0	0.16
TCONS_00060834	darkturquoise	1.49	1.82	1.91	0.79	0.41	0.64	0.95	0.71	1.41	1.24	1.46	1.41	0.7	0.76	0.8	0.8	0.81	0.68
Cbu_mRNA.26686	darkturquoise	47.12	48.16	45.89	16.41	12.71	14.8	32.93	28.62	24.58	39.42	42.66	38.27	33.66	31.56	35.18	26.91	23.76	24.16
Cbu_mRNA.18459	darkturquoise	13.2	12.37	10.55	6.73	6.94	6.32	4.81	4.37	6.19	8.02	7.46	7.29	8.37	8.88	8.49	5.4	4.5	4.2
Cbu_mRNA.4134	darkturquoise	5.99	6.57	6.43	3.73	3.5	3.93	5.12	4.95	5.03	5.09	4.88	5.53	4.92	5.33	4.52	4.88	4.91	4.63
TCONS_00020053	darkturquoise	11.32	12.47	12.22	5.29	4.78	5.11	7.9	7.42	6.82	6.68	6.75	7.18	6.79	7.11	6.92	8.59	8.03	8.14
TCONS_00048517	darkturquoise	15.88	15.53	13.03	10.57	9.5	9.54	10.51	9.77	12.78	11.97	12.61	11.42	9.69	10.04	10.71	11.01	10.58	10.38
TCONS_00020043	darkturquoise	2.57	2.21	1.96	0.85	1.06	1.03	0.82	0.78	1.46	1.06	0.98	0.57	0.51	0.98	1.07	0.61	0.59	0.45
Cbu_mRNA.3	darkturquoise	71.07	71.59	74.57	58.87	54.43	57.98	65.87	66.92	63.64	64.77	61.95	63.73	65.77	65.03	62.96	63.37	62.64	59.93
Cbu_mRNA.10585	darkturquoise	3.73	3.81	2.89	25.94	28.9	27.21	13.41	14.08	14.21	7.79	7.35	8.02	22.91	21.08	20.1	33.02	33.29	33.8
Cbu_mRNA.20060	darkturquoise	6.16	6.61	6.21	9.7	9.74	9.02	7.98	7.79	8.24	7.57	7.93	7.64	8.11	8.11	7.91	8.05	8.26	7.7
TCONS_00027086	darkturquoise	4.93	5.15	4.61	3.37	4.05	3.14	3.44	3.32	2.89	4.18	3.69	3.78	3.68	3.45	3.94	3.48	3.18	3.11
Cbu_mRNA.7628	darkturquoise	30.66	30.13	29.72	18.38	16.51	15.99	24.2	23.47	21.69	23.57	24.5	24.61	25.98	24.9	22.97	23.35	22.4	22.1
Cbu_mRNA.25188	darkturquoise	36.14	34.85	34.68	30.61	28.19	29.96	27.29	29.26	28.04	29.9	29.1	30.87	28.02	28.91	25.41	28.66	28.77	28.5
Cbu_mRNA.17882	darkturquoise	3.35	3.23	2.47	2.1	1.7	1.61	2.04	2.09	2.03	1.82	1.66	1.55	2.03	2.02	1.93	1.52	1.33	1.32
TCONS_00058657	darkturquoise	2.53	3.26	2.09	1.41	1.12	0.94	1.89	1.04	1.2	2.02	1.03	1.64	1.13	1.05	0.84	0.73	0.57	0.57
TCONS_00040193	darkturquoise	33	33.66	33.24	29.2	28.22	27.31	28.25	25.24	27.23	26.85	29.19	27.35	28.18	25.53	26.48	27.5	24.99	25.26
Cbu_mRNA.19755	darkturquoise	75	73.63	73.19	63.86	58.22	60.92	65.82	56.47	58.88	62.7	60.58	61.23	64.73	62.33	55.16	54.63	51.3	51.02
Cbu_mRNA.13768	darkturquoise	7.19	6.17	6.62	13.63	11.1	12.63	8.51	8.96	11.2	8.68	9.47	8.95	10.6	11.61	10.93	11.06	10.88	10.62
TCONS_00012767	darkturquoise	3.63	3.7	3.17	2.15	2.06	1.93	2.47	2.71	2.54	2.8	2.72	2.25	2.57	3.05	2.39	2.62	2.16	1.85
Cbu_mRNA.3341	darkturquoise	1.46	2.54	3.12	0.33	0	0.4	0	0	0.22	1.24	1.19	0.55	0.06	0.24	0.63	0.68	0.22	0.28
Cbu_mRNA.24363	darkturquoise	7.31	7.88	7.55	2.96	2.83	3.25	0.73	0.81	1	6.74	6.33	5.81	2.43	2.56	2.04	0.6	0.86	0.84
TCONS_00042992	darkturquoise	6.32	5.61	6.32	1.64	2.12	2.24	2.68	3.22	3.3	2.48	2.72	3.44	3.53	2.98	3.71	3.91	3.06	3.55
Cbu_mRNA.27590	darkturquoise	46.71	46.66	46.45	35.95	34.05	35.12	38.53	37.92	39.29	38.14	38.2	37.73	37.42	37.1	37.37	40.19	41.66	39.46
Cbu_mRNA.26732	darkturquoise	11.26	9.67	10.52	7.33	5.7	5.99	6.69	7.18	6.47	7.96	6.14	7.54	7.72	8.53	8.35	7.39	6.38	6.84
Cbu_mRNA.21565	darkturquoise	1.45	1.56	1.51	2.48	2.41	2.38	2.21	2.51	2.43	1.69	2	2.16	2.08	1.76	2.01	2.7	2.51	2.59
TCONS_00008894	darkturquoise	7.17	7.66	8.49	4.7	5.17	5.24	5.38	5.95	6.24	6.82	5.36	5.61	5.22	5.52	4.93	5.45	5.67	5.87
TCONS_00058116	darkturquoise	4.19	4.29	4.57	2.35	2.48	2.28	3.44	4.12	3.6	3.65	3.82	3.59	2.67	2.66	2.62	2.63	2.75	2.32
Cbu_mRNA.22457	darkturquoise	7.14	7.17	5.99	10.16	9.5	10.23	9.3	8.41	7.82	7.68	8.36	7.78	9.05	9.14	8.53	9.87	9.09	8.89
Cbu_mRNA.20119	darkturquoise	27.49	26.34	25.84	6.73	6.16	6.44	16.55	16.64	16.73	15.63	16.82	17.01	14.32	15.3	15.16	17.23	16.06	18.01
Cbu_mRNA.3725	darkturquoise	23.74	21.95	22.01	16.23	17.34	17.32	16.98	16.33	16.03	16.39	14.18	16.4	18.17	16.93	17.42	14.77	16.15	16.21
Cbu_mRNA.6491	darkturquoise	47.8	51.91	47.39	37.99	37.45	40.32	40.85	40.59	36.35	46.02	40.18	45.86	36.72	38.46	41.12	39.36	33.84	37.9
Cbu_mRNA.9296	darkturquoise	9.5	8.55	9.05	4.65	3.62	3.77	7	6.6	2.59	7.48	7.77	6.51	5.36	5.1	5.72	4.79	4.36	4.7
Cbu_mRNA.16365	darkturquoise	1.89	1.77	1.95	0.8	0	0.47	0.6	0.61	1.01	0.74	1.02	0.8	1.31	1.07	0.34	0.04	0.64	0.64
TCONS_00061929	darkturquoise	28.14	26.77	26.45	17.69	15.88	16.35	25.51	25.49	22.71	22.53	23.45	21.27	20.6	19.73	18.53	18.83	16.7	17.06
TCONS_00000649	darkturquoise	4.99	4.08	3.52	2.16	2.25	2.33	3.58	3.16	2.92	3.63	3.46	2.78	2.43	2.49	2.36	2.47	2.38	2.02
Cbu_mRNA.16829	darkturquoise	41.91	42.83	42.94	50.18	49.13	49.4	45.84	49.77	51.7	45.34	44.52	44.8	48.02	51.15	48.16	50.74	52.2	53.78
TCONS_00011769	darkturquoise	1.21	1.38	1.45	0.82	0.72	0.73	0.62	0.63	0.8	0.7	1.14	0.97	0.5	0.42	0.48	0.29	0.37	0.46
Cbu_mRNA.21511	darkturquoise	13.97	13.51	13.81	11.11	10.66	10.09	12.88	11.66	10.68	11.5	11.63	11.71	10.19	10.44	10.49	11.81	10.82	11
TCONS_00055274	darkturquoise	1.08	1.22	1.4	0.89	0.64	0.64	0.57	0.63	0.73	0.7	0.82	0.97	0.58	0.48	0.6	0.69	0.61	0.55
Cbu_mRNA.20935	darkturquoise	9.75	7.81	9.37	3.87	4.34	4.41	6.42	6.6	6.71	4.46	3.92	4.39	5.66	5.75	4.96	4.52	4.34	3.79
TCONS_00020008	darkturquoise	1.2	0.95	1.12	0.48	0.58	0.51	0.38	0.41	0.52	0.3	0.25	0.33	0.18	0.2	0.2	0.04	0.06	0.04
TCONS_00046182	darkturquoise	3.7	3.36	4.03	2.01	2.09	2.26	2.76	2.71	2.64	3.61	2.99	3.2	2.48	3.17	2.95	2.1	2.09	2.36
Cbu_mRNA.11030	darkturquoise	2.71	2.54	2.66	1.15	0.82	0.96	1.7	1.3	1.62	0.61	0.69	0.88	1.21	1.1	0.94	1.15	1.14	1.05
TCONS_00028108	darkturquoise	3.76	4.12	4.23	2.75	1.58	0.72	1.86	1.7	1.62	2.05	1.57	0.66	1.48	1.56	1.13	1.35	1	1.58
TCONS_00007277	darkturquoise	1.74	1.15	1.41	0.46	0.35	0.55	0.35	0.54	0.74	0.94	0.92	0.79	0.57	0.22	0.44	0.61	0.82	0.46
Cbu_mRNA.23276	darkturquoise	175.48	174.19	176.78	124.64	128.23	125.52	140.34	141.94	148.9	116.4	115.61	123.49	111.88	107.82	107.69	90.64	94.69	97.68
Cbu_mRNA.19181	darkturquoise	56.38	55.56	55.46	98.83	91.27	97.15	68.56	68.59	73.09	62.18	59.48	61.98	80.62	80.66	78.75	85.25	87.32	91.19
TCONS_00017666	darkturquoise	4.97	4.78	4.9	3.23	3.26	2.99	4.36	3.93	4	4.09	4.6	4.45	3.88	3.54	4.27	3.59	3.17	2.9
Cbu_mRNA.15596	darkturquoise	29.58	29.42	28.43	17.04	16.54	15.46	25.89	27	25.75	25.98	24.91	24.12	20.35	19.83	19.3	19.47	19.25	19.9
TCONS_00062633	darkturquoise	0.19	0.67	0.34	1.57	1.64	1.73	2	2.01	2.42	1.93	1.31	1.58	2.2	2.32	1.81	2.58	2.7	3.33
Cbu_mRNA.6514	darkturquoise	10.52	10.16	10.03	3.96	4.63	5.24	8.31	8.01	8.05	5.49	4.55	5.7	3.5	4.26	4.46	3.26	3.32	3.5
Cbu_mRNA.27176	darkturquoise	204.84	210.23	204.89	147.48	134.3	136.66	171.38	169.03	144.8	186.09	184.69	183.41	157.6	154.23	152.22	102.5	96.86	93
TCONS_00027137	darkturquoise	6.98	6.5	6.85	3.04	4.12	3.3	4.28	5.11	4.87	5.12	3.91	4.67	3.97	4.99	5.34	4.63	4.32	4.36
Cbu_mRNA.7479	darkturquoise	6.5	6.44	5.94	4.99	4.44	4.51	5.42	5.75	4.86	6.08	5.76	5.35	5.21	5.16	5.35	5.37	4.91	4.93
TCONS_00051719	darkturquoise	7.78	7.36	8.04	5.31	4.87	5.39	4.03	3.83	4.08	6.81	6.44	7.54	4.62	4.92	4.77	3.27	3.85	3.78
TCONS_00029565	darkturquoise	3.66	3.49	3.36	1.57	1.2	1.32	2.09	1.67	2.58	1.89	1.98	3.38	0.71	1.41	1.71	0.72	0.34	0.74
Cbu_mRNA.17947	darkturquoise	1.09	0.99	0.89	0.68	0.61	0.74	0.73	0.78	0.7	0.84	0.79	0.68	0.62	0.58	0.62	0.68	0.7	0.7
Cbu_mRNA.13599	darkturquoise	8.64	7.84	8.9	5.79	5.55	6.68	6.52	6.06	7.36	8.03	7.35	7.19	5.22	5.8	5.5	5.32	5.18	5.3
TCONS_00058297	darkturquoise	10.96	10.96	12.25	4.48	3.37	3.55	6.25	6.26	7.18	6.92	7.63	8.05	6.59	6.92	7.17	8.13	7.77	7.48
Cbu_mRNA.2804	darkturquoise	24.78	24.37	22.03	19.1	19.47	19.64	20.19	20.25	20.91	21.22	20.9	21.33	20.51	20.05	19.52	18.6	20.8	21.39
Cbu_mRNA.18432	darkturquoise	38.41	37.1	37.41	17.46	17.61	16.91	24.71	23.31	25.51	24.79	22.98	23.93	32.05	31.87	29.48	16.23	16.06	16.28
TCONS_00027463	darkturquoise	3.21	3.45	3.45	1.14	0.2	0.96	1.4	0.8	0.91	1.18	2.13	3.59	1.6	1.17	1.72	1.11	0.61	0.95
Cbu_mRNA.12573	darkturquoise	3.17	2.8	2.91	0.47	0.54	1.57	0.56	0	0.16	1.61	2.02	2.34	0.69	0.78	1.12	0.6	0.23	1.13
Cbu_mRNA.8603	darkturquoise	0.98	0.86	1.22	0.29	0.17	0.06	0.5	0.51	0.37	0.62	0.64	0.57	0.24	0.57	0.4	0.58	0.52	0.53
TCONS_00049320	darkturquoise	0.73	0.97	1.44	3.85	3.53	3.01	3.03	2.15	2.79	2.48	2.51	2.81	3.07	3.37	2.03	4.91	4	3.77
TCONS_00050063	darkturquoise	12.89	11.61	13.48	8.28	8	5.8	9.63	8.81	10.5	9.34	10.2	10.64	7.91	7.75	7.09	8.73	8.03	9.52
TCONS_00020806	darkturquoise	5.54	6.83	4.4	3.02	1.63	2.74	4.11	3.8	3.65	3.21	4.12	2.85	2.35	2.98	2.69	2.37	1.16	1.02
TCONS_00018658	darkturquoise	3.14	3.08	3.08	1.09	1.52	1.37	2.66	1.11	2	2.22	1.62	2.32	2.11	1.97	1.76	1.42	1.37	1.51
Cbu_mRNA.19972	darkturquoise	11	10.59	11.1	9.3	9.29	8.69	8.8	8.89	8.59	9.86	9.1	10.47	9.72	8.89	9.47	8.16	9.25	8.65
Cbu_mRNA.5011	darkturquoise	17.28	15.67	16.98	12	13.06	13.33	12.39	11.84	12.33	10.87	11.84	11.61	11.27	11.21	9.96	9.83	9.25	9.01
Cbu_mRNA.12058	darkturquoise	18.47	18.98	19.35	11.09	10.76	10.36	9.73	9.96	8.89	15.21	16	15.66	15.81	16.04	15.16	9.98	9.02	9.25
Cbu_mRNA.21437	darkturquoise	4.02	4.35	5.03	2.38	2.3	2.19	2.92	2.95	3	3.5	3.34	3.89	3.24	3.59	3.17	3.24	2.77	3.38
Cbu_mRNA.10615	darkturquoise	5.02	5.22	4.64	3.18	3.24	3.42	3.93	3.49	4.03	3.99	3.75	3.67	4.45	4.33	3.93	3.48	3.64	3.71
Cbu_mRNA.9211	darkturquoise	2.99	3.4	3.67	0.34	0.48	0.51	1.83	1.76	1.5	2.18	2.35	1.77	1.74	1.48	1.35	1.82	2.15	1.95
Cbu_mRNA.22651	darkturquoise	12.77	13.14	11.02	7.33	7.39	8.73	8.86	8.81	10.76	10.91	11.44	9.43	9.26	8.38	8.6	8.96	8.97	8.32
Cbu_mRNA.24719	darkturquoise	30.94	28.96	31.42	21.84	20.71	21.92	19.54	20.34	21.02	22.83	19.99	21.33	21.34	22.32	19.5	21.86	22.86	24.52
Cbu_mRNA.3649	darkturquoise	15.52	15.44	15.69	24.53	23.36	21.65	20.34	20.59	21.17	17.28	15.51	17.36	23.34	22.66	21.27	26.99	26.56	26.19
Cbu_mRNA.26756	darkturquoise	12.54	12.75	12.25	10.17	8.29	9.32	11.38	11.45	10.25	10.24	10	9.34	8.65	8.92	8.55	9.15	9.3	8.25
Cbu_mRNA.10395	darkturquoise	15.72	15.13	14.3	12.1	10.98	10.81	14.01	13.17	13.74	12.58	12.94	12.67	11.25	11.39	11.76	12.34	12.46	11.09
TCONS_00041470	darkturquoise	47.91	49.11	47.03	27.14	26.8	27.45	28.81	29.69	34.55	42.2	39.61	39.25	32.49	33.78	33.68	34.55	39.16	37.26
Cbu_mRNA.4979	darkturquoise	79.71	79.29	79.21	56.31	51.1	51.31	51.36	50.25	42.23	70.46	71.53	70.59	64.57	63.29	60.39	61.09	55.65	55.32
TCONS_00022187	darkturquoise	10.45	12.14	12.42	8.49	8.09	8.76	9.13	9.58	8.77	9.19	8.77	9	9.13	10.19	9.55	9.28	7.56	7.78
Cbu_mRNA.9	darkturquoise	14.72	15.38	14.13	11.95	10.97	11.77	13.12	12.76	12.55	12.73	13.28	13.64	12.77	12.17	12.34	12.66	12.37	13.58
TCONS_00030676	darkturquoise	37.25	37.23	36.74	28.63	27.45	23.9	32.43	32.35	33.51	28.2	27.39	27.73	29.2	30.34	29.49	27.48	26.6	28.8
TCONS_00009596	darkturquoise	20.27	20.88	20.38	14.77	12.75	11.46	12.84	15.55	13.52	14.53	16.15	17.75	14	13.37	16.79	16.15	12.79	15.37
TCONS_00033869	darkturquoise	4.88	4.7	4.41	3.17	2.28	2.91	2.49	2.6	1.94	3.82	3.86	2.24	3.08	2.75	2.8	2.07	2.36	2.84
Cbu_mRNA.8965	darkturquoise	10.31	10.03	10.36	6.42	6.03	6.4	8.08	7.97	6.7	7.68	7.68	7.82	8.08	8.35	8.71	8.09	7.66	8.03
TCONS_00038289	darkturquoise	3.2	3.23	3.05	1.95	2.01	2.31	2.44	2.65	2.45	2.19	1.65	2.2	2.19	2.17	2.05	1.74	2.11	1.88
Cbu_mRNA.10056	darkturquoise	3.39	3.28	2.84	2.16	1.86	1.89	1.7	1.45	1.57	2.68	2.93	2.89	2.33	1.87	2.2	1.72	1.24	1.17
TCONS_00056084	darkturquoise	2.57	2.27	2.73	0.9	0.73	0.98	1.61	1.31	1.67	1.26	1.51	1.72	1.61	1.87	2.08	0.76	0.84	1.2
Cbu_mRNA.14804	darkturquoise	56.31	56.23	56.96	49.94	49.07	47.15	45.05	45.64	46.57	45.58	45.23	47.29	47.39	46.6	44.99	46.43	47.14	47.78
Cbu_mRNA.23752	darkturquoise	52.88	48.98	51.01	34.26	34.69	35.37	40.22	42.94	44.75	48.49	46.98	48.97	43.15	45.16	43.54	37.04	37.53	40.58
Cbu_mRNA.20331	darkturquoise	13.34	13.55	13.36	7.74	8.29	8.7	10	9.97	10.47	6.76	6.99	7.17	7.8	7.67	8.52	5.8	5.42	5.06
TCONS_00036770	darkturquoise	4.96	5.17	6.06	3.28	2.86	3.49	4.31	4.54	4.63	4.41	3.97	4.19	3.29	3.8	3.31	3.27	3.12	4.1
TCONS_00056072	darkturquoise	1.8	2.16	1.98	1.07	0.79	0.83	1.2	1.64	1.36	1.49	1.54	1.84	1.65	1.08	1.18	1.12	1.17	1.14
Cbu_mRNA.158	darkturquoise	1.71	1.96	1.8	0.68	0.62	0.66	0.62	0.65	0.68	1.36	1.52	1.4	1.43	1.5	1.28	0.66	0.8	0.74
Cbu_mRNA.27617	darkturquoise	14.56	15.03	14.28	8.47	8.3	7.52	11.29	8.96	8.2	12.17	13.27	12.95	4.66	5.89	6.24	7.01	4.4	5.01
Cbu_mRNA.19646	darkturquoise	1.03	1.67	1.69	0.19	0.13	0.5	0.47	0.49	0.19	0	0.09	0.84	0.34	0	0.38	0	0.2	0.09
TCONS_00008343	darkturquoise	3.75	4.12	3.99	2.65	2.29	2.35	2.52	2.47	2.94	4.2	3.69	3.27	2.93	2.79	3.2	2.05	2.05	2.07
Cbu_mRNA.27008	darkturquoise	1.42	0.96	0.68	0	0	0	0	0.23	0	0.5	0	0	0	0.41	0	0.32	0.08	0
Cbu_mRNA.4232	darkturquoise	74.12	72.51	72.68	68.74	64.76	62.23	62.61	65.04	62.86	67.73	62.35	63.13	59.99	62.89	58.78	59.64	58.96	57.89
Cbu_mRNA.26849	darkturquoise	1.26	1.03	1.1	0.09	0	0.11	0.42	0.48	0.65	0.43	0.35	0.68	0.64	0.03	0.44	0.44	0.61	0.32
TCONS_00020960	darkturquoise	9.49	7.66	8.56	6.67	5.6	4.78	5.54	4.54	5.53	6.88	6.48	6.19	5.33	6.23	6.77	3.14	4.04	4.12
Cbu_mRNA.21542	darkturquoise	12.85	12.49	10.79	19.27	20.97	17.92	18.37	18.56	22.39	17.29	18.65	18.99	21.71	23.67	19.27	18.66	19.99	20.89
TCONS_00009502	darkturquoise	4.3	4.51	4.7	1.86	1.98	2.05	0.95	1.55	2.58	1.48	0.77	1.79	1.51	2.25	1.79	1.94	1.52	1.51
Cbu_mRNA.20020	darkturquoise	15.8	15.4	15.84	10.17	11.03	9.82	12.54	11.12	12.28	10.59	10.76	12.28	12.95	13.79	13.26	9.72	9.52	9.68
TCONS_00043504	darkturquoise	19.62	19.48	21.78	15.01	13.97	14.49	13.87	12.79	11.95	17	17.65	19	16.24	16.34	17.26	11.22	13.49	13.32
TCONS_00007761	darkturquoise	1.8	1.8	2.17	1.08	1.31	1.2	1.35	1.36	1.48	1.47	1.59	1.77	1.3	1.28	1.02	1.13	1.33	1.41
Cbu_mRNA.19088	darkturquoise	4.48	4.44	3.96	2.31	2.57	2.78	3	3.09	3.65	3.62	2.62	3.39	3.1	3.04	2.77	3.03	3.18	3.19
Cbu_mRNA.16242	darkturquoise	3.04	3.42	3.41	2.23	1.9	1.78	1.93	1.71	1.24	3.03	2.45	2.29	1.96	2.67	1.92	1.17	1.86	1.34
Cbu_mRNA.16825	darkturquoise	0.81	1.01	0.86	0.23	0.28	0.25	0.27	0.39	0.3	0.48	0.38	0.47	0.44	0.38	0.43	0.38	0.65	0.5
TCONS_00037515	darkturquoise	1.41	1.49	1.09	2.83	2.7	2.35	2.61	2.72	3.38	2.16	2.22	1.94	2.85	2.76	3.38	2.62	3.67	2.94
TCONS_00053133	darkturquoise	93.03	85.51	90.08	58.03	54.32	56.07	68.29	73.55	72.33	79.41	75.67	75.15	73.41	71.44	69.88	74.05	75.17	74.67
TCONS_00004136	darkturquoise	22.76	20.4	21.37	15.58	14.81	14.24	16.42	16.98	17.27	18.2	17.66	17.27	17.43	15.34	16.74	17.42	18.93	18.07
Cbu_mRNA.26743	darkturquoise	13.81	13.99	12.24	10.54	10.44	7.27	9.17	10.26	9.24	10.3	10.21	11.04	11.12	9.67	10.09	9.44	7.15	7.6
TCONS_00036000	darkturquoise	5.7	5.17	5.36	2.94	3.44	2.29	4.35	2.67	2.75	3.55	3.52	3.67	3.97	3.31	3.36	2.77	3.92	3.12
Cbu_mRNA.20668	darkturquoise	18.76	18.04	18.12	15.77	14.9	15.28	17.11	17.51	17.51	15.6	16.64	15.83	14.97	14.91	15.31	14.7	14.77	14.61
TCONS_00016144	darkturquoise	6.66	5.57	5	3.09	3.05	3.08	4.54	4.27	3.94	3.21	2.79	3.12	3.79	2.46	3.37	2.9	3.33	2.63
Cbu_mRNA.8893	darkturquoise	18.31	16.98	18.94	12.43	11.77	12.36	11.86	12.4	10.97	8.18	8.85	9.36	10.13	10.35	10.67	8.99	9.08	8.4
Cbu_mRNA.23759	darkturquoise	149.45	149.84	161.25	104.13	106.43	103.66	118.41	122.03	128.32	154.84	146.88	149.05	95.97	103.62	97.53	90.08	95	96.65
TCONS_00029697	darkturquoise	9.5	10.27	8.61	7.12	6.36	5.86	6.65	5.98	7.54	7.26	8.07	7.22	6.99	6.53	6.24	7.15	6.38	4.22
TCONS_00012950	darkturquoise	3.29	3.59	2.78	1.71	1.57	1.93	1.18	1.78	0.98	1.01	1.59	1.16	0.68	1.32	0.86	0.1	0.46	0.15
Cbu_mRNA.12106	darkturquoise	2.61	1.87	2.49	1.66	1.16	1.06	1.64	1.12	1.17	2.1	1.84	1.62	1.39	1.17	1.18	1.26	1.08	1.42
Cbu_mRNA.7992	darkturquoise	5.51	5.7	5.45	4.04	3.91	3.79	4.99	4.6	5.12	4.68	5.45	5.06	4.5	4.4	4.66	4.22	3.69	4.45
Cbu_mRNA.2422	darkturquoise	4.02	4.02	4.22	2.28	1.94	2.2	3.46	3.1	3.47	3.3	3.44	3.21	3.09	2.63	3.18	3.12	2.83	3.15
Cbu_mRNA.13394	darkturquoise	12.3	12.37	11.69	10.01	9.75	8.39	10.43	10.17	10.53	11.58	11.03	11.73	9.37	8.68	8.76	7.8	8.86	8.72
TCONS_00002969	darkturquoise	9.59	10.68	11.06	5.71	5.85	5.89	8.86	8.48	9.76	7.42	7.49	8.18	6.07	6.63	5.31	6.86	6.52	6.57
Cbu_mRNA.1238	darkturquoise	5.41	4.3	4.97	3.64	3.8	3.55	3.92	3.87	3.52	4.6	4.35	3.89	3.64	3.79	3.51	4.01	3.32	3.42
Cbu_mRNA.16741	darkturquoise	17.1	16.79	16.29	7.18	6.67	6.57	10.52	12.51	10.62	12.3	13.48	11.62	9.68	9.44	8.98	11.76	13.01	12.18
Cbu_mRNA.14393	darkturquoise	12.35	12.55	11.57	10.02	9.51	9.71	8.76	9.14	9.15	8.54	8.56	9.06	8.2	7.68	8.21	7.33	7.51	8.82
Cbu_mRNA.4046	darkturquoise	2.17	2.24	1.97	1.62	1.2	1.65	1.67	1.4	1.76	1.58	1.85	1.55	1.46	1.5	1.32	1.16	1.41	1.5
TCONS_00004423	darkturquoise	10.78	11.45	11.86	8.62	7.05	8.21	8.58	7.77	7.78	8.12	8.88	8.23	10.67	8.57	9.01	8.36	7.36	7.89
TCONS_00019805	darkturquoise	6.9	7.59	8.41	2.69	3.07	1.92	3.27	3.64	3.09	4.69	2.48	2.03	2.62	0.76	3.22	2.25	3	4.55
Cbu_mRNA.24991	darkturquoise	15.13	13.09	12.32	9.38	9.19	8.58	11.69	10.77	9.68	9.47	10.23	9.01	10.54	8.82	10.21	10.23	9.95	9.31
Cbu_mRNA.20861	darkturquoise	13.03	13.07	12.08	4.62	3.79	3.87	7.29	7.2	6.78	8.75	9.28	8.47	10.78	9.47	9.57	7.8	7.55	8.02
Cbu_mRNA.9583	darkturquoise	52.77	49.51	50.47	46.9	43.29	42.87	42.44	43.02	40.16	48.32	48.16	46.3	43.92	44.9	43.04	44.7	44.04	43.56
Cbu_mRNA.7065	darkturquoise	9.48	8.85	9.26	7.34	7.18	7.76	7.02	6.57	7.22	8.92	8.97	8.96	7.43	7.78	7.01	6.48	6.27	6.31
TCONS_00051860	darkturquoise	9	9.94	10.3	3.96	3.94	3.81	7.72	5.67	7.8	7.24	6.46	6.96	6.56	7.85	7.8	3.49	5.32	4.22
TCONS_00015208	darkturquoise	21.09	21.51	21.56	16.04	17.78	16.19	15.27	17.9	15.5	18	18.95	16.61	17.58	16.57	17.81	16.33	17.99	17.28
Cbu_mRNA.23434	darkturquoise	1.71	1.58	1.93	1.18	1.24	1.1	1.12	1.32	1.33	1.53	1.34	1.58	1.22	1.08	0.91	0.8	1.11	1.16
Cbu_mRNA.24434	darkturquoise	1.02	0.97	0.97	0.39	0.34	0.43	0.69	0.82	0.58	0.45	0.47	0.54	0.31	0.54	0.29	0.25	0.54	0.52
TCONS_00015960	darkturquoise	34.62	36.34	36.37	27.85	25.46	25.62	29.96	26.89	19.73	32.05	33.35	30.91	28.1	27.96	27.41	26.66	20.95	20.32
TCONS_00017331	darkturquoise	14.86	12.73	14.53	8.23	8.68	8.59	8.24	9.03	8.34	11.93	10.75	9.96	9.64	9.36	10.16	11.88	9.11	10.34
TCONS_00060499	darkturquoise	6.2	6.3	5.89	11.69	11.27	11.3	8.55	8.41	8.69	7.74	7.29	7.44	12.64	11.85	11.74	10.14	10.88	10.33
Cbu_mRNA.8753	darkturquoise	2.02	1.84	1.91	5.42	4.94	5.24	6.68	6.28	4.57	3.02	3.29	3.17	4.22	3.73	3.56	5.85	4.93	5.32
Cbu_mRNA.15084	darkturquoise	7	7.15	7.47	5.51	5.23	5.23	5.96	5.61	6.16	6.83	5.43	5.73	4.97	5.13	4.73	5.84	5.59	5.29
Cbu_mRNA.8550	darkturquoise	3.84	3.9	4.34	5.82	5.29	5.78	5.93	6.19	6.4	5.87	6.37	5.27	6.97	6.03	6.88	6.65	6.29	7.03
Cbu_mRNA.6829	darkturquoise	0.84	1.08	0.9	0.3	0.21	0.45	0.52	0.48	0.36	0.13	0.14	0.08	0	0.05	0.06	0	0.03	0.11
TCONS_00044354	darkturquoise	2.94	3.73	3.15	1.3	1.86	0.67	0.73	0.41	0.69	1.2	1.8	2.09	1.28	1.32	2.1	0.75	1.35	1.03
TCONS_00004286	darkturquoise	4.24	3.84	4.33	2.29	2.37	2.33	3.09	2.91	3.59	3.34	3.16	3.34	3.06	2.28	2.85	2.02	2.45	3.38
Cbu_mRNA.15613	darkturquoise	18.65	18.62	17.25	14.46	13.68	14.31	15.19	15.43	14.75	16.22	15.63	16.05	14.45	12.01	13.02	14.61	15.61	13.21
TCONS_00015166	darkturquoise	3.56	4.09	4.05	2.96	1.86	2.3	2.05	2.28	2.19	3.18	2.89	2.92	3.07	2.4	2.98	2.65	2.74	2.52
Cbu_mRNA.2802	darkturquoise	15.05	15.81	15.57	12.96	12.98	11.95	13.16	13.06	13.37	12.02	11.88	11.41	12.99	12.66	11.99	12.3	11.82	12.83
Cbu_mRNA.2017	darkturquoise	1.02	1.73	1.24	0.59	0	0.76	0.29	0.52	0	0.58	0.38	0.65	0	0	0	0	0	0
TCONS_00038230	darkturquoise	15.16	15.55	14.77	9.96	8.82	10.31	9.63	11.26	11.85	14.57	10.81	12.85	12.14	11.97	10.8	10.85	11.4	12.36
Cbu_mRNA.25000	darkturquoise	14.46	13.85	15.11	11.55	10.67	11.55	11.52	10.61	11.21	12.57	12.22	13.42	12.52	11.66	12.2	11.79	13	11.64
Cbu_mRNA.16830	darkturquoise	39.39	39.44	38.42	28.59	27.8	27.92	36.89	36.95	36.98	32.7	32.32	32.52	32.28	30.87	30.6	30.51	32.59	30.37
Cbu_mRNA.11040	darkturquoise	8.15	8.41	8.14	4.15	5.02	5.2	7.33	7.64	7.4	6.52	6.38	6.18	5.01	5.09	6.01	5.43	4.93	5.38
Cbu_mRNA.17655	darkturquoise	241.71	231.38	249.19	209.03	205.85	206.88	181.52	195	191.45	193.88	189.2	201.98	196.21	201.1	190.53	188.96	199.85	194.99
TCONS_00036561	darkturquoise	1.44	1.47	1.81	0.62	0.46	0.39	0.78	0.75	0.24	1.1	1.22	1.13	0.9	0.97	1.27	0.68	0.15	0.73
TCONS_00016159	darkturquoise	8.82	8.26	8.07	4.94	5.25	5.69	6.93	6.29	6.13	5.74	6.44	5.67	5.48	5.46	5.97	6.84	5.29	6.74
TCONS_00018805	darkturquoise	20.08	19.9	19.12	14.91	13.94	13.7	13.41	13.02	13.13	17.42	13.52	14.64	17.56	16.05	17.12	11.9	11.27	12.3
TCONS_00056252	darkturquoise	2.05	2.29	2.52	5.62	5.37	6.77	3.65	3.63	3.5	3.7	3.68	3.99	5.16	4.98	5.06	4.52	3.92	4.34
Cbu_mRNA.22743	darkturquoise	28.51	28.39	28.14	24.45	22.28	23.17	22.17	22.27	22.08	26.31	25.63	26.55	24.23	25.08	23.93	24.81	25.03	24.67
Cbu_mRNA.23563	darkturquoise	0.11	0.21	0.24	1.37	1.56	1.64	0.81	0.45	0.95	0.65	0.57	0.72	1.57	1.54	1.21	1.04	1.12	0.98
Cbu_mRNA.19542	darkturquoise	12.45	13.56	15.05	8.83	9.21	9.17	9.48	8.16	8.56	7.61	6.42	6.83	8.4	9.49	7.82	7.25	7.58	7.63
Cbu_mRNA.18531	darkturquoise	10.02	10.27	9.09	7.8	7.6	7.31	9.26	8.78	9.21	8.48	7.95	8.44	7.88	7.61	7.34	7.31	7.63	6.49
Cbu_mRNA.25281	darkturquoise	7.83	7.37	7.75	5.33	5.44	4.75	5.31	5.6	5.83	5.19	4.58	4.32	4.44	4.91	4.21	5.16	5.47	5.44
Cbu_mRNA.3006	darkturquoise	11.94	11.63	11.76	3.64	4.52	4.5	6.8	8.16	6.7	5.55	6.07	5.38	6.97	7.38	7.75	7.98	7.24	7.62
Cbu_mRNA.19814	darkturquoise	2.27	2.46	2.37	1.35	1.4	1.47	1.04	1.21	1.08	2.25	2.21	1.79	1.39	1.68	1.49	1.68	1.16	0.98
TCONS_00059705	darkturquoise	2.1	2.23	1.87	0.49	0.3	0.25	0	0	1.11	1.72	1.14	0.28	0	0.83	0.6	0.51	0.54	0.27
TCONS_00006035	darkturquoise	10.64	11.68	11.04	5.68	5.47	6.04	9.32	10.71	9.98	8.47	7.2	7.15	7.2	6.42	6.21	6.53	7.03	6.07
Cbu_mRNA.17059	darkturquoise	52.64	53.86	53.94	48	45.87	46.56	49.19	49.32	50.12	49.46	48.28	48.66	51.31	51.43	49.87	48.97	49.41	48.89
Cbu_mRNA.21034	darkturquoise	14.16	14.25	13.69	12.33	11.9	11.63	13.92	13.09	12.5	13.43	13.11	12.31	12.32	12.08	11.93	10.96	11.21	10.79
Cbu_mRNA.25340	darkturquoise	3.73	3.69	4.56	6.83	7.78	7.69	5.18	4.75	6.35	5.64	4.92	4.67	6.76	5.1	5.54	6.95	7.57	6.73
TCONS_00056839	darkturquoise	6.14	6.88	8.03	4.81	5.11	4.11	3.56	4.51	4.8	5.56	4.63	4.59	5.62	4.83	4.92	4.3	4.56	3.85
TCONS_00053100	darkturquoise	0.96	1.14	1.08	0.3	0.33	0.28	0.62	0.51	0.39	0.28	0.31	0.1	0.47	0.71	0.5	0.2	0.42	0.37
Cbu_mRNA.8865	darkturquoise	4.99	5.12	5.4	3.6	3.85	3.08	3.99	4.11	4.67	4.32	4.89	4.82	4.02	3.59	3.37	4.18	3.42	3.35
TCONS_00019985	darkturquoise	7.02	6.78	5.82	5.4	4.55	3.4	4.33	4.97	4.49	3.68	4.1	3.96	4.14	3.79	3.62	2.29	3.2	2.93
Cbu_mRNA.7117	darkturquoise	16.22	15.31	13.51	11.44	11.66	11.6	11.06	10.29	8.06	13.26	12.86	12.01	10.05	10.15	10.86	9.27	7.33	7.43
TCONS_00041382	darkturquoise	83.49	78.62	83.44	63.72	63.65	62.46	75.36	75.7	75.8	72.42	67.74	68.6	67.64	64.85	65.08	68.96	71.71	70.9
TCONS_00041280	darkturquoise	0.54	0.46	0.22	2.83	2.01	2.49	1.45	1.3	1.74	2.04	1.34	1.39	1.81	1.31	1.11	2.59	2.25	1.7
TCONS_00058911	darkturquoise	9.56	10.47	12.78	5.7	5.4	6.72	5.98	7.27	5.74	9.74	6.96	9.44	7.53	5.81	8.86	4.38	6.12	6.47
TCONS_00025756	darkturquoise	0.9	1.05	1.1	0.57	0.55	0.71	0.61	0.72	0.91	0.94	0.79	0.89	0.53	0.65	0.48	0.48	0.56	0.47
Cbu_mRNA.8070	darkturquoise	21.54	20.62	19.79	9.46	8.67	10.21	7.5	6.9	7.25	16.65	16.53	16.2	17.24	16.2	16.92	8.63	8.14	8.56
TCONS_00042125	darkturquoise	2.29	2.87	1.93	0.96	0.63	0.86	0.59	1	1.46	1.39	0.48	1.24	1.22	1.34	1.29	0.97	1.09	1.1
Cbu_mRNA.21405	darkturquoise	6.12	5.57	6.2	2.72	3.08	2.98	4.58	4.9	5.3	3.75	3.54	3.47	3.95	3.91	3.72	3.86	4	4.11
Cbu_mRNA.13319	darkturquoise	5.6	5.39	5.45	8.5	7.29	7.8	7.62	9.19	8.33	6.56	6.52	5.57	7.43	7.91	6.87	8.91	8.15	8.98
TCONS_00017692	darkturquoise	3.14	3.67	3.74	2.37	1.81	1.89	2.17	1.5	1.35	2.98	2.66	3.07	1.61	1.89	2.27	2.19	1.8	0.74
TCONS_00061255	darkturquoise	6.03	6.71	6.59	3.82	5.06	2.97	2.58	2.88	3.41	4.69	5.04	4.06	4.7	4.94	3.71	3.03	3.21	3.55
TCONS_00005669	darkturquoise	4.25	4.46	4.39	2.79	3.6	2.29	2.57	3.26	2.6	3.78	3.47	2.8	2.28	2.61	2.91	2.87	2.65	2.42
Cbu_mRNA.1981	darkturquoise	4.33	3.51	3.7	1.66	2.06	1.07	2.9	2.54	2.41	2.62	2.35	2.24	1.64	1.91	1.59	2.43	2.39	2.75
Cbu_mRNA.8540	darkturquoise	3.75	3.1	3.12	4.17	5.06	4.21	4.66	4.37	4.18	3.85	3.4	3.86	4.62	4.27	4.92	4.73	4.84	4.91
Cbu_mRNA.12555	darkturquoise	24.52	23.78	24.56	16	14.94	13.63	16.79	17.13	16.71	16.29	16.49	18.69	17.77	18.03	18.03	19.69	18.83	20.48
TCONS_00002119	darkturquoise	1.81	2.19	1.93	1.17	1.29	1.02	1.77	1.62	1.46	1.49	1.7	1.39	0.97	1.03	0.85	0.66	0.65	0.73
Cbu_mRNA.26355	darkturquoise	7.9	7.23	7.29	6.2	5.72	5.42	5.86	5.97	6.91	6.58	7.49	7.07	6.28	6.3	5.49	5.07	5.56	5.18
Cbu_mRNA.22841	darkturquoise	102.13	101.12	100.33	86.12	83.18	83.47	93.59	93.99	97.56	89.32	87.55	89.67	87.3	84.39	84.11	90.4	89.21	92.04
TCONS_00040584	darkturquoise	4.39	5.27	5.17	2.56	2.33	1.56	2.02	2.36	2.97	4.05	1.42	3.89	2.84	3.21	3.34	1.74	2.41	2.34
TCONS_00009580	darkturquoise	10.33	10.03	10.02	5.84	5.28	6.47	6.42	8.32	7.86	6.74	6.66	9.46	6.03	6.54	7.3	6.71	7.11	4.21
Cbu_mRNA.13865	darkturquoise	12.7	14.17	12.5	6.32	5.55	5.95	9.34	7.94	11.4	7.3	7.29	6.56	6.81	7.07	7.2	8.86	8.3	8.6
Cbu_mRNA.23322	darkturquoise	1.11	1.02	0.51	0.29	0	0	0.32	0.66	0.37	0.18	0.42	0.41	0	0.44	0.18	0	0.15	0.13
TCONS_00009179	darkturquoise	13.83	13.63	14.1	12.63	10.4	10.97	11.8	10.16	9.36	11.62	11.68	11.57	11.48	11.35	11.6	11.31	9.14	9.56
TCONS_00050976	darkturquoise	1.32	1.33	1.48	0.28	0.49	0.08	0.36	0.57	0.56	0.43	0.1	0.92	0.2	0.28	0.21	0.5	0.7	0.59
Cbu_mRNA.7334	darkturquoise	20.7	19.72	19.1	17.53	15.46	16.34	14.89	14.57	15.99	17.5	19.79	18.67	16.97	16.96	16.56	15.82	15.25	16.25
TCONS_00006103	darkturquoise	1.01	0.91	1.02	0.21	0.09	0	0.94	0.6	0.77	0.6	0.52	0.24	0.16	0	0.03	0.06	0	0.22
TCONS_00000156	darkturquoise	5.81	5.25	5.47	2.77	2.49	3.03	2.81	2.6	3.09	3.57	4.62	3.58	3.22	3.03	4.22	4.07	3.42	3.97
TCONS_00007665	darkturquoise	42.08	43.98	41.22	19.17	21.35	19.87	6.21	5.16	5.69	2.91	2.94	2.42	0.07	0.07	0	0	0	0
TCONS_00053042	darkturquoise	2.16	2.31	2.3	0.85	0.98	1.4	0.97	0.95	1.16	1.95	1.68	2.03	1.46	1.48	1.68	1.33	1.55	0.8
Cbu_mRNA.3220	darkturquoise	1.41	1.63	1.63	0.61	0.56	0.5	0.84	1.07	1.03	1.26	1.08	0.98	1.48	1.15	1.18	0.54	0.72	0.79
Cbu_mRNA.4416	darkturquoise	18.34	22.68	22.56	15.03	13.17	11.61	18.62	16.54	18.42	16.86	19.73	18.02	14.96	13.55	14.76	14.7	13.39	16.27
TCONS_00036626	darkturquoise	1.29	1.17	1.14	0.56	0.83	0.73	0.76	0.75	0.98	1.15	1.03	1.12	0.81	0.86	0.67	0.42	0.62	0.75
Cbu_mRNA.1296	darkturquoise	14.89	13.13	15.08	8.79	8.64	10.09	12.11	11.6	12.16	12.18	12.71	12.31	11.89	11.03	10.65	11.12	12.15	12.06
TCONS_00048006	darkturquoise	5.35	6.74	5.49	2.84	3.08	3.88	2.02	2.49	2.72	3.11	2.78	2.47	1.51	2.46	2.22	1.97	2.26	3.47
Cbu_mRNA.25458	darkturquoise	22.63	22.54	23.36	17.45	18.56	16.83	14.55	16.12	18.76	19.54	18.32	18.37	18.23	19.48	16.79	16.03	18.32	19.03
TCONS_00002848	darkturquoise	1.42	1.02	0.87	0.19	0.47	0.62	0.35	0.43	0.19	0.93	0.79	0.97	0.4	0.63	0.46	0.45	0.16	0.21
Cbu_mRNA.7546	darkturquoise	13.47	13.21	13.07	10.29	11.12	9.68	11.21	10.25	10.77	12.28	12.32	12.59	12.46	11.32	10.47	11.49	10.03	9.09
Cbu_mRNA.7747	darkturquoise	5.4	6.19	5.74	4.37	4.33	3.9	3.97	3.5	3.98	4.81	5.96	5.1	4.37	4.53	4.69	3.9	4.19	4.21
TCONS_00017545	darkturquoise	1.32	1	1.34	0.56	0.61	0.43	0.89	0.99	0.94	1.05	0.77	0.82	0.98	0.61	0.73	0.63	0.77	0.73
Cbu_mRNA.12944	darkturquoise	3.71	3.81	3.88	3.24	3.21	3.08	3.17	2.98	3.07	3.17	3.21	3.81	2.87	2.99	2.71	2.83	2.7	3.04
Cbu_mRNA.9179	darkturquoise	11.28	9.71	7.96	6.21	5.25	5.42	8.5	5.9	7.61	7.08	8.73	7.39	7.35	7.56	6.54	4.92	5.09	4.02
TCONS_00057653	darkturquoise	11.63	9.69	9.31	7.6	6.16	5.69	8.03	7.78	8.34	8.14	6.17	7.65	7.42	8.28	7.39	7.43	7.55	7.16
TCONS_00033942	darkturquoise	10.03	9.15	10.37	5.06	5.65	5.04	8.54	7.03	8.38	9.07	8.38	8.67	6.19	6.24	5.68	7.08	7.46	7.15
Cbu_mRNA.20098	darkturquoise	16.32	13.25	15.16	8.36	8.39	8.8	12.54	12.45	13.18	9.89	9.47	10.44	10.17	10.03	9.46	9.59	11.32	10.6
Cbu_mRNA.26826	darkturquoise	2.07	2.12	2.09	0.68	0.89	0.64	0.96	1.26	0.94	0.71	0.55	0.73	0.94	1.28	1.21	1.02	1.13	1.24
Cbu_mRNA.2960	darkturquoise	17.95	18.84	18.54	16.41	15.74	15.27	17.82	17.31	15.36	18.08	17.07	17.55	17.21	16.98	16.11	16.02	15.58	15.22
Cbu_mRNA.2736	darkturquoise	55.54	52.05	52.67	45.51	46.17	46.35	45.36	46.57	49.77	50.97	48.25	49.67	47.01	47.39	47.58	48.67	49.42	49.12
TCONS_00060261	darkturquoise	41.22	39.11	42.09	32.89	32.19	30.54	28.41	33.49	34.75	33.47	34.99	32.47	36.44	29.01	35.34	30.54	33.15	29.16
Cbu_mRNA.27177	darkturquoise	26.78	25.47	26.17	22.35	20.85	21.9	21.79	22.21	22	22.25	20.62	21.35	21.75	21.18	20.6	20.8	23.44	23.33
Cbu_mRNA.18523	darkturquoise	3.86	3.72	4.24	0	0	0	1.19	0.38	0.34	2.57	1.77	1.48	3.2	1.38	1.26	1.75	1.01	2.19
Cbu_mRNA.13342	darkturquoise	1.47	1.54	1.15	0.9	0.87	0.99	0.95	1.12	0.69	1.07	1.1	1.1	0.99	1.04	1.04	0.99	0.91	0.69
Cbu_mRNA.13334	darkturquoise	1.47	1.54	1.15	0.9	0.87	0.99	0.95	1.12	0.69	1.07	1.1	1.1	0.99	1.04	1.04	0.99	0.91	0.69
Cbu_mRNA.22328	darkturquoise	25.41	24.43	27.29	14.49	14.05	17.84	10.44	13.5	11.57	27.07	19.13	18.5	19.35	15.29	15.22	10.82	14.7	13.86
Cbu_mRNA.27076	darkturquoise	23.68	23.54	23.8	15.74	14.74	15.91	17.16	17.66	16.67	10.47	10.23	10.75	13.2	13.56	12.96	11.68	11.83	11.35
Cbu_mRNA.18279	darkturquoise	6.23	6.67	5.41	4.36	3.67	4.44	5.49	5.11	4.29	4.58	5.02	4.41	4.42	3.98	4.64	4.98	3.45	3.96
TCONS_00053774	darkturquoise	33.93	34.47	36.11	30.32	28.45	27.68	33.43	32.26	29.39	30.84	32.78	30.86	28.18	27.78	29.87	31.33	28.93	28.59
Cbu_mRNA.8384	darkturquoise	46.55	45.58	43.66	273.29	265.6	268.07	177.21	186.49	185.9	44.09	45.49	45.67	296.32	296.86	280.83	411.17	429.52	413.74
Cbu_mRNA.8766	darkturquoise	7.57	6.48	8.23	3.96	3.81	4.02	3.53	3.99	3.94	1.95	1.78	1.95	3.08	2.83	3.44	3.04	3.08	2.67
Cbu_mRNA.4153	darkturquoise	3.78	4.14	4.07	1.89	1.91	2.08	2.59	2.9	2.88	2.35	1.85	2.3	2.5	2.42	2.49	2.72	2.62	3.14
TCONS_00046066	darkturquoise	4.34	4.55	5.15	3.75	2.81	2.84	3.97	3.44	3.5	4.55	4.44	3.77	3.53	3.65	3.19	2.17	2.6	3.13
TCONS_00018613	darkturquoise	0.85	1.16	0.97	0.07	0.43	0.23	0.67	0.4	0.39	0.41	0.14	0.31	0.67	0.39	0.35	0.15	0.41	0.19
Cbu_mRNA.19811	darkturquoise	9.48	10.3	8.83	12.35	11.28	12.2	11.53	12.68	12.55	12.02	11.92	11.66	11.62	12.25	11.8	11.02	13	12.34
Cbu_mRNA.27682	darkturquoise	0.77	0.64	1.42	0	0.48	0	0.23	0.45	0	0.47	0.25	0.35	0.26	0.03	0	0	0	0
Cbu_mRNA.4742	darkturquoise	17.5	18.7	15.83	12.92	12.64	12.85	14.69	13.41	13.52	13.02	14.55	13.45	11.11	11.04	11.21	14.61	11.99	12.64
TCONS_00016469	darkturquoise	1.61	2.04	1.69	0.5	1.01	0.74	0.49	0.68	0.71	1.84	1.2	1.47	0.64	0.94	1.09	0.22	0.81	0.74
TCONS_00059818	darkturquoise	7.72	9.49	8.07	6.86	6.64	6.26	6.19	6.6	6.54	7.78	7.83	8.05	7	7.24	6.52	6.89	6.62	6.54
TCONS_00029183	darkturquoise	14.38	13.49	13.18	10.79	10.72	10.58	10.83	10.94	12.05	10.82	10.9	11.11	11.3	10.94	10.35	10.88	11.95	12.26
TCONS_00051211	darkturquoise	7.37	5.81	7.2	3.09	4.55	3.01	3.95	4.11	3.49	3.88	2.75	3.12	3.69	4.33	3.84	4.75	3.21	3.72
Cbu_mRNA.15707	darkturquoise	35.21	34.84	35.31	20.56	19.26	19.9	17.4	16.24	17.83	20.6	19.78	19.84	28.5	28.68	27.66	20.8	20.11	20.47
Cbu_mRNA.23467	darkturquoise	10.37	6.44	8.24	5.33	1.97	1.09	2.24	0.91	2.2	5.93	5.17	4.3	3.18	4.7	6.26	1.58	2.74	2.57
Cbu_mRNA.963	darkturquoise	0.78	0.86	0.78	1.64	1.94	1.97	1.28	1.31	1.31	0.81	1.09	1.03	1.67	1.63	1.19	1.89	1.31	1.94
Cbu_mRNA.17369	darkturquoise	12.35	12.89	12.97	11.72	11.12	10.96	10.94	11.8	11.3	12.1	11.3	12.03	10.6	10.02	9.93	10.35	10.36	10.28
Cbu_mRNA.2863	darkturquoise	29.82	30.65	34.71	24.44	24.75	24.28	25.09	24.45	27.64	25.21	22.77	25.26	23.05	23.82	24.22	20.55	23.13	27.06
Cbu_mRNA.11006	darkturquoise	7.02	7.18	6.27	3.71	4.46	3.65	4.97	4.13	3.69	5.46	5.66	5.77	3.59	3.63	4.78	4.51	4.52	5.56
TCONS_00010658	darkturquoise	71.76	77.06	72.6	187.77	156.61	167.21	204.81	196.77	149.82	92.58	99.4	90.97	132.78	127.68	124.27	186.6	153.19	159.27
TCONS_00016593	darkturquoise	5.19	5.52	5.09	4.1	3.7	3.84	2.87	2.87	2.61	5	5	5.05	3.46	3.16	3.32	2.67	2.46	2.42
Cbu_mRNA.17007	darkturquoise	26.26	26.74	24.69	22.14	19.35	20.12	19.69	17.94	17.34	19.06	21.81	20.5	22.19	21.12	21.11	21.82	18.46	19.36
Cbu_mRNA.26764	darkturquoise	5.12	5.78	4.81	3.29	1.09	2.55	3.47	3.23	3.57	3.69	2.72	3.24	4.28	3.47	3.13	3.76	2.96	2.64
TCONS_00056083	darkturquoise	2.71	2.6	2.5	1.35	1.46	1.27	1.58	1.98	1.35	1.43	1.54	1.5	2.21	2.32	1.9	1.06	1.14	1.22
Cbu_mRNA.7476	darkturquoise	4.43	4.65	4.11	3.84	3.07	3.38	3.21	3.6	3.22	3.56	3.67	3.53	3.98	4.01	3.37	3.5	3	3.23
Cbu_mRNA.12639	darkturquoise	31.47	31.78	32.6	27.29	25.75	26.72	27.87	27.45	27.53	26.86	26.15	26.16	27.82	27.06	27.1	29.62	28.56	27.5
Cbu_mRNA.9926	darkturquoise	36.36	32.55	38	25.58	24.96	20.94	21.53	19.25	21.66	17.18	16.17	18.13	19.68	16.03	17.95	21.18	20.34	19.61
Cbu_mRNA.22876	darkturquoise	8.13	7.99	8.06	6.75	6.71	6.27	6.99	6.97	6.37	6.17	5.53	5.58	6.13	6.06	5.94	5.11	5.84	5.78
Cbu_mRNA.1474	darkturquoise	2.59	2.15	3	1.13	0.42	1.21	1.21	1.63	1.62	1.22	1.84	1.7	1.93	1.69	2.09	0.77	1.26	1.12
TCONS_00017855	darkturquoise	10.56	10.66	13.87	6.82	7.39	7.98	4.96	5.59	5.83	10.35	10.58	10.08	6.7	7.71	7.99	6.06	7.33	6.37
Cbu_mRNA.20219	darkturquoise	78.21	87.84	87.92	213.26	177.62	182.39	246.98	222.84	175.32	120.61	125.44	123.82	154.97	149.25	144.2	215.28	179.71	166.06
TCONS_00045764	darkturquoise	1.46	1.18	1.29	0.67	0.47	0.53	1.1	0.75	1.07	0.53	0.37	0.53	0.32	0.3	0.33	0	0	0
Cbu_mRNA.16991	darkturquoise	18.01	16.88	16.71	5.2	5.12	5.05	11.47	9.61	10.86	9.36	9.4	7.91	9.87	10.85	8.81	12.22	10.63	11.81
TCONS_00007646	darkturquoise	0.67	1.19	0.7	3.2	5.06	4.25	2.19	2.21	2.37	0.92	1.26	1.1	4.36	4.34	3.71	5.97	5.68	5.97
Cbu_mRNA.18720	darkturquoise	2.61	1.35	2.19	0.79	0.83	0.36	1.22	1.56	1.51	1.17	1.1	0.96	1.2	0.64	1.16	0.4	0.11	0.32
TCONS_00019556	darkturquoise	3.67	3.29	4.19	2.38	2.1	2.22	3.36	3.04	3.28	2.55	2.52	2.78	2.35	2.65	2.53	2.78	2.58	2.59
Cbu_mRNA.14157	darkturquoise	1.21	0.97	1.26	2.06	2.09	1.77	1.69	1.29	1.55	1.17	1.31	1.26	1.98	1.95	1.94	2.29	2.4	2.12
Cbu_mRNA.26072	darkturquoise	4.36	3.6	4.33	2.06	2.6	1.62	3.07	3.28	2.37	3.51	2.92	3.34	1.86	2.54	2.72	2.78	2.61	2.99
Cbu_mRNA.17738	darkturquoise	7.34	8.1	7.71	4.88	2.91	2.89	5.98	7.67	4.94	7.04	6.14	5.92	4.7	4.39	4.8	4.41	5.33	4.75
Cbu_mRNA.17220	darkturquoise	7.11	6.69	8.35	4.96	4.95	4.88	5.58	5.26	6.34	6.33	6.35	6.29	6.57	6.39	6.27	5.92	5.57	5.06
Cbu_mRNA.18675	darkturquoise	39.51	39.24	38.57	32.04	28.43	30.22	32.18	29.47	24.71	33.66	32.08	31.14	36.03	34.98	35.02	30.01	27.94	26.51
TCONS_00057842	darkturquoise	1.47	1.23	1.65	0.8	0.59	0.95	0.95	0.93	0.84	0.76	0.73	0.82	0.66	0.62	1.02	0.95	0.67	0.37
TCONS_00016954	darkturquoise	10.23	7.79	9.66	7.18	6.85	6.24	7.62	6.97	7.32	8.31	8.42	7.49	6.79	7.1	7.7	6.87	5.07	6.77
TCONS_00026016	darkturquoise	8.79	9.24	9.99	5.61	7.73	6.94	7.91	8.07	8.29	8.1	8.47	8.19	7.71	6.69	7.86	6.74	6.41	5.94
TCONS_00040922	darkturquoise	0.12	0.11	0.07	0.34	0.51	0.37	0.44	0.55	0.56	0.27	0.25	0.33	0.62	0.59	0.6	0.66	0.74	1.02
TCONS_00003671	darkturquoise	3.1	2.8	3.24	1.77	1.28	2.3	1.82	1.59	2.51	2.62	3.04	2.2	1.41	1.96	1.81	1.41	1.04	1.47
TCONS_00008703	darkturquoise	7.81	7.9	8.3	7.07	6.79	5.84	6.76	7.38	7.59	7.63	7.33	7.29	7.04	6.63	6.14	6.08	6.46	6.38
Cbu_mRNA.19293	darkturquoise	34.32	33.59	34.62	30.97	28.51	29.64	27.34	27.31	25.82	31.24	31.69	33.96	30.02	28.39	28.26	28.78	29.36	27.61
Cbu_mRNA.25123	darkturquoise	9.45	9.22	9.36	6.75	6.05	6.57	8.23	8.43	8.35	7.53	6.56	6.98	7.66	7.19	7.29	7.92	7.63	7.31
Cbu_mRNA.2936	darkturquoise	4.39	4.99	3.3	3.44	2.02	2.12	3.41	2.82	2.65	3.35	2.84	2.04	2.44	2.35	1.76	1.33	1.53	1.45
Cbu_mRNA.19282	darkturquoise	22.4	22.21	21.78	27.73	25.83	27.04	24.11	25.02	22.39	23.69	23.53	24.57	25.85	25.38	25.72	25.48	26.58	28.94
Cbu_mRNA.903	darkturquoise	3.62	3.17	2.6	1.8	1.08	0.82	1.68	1.34	1.56	1.38	1.82	1.91	2.23	1.71	1.98	2.25	1.98	1.6
TCONS_00022769	darkturquoise	1.51	0.71	0.94	0.26	0.11	0.05	0.26	0.07	0.25	0.16	0.48	0.13	0.65	0.24	0.27	0.2	0.46	0.19
TCONS_00060367	darkturquoise	0.25	0.26	0.2	1.45	1.43	1.44	0.45	0.44	0.37	0.59	0.45	0.66	0.91	0.91	0.78	1.27	1.06	0.92
TCONS_00031436	darkturquoise	5.27	5.4	4.28	3.01	2.68	2.38	4.58	3.21	3.89	3.51	3.03	3.64	4.25	2.89	2.93	3.59	2.52	2.77
Cbu_mRNA.20175	darkturquoise	7.32	8.02	6.92	5.85	5.73	5.32	5.98	6.64	7.16	6.4	5.65	6.07	4.94	5.17	5.5	4.99	5.51	4.65
TCONS_00001939	darkturquoise	2.79	3.72	3.11	1.49	1.77	1.45	0.37	1.05	0.26	0.02	0.67	0.18	0.73	0.06	0.3	0.08	0	0.09
Cbu_mRNA.11067	darkturquoise	22.67	22.31	22.12	18.34	16.02	16.5	22.04	18.49	17.72	16.42	17.5	14.93	18.34	17.14	17.62	16.11	14.67	14.25
Cbu_mRNA.8931	darkturquoise	15.72	13.68	15.31	12.46	9.99	12.87	10.95	13.15	11.65	11.98	13.24	12.61	11.53	12.44	10.28	10.2	10.76	11.48
TCONS_00017341	darkturquoise	2.29	1.34	0.95	0.12	0	0.66	0.61	0.17	0.34	0.38	0.16	0	0.71	0.36	0	0	0	0.26
TCONS_00052455	darkturquoise	7.95	8.71	8.6	6.61	5.5	5.96	5.21	5.78	6.45	7.45	5.73	8.5	6.27	6.43	5.81	6.1	5.94	6.31
TCONS_00021385	darkturquoise	5.57	5.11	5.29	3.09	0	2.89	3.82	3.67	3.55	3.28	3.44	4.93	2.73	2.76	2.56	1.92	2.77	3.03
Cbu_mRNA.22775	darkturquoise	34.92	35.57	34.49	28.68	29.55	28.63	29.69	32.17	30.7	32.12	33.77	32.79	29.55	28.01	29.26	32.37	31.24	31.23
TCONS_00061210	darkturquoise	2.94	2.44	2.65	1.34	0.98	1.1	1.64	1.84	2.14	1.45	1.94	0.78	1.62	1.93	1.05	1.27	1.37	1.53
Cbu_mRNA.23305	darkturquoise	17.24	18.11	17.92	11.19	8.88	10	17.84	16.9	13.85	14.25	12.34	14.05	14.6	13.74	12.62	12.16	10.66	10.56
TCONS_00006603	darkturquoise	6.1	6.43	4.18	4.01	3.27	3.02	3.86	3.35	3.41	3.62	2.93	2.14	3.33	2.78	2.68	1.9	2.96	2.66
Cbu_mRNA.11423	darkturquoise	1.73	1.9	2.07	1.27	1.23	0.89	1.04	1.02	1.25	1.33	1.32	1.5	1.24	1.34	0.79	1.42	1.4	1.02
Cbu_mRNA.2149	darkturquoise	26.9	26.28	28.73	22.46	19.9	20.7	20.83	25.66	24.05	22.52	19.56	20.09	20.16	21.77	21.19	19.18	21.08	21.88
Cbu_mRNA.1340	darkturquoise	23.62	20.05	20.77	12.13	12.34	10.28	12.93	11.03	13.12	18.73	18.33	17.75	20.69	19.76	15.19	9.66	7.42	9.64
Cbu_mRNA.4730	darkturquoise	34.09	31.82	33.22	25.26	26.76	25.41	23.02	24.11	25.63	28.1	23.84	26.16	24.7	25.53	24.45	24.75	27.13	29.33
TCONS_00041151	darkturquoise	7.62	7.56	7.35	5.82	4.99	6.4	6.38	5.66	4.77	5.81	5.2	5.29	6.64	5.95	5.69	4.91	5.02	5.2
Cbu_mRNA.19652	darkturquoise	3.24	3.51	3.12	4.92	5.03	4.97	5.08	6.08	4.84	3.84	3.68	3.63	5.91	5.93	5.74	6.21	5.21	5.27
TCONS_00004882	darkturquoise	3.03	2.67	2.91	2	2.04	2.05	2.31	2.07	2.52	2.36	2.49	1.96	1.58	1.91	1.83	2.17	1.82	2.17
TCONS_00043167	darkturquoise	4.64	4.01	3.16	2.1	1.25	0.55	1.53	3.05	2.2	2.99	3.25	2.75	2.33	2.33	1.94	2.9	1.94	1.95
Cbu_mRNA.12701	darkturquoise	1.08	1.28	1.02	0.55	0.59	0.48	0.38	0.18	0.28	0.95	0.87	0.8	0.63	0.56	0.65	0.47	0.69	0.67
Cbu_mRNA.3791	darkturquoise	13	13.11	13.54	11.49	10.75	11.68	9.93	9.91	9.91	12.89	12.56	12.87	10.92	11.15	10.56	11.12	10.42	10.22
TCONS_00012916	darkturquoise	7.9	8.63	7.68	6.4	6.22	6.54	7.11	7.75	6.33	7.65	6.83	7.5	6.28	6.49	6.66	5.92	6.89	6.63
Cbu_mRNA.27401	darkturquoise	7.77	7.93	8.44	1.08	1.15	1.11	3.52	3.67	4.42	1.77	1.43	1.37	3.29	3.65	3.53	4.34	4.13	4.56
Cbu_mRNA.4745	darkturquoise	15.38	14.39	13.68	10.15	11.42	11.01	10.72	10.85	12.24	12.15	12.74	12.69	12.76	13.78	12.1	11.31	10.47	12.34
Cbu_mRNA.669	darkturquoise	8.31	8.94	8.59	3.37	3.62	2.9	4.03	3.49	3.64	3.82	3.96	4.64	3.89	3.94	4.21	3.2	3.26	3.41
TCONS_00034697	darkturquoise	1.25	1.11	1.07	0	0.28	0.26	0.25	1.13	0.39	0.33	0.32	0	0.45	0.26	0	0	0.25	0
Cbu_mRNA.10724	darkturquoise	4.97	5.51	4.26	3.47	2.93	2.37	3.29	4.03	3.85	4.49	4.26	4.32	4.57	3.52	3.77	3.65	3.08	2.93
TCONS_00022153	darkturquoise	15.43	16.2	16.74	13.03	11.8	13.69	14.35	12.64	12.26	13.86	13.18	12.77	12.27	11.27	9.39	12.77	10.6	11.75
Cbu_mRNA.17594	darkturquoise	77.61	78.3	76.88	68.64	63.61	64.46	76.34	74.71	72.67	67.43	70.18	71.2	71.98	72.09	72.11	67.3	67.97	66.65
Cbu_mRNA.27112	darkturquoise	5.82	6.49	6.03	4.8	4.24	3.33	4.04	3.73	4.23	3.7	3.13	2.84	4.56	3.35	2.89	2.86	2.6	3.84
TCONS_00002887	darkturquoise	4.06	3.5	3.84	2.05	2.42	2.48	2.43	3.38	1.83	2.79	3.44	2.97	2.6	2.88	2.95	2.52	2.52	2.56
Cbu_mRNA.4350	darkturquoise	12.3	11.97	11.83	19.03	18.05	17.37	15.3	16.21	15.25	11.66	11.92	11.12	19.29	19.15	17.92	18.6	17.78	17.83
Cbu_mRNA.24710	darkturquoise	189.33	187.58	185.61	133.52	123.58	125.3	124.46	121.94	114.4	150.8	150.2	150.32	171.67	170.93	166.16	146.55	137.06	134.73
Cbu_mRNA.11492	darkturquoise	10.78	10.39	9.62	15.68	15.02	13.71	11.24	11.52	11.07	11.97	12.48	10.69	12.62	12.28	12.64	14.81	14.12	14.2
Cbu_mRNA.24917	darkturquoise	12.16	11.53	11.77	9.47	9.15	8.66	7.71	8.09	7.59	11.23	10.52	12.27	9.07	9.91	8.18	8.82	8.49	8.88
Cbu_mRNA.12163	darkturquoise	32.81	32.39	33.13	43.41	42.02	42.62	42.95	43.57	41.77	37.96	38.39	38.66	50.15	48.9	50.06	43.71	41.72	43.57
TCONS_00031254	darkturquoise	1.54	1.79	2.13	0.88	1.14	1.32	1	1.04	1.19	1.74	1.63	1.37	1.08	0.96	1.27	0.71	1.16	1.05
Cbu_mRNA.4045	darkturquoise	19.16	21.11	20.55	16.25	13.57	13.53	16.86	15.04	13.06	17.91	20.51	17.92	16.89	15.96	18.63	15.66	11.31	13.49
TCONS_00010418	darkturquoise	11.88	12.21	11.88	9.52	10.5	9.84	9.91	9.15	9.6	10.27	11.62	10.62	10.21	10.46	10.12	10.21	10.45	10.64
Cbu_mRNA.5513	darkturquoise	3.11	2.09	3.06	0.91	0.62	1.34	1.07	0.77	0.75	0.83	1.1	1.35	2.32	1.67	1.87	0.78	0.98	0.61
Cbu_mRNA.8674	darkturquoise	17.55	18.65	18.25	13.88	14.53	16.42	16.7	16.79	16.93	15.79	15.97	16.17	16.63	15.65	15.52	14.52	15.81	15.59
TCONS_00021386	darkturquoise	8.64	8.3	7.77	3.93	4.97	3.78	5.11	6.1	3.7	4.58	4.62	3.89	3.88	3.6	5.32	6.51	2.17	3.89
Cbu_mRNA.26335	darkturquoise	37.22	37.1	35.95	34.2	32.69	31.35	34.29	33.01	30.72	30.52	31.37	30.49	32	31.93	30.91	32.46	31.18	30.23
Cbu_mRNA.18548	darkturquoise	11.89	12.59	11.13	9.36	7.86	9.43	7.82	8.24	8.91	5.82	6.2	6.98	7.43	7.15	7.65	6.13	6.16	6.04
Cbu_mRNA.23081	darkturquoise	1.49	0.9	0.72	0.47	0.45	0.1	0	0.5	0.36	0	0.09	0.16	0	0	0.12	0	0	0
Cbu_mRNA.6239	darkturquoise	1.79	1.77	1.68	0.69	0.46	0.64	1.37	0.89	1.44	0.72	0.6	1.73	0.39	0.16	0.54	0	0	0
Cbu_mRNA.14823	darkturquoise	26.82	26.26	27.4	23.02	21.72	22.25	20.58	20.56	20.38	25	24.77	24.36	23.66	23.68	22.51	24.05	23.78	22.82
Cbu_mRNA.19485	darkturquoise	37.3	32.41	37.62	24.06	25.34	25.88	28.61	28.32	33.94	28.1	27	26.69	23.12	25.32	24.74	25.36	29.19	28.92
TCONS_00030666	darkturquoise	2.64	2.43	3.4	7.49	6.69	5.32	4.89	6.89	3.85	4.14	3.83	3.66	7.01	6.63	4.94	5.69	6.6	6.54
TCONS_00054958	darkturquoise	0.1	0.23	0.13	0.81	1.06	1.06	0.2	0.49	0.21	0.92	0.74	0.82	1.07	0.92	1.01	1.22	0.93	1.16
Cbu_mRNA.1147	darkturquoise	6.05	7.92	6.66	3.45	2.75	2.57	6.68	6.69	4.94	5.27	6.54	5.65	4.71	4.27	4.31	4.08	3.47	3.64
TCONS_00039676	darkturquoise	1.31	1.26	1.13	0.46	0.24	0.88	0.21	0.38	0.13	0.77	0.7	0.51	0.82	0.95	0.29	0.37	0	0.15
Cbu_mRNA.3403	darkturquoise	9.98	10.34	10.2	9.38	8.69	8.66	8.6	8.02	7.17	9.08	9.54	9.03	8.1	7.88	8.18	7.42	6.64	6.32
Cbu_mRNA.5429	darkturquoise	4.96	4.78	4.91	4.56	4.03	4.23	4.11	4.6	4.15	4.23	4.18	4.18	4.66	4.06	4.06	4.01	3.85	3.93
Cbu_mRNA.9367	darkturquoise	46.48	45.59	45.09	41.53	38.11	39.04	39.03	40.29	39.38	40.46	38.86	41.26	41.01	41.83	41.13	42.71	41.12	42.2
Cbu_mRNA.12308	darkturquoise	23.34	21.52	21.62	31.49	32.23	29.83	22.51	22.58	23.82	24.59	23.94	24.72	29.79	28.22	28.35	28.23	30.04	30.64
Cbu_mRNA.10582	darkturquoise	317.76	304.97	311.66	137.7	134.79	129.04	91.14	102.71	95.63	229.7	218.77	222.39	242.43	234.01	226.36	191.64	194.67	194.64
Cbu_mRNA.13806	darkturquoise	17.17	15.61	15.8	14.6	13.45	14	14.61	14.03	13.77	15.35	13.33	14.68	13.81	13.2	14.18	13.38	13.78	14.68
Cbu_mRNA.7306	darkturquoise	71.39	75.79	69.47	89.32	89.72	93.21	87.21	81.01	85.16	70.77	69.15	72.8	98.62	92.76	96.59	100.09	101.54	95.96
Cbu_mRNA.13015	darkturquoise	10.3	10.71	9.88	8.38	6.92	7.34	8.99	8.61	7.38	6.54	6.3	6.57	8.71	7.47	7.36	6.68	5.5	5.48
TCONS_00051902	darkturquoise	6.79	5.28	6.64	3.5	4.86	3.99	4.42	3.51	3.81	4.44	3.81	5.4	5.16	4.5	4.29	3.85	3.42	4.26
TCONS_00062325	darkturquoise	3.97	4.28	4.2	2.85	2.76	2.71	3.51	3.93	4.22	3.64	3.68	3.63	3.68	3.43	3.51	2.81	3	2.89
Cbu_mRNA.17870	darkturquoise	13.43	13.65	13.33	10.64	9.92	11.15	12.32	11.46	12.46	11.08	9.96	10.12	10.49	9.86	9.49	10.8	11.1	10.64
Cbu_mRNA.22557	darkturquoise	10.06	11.16	11.05	8.2	7.83	8.34	8.44	8.85	10.36	7.86	7.82	8.19	9.48	9.03	8.76	7.16	7.21	7.3
TCONS_00058488	darkturquoise	11.74	12.57	12.07	9.07	9.08	8.57	8.23	6.19	9.48	10.89	11.16	10.16	9.04	8.9	8.95	7.28	9.87	9.01
TCONS_00010315	darkturquoise	3.6	3.69	3.59	2.3	1.89	2.04	2.18	2.32	2.22	2.65	2.72	2.09	2.22	2.73	2.46	2.97	3.07	2.48
Cbu_mRNA.19813	darkturquoise	18.75	17.63	17.91	14.66	13.05	14.64	16.27	14.24	13.98	15.36	16.6	18.18	17.06	15.07	14.59	15.07	12.63	11.7
TCONS_00024915	darkturquoise	9.55	9.69	7.47	5.65	6.45	6.95	6.96	7.17	7.74	6.72	7.4	7.7	6.56	6.37	7.38	6.81	6.99	6.36
Cbu_mRNA.21182	darkturquoise	13.65	14.84	12.85	7.59	6.15	7.77	3.57	3.36	4.33	7.97	8.61	9.21	9.99	10.98	9.75	6.52	7.42	7.13
TCONS_00016239	darkturquoise	2.45	2.63	3.37	1.73	1.9	1.61	1.21	1.39	1.54	2.41	1.5	2.46	1.46	2.14	1.63	1.32	1.42	1.77
TCONS_00047685	darkturquoise	0.91	0.86	1.49	0.52	0.18	0.27	0.38	0.39	0.24	0.08	0	0.24	0.3	0.8	0.26	0	0	0
Cbu_mRNA.8458	darkturquoise	5.02	4.73	4.75	3.26	2.65	3.36	2.22	3.08	2.8	3.14	3.16	3.16	3.28	3.19	3.42	3.78	3.45	3.68
TCONS_00020978	darkturquoise	0.82	0.46	0.73	2.5	1.58	2.1	1.33	1.1	1.12	1.49	1.87	1.77	1.78	1.33	1.46	2.47	2.41	2.64
Cbu_mRNA.13743	darkturquoise	8.78	8.57	8.95	4.87	3.57	4.19	8.79	7.8	5.06	4.31	5.57	4.11	3.49	2.84	3.84	2.59	1.76	0
TCONS_00035873	darkturquoise	11.22	12.28	11.05	9.94	7.61	10.42	9.55	9.47	8.86	10.52	10.6	9.94	8.28	8.36	8.27	8.37	8.65	6.84
TCONS_00037974	darkturquoise	2.62	1.94	1.25	0.37	0.53	0.53	0.61	0.08	0.56	0	0.16	0.24	1.12	0.32	1.16	0	0	0.08
TCONS_00015390	darkturquoise	1.28	1.37	1.09	0.64	0.82	0.84	0.7	0.56	0.57	0.98	1.22	1	0.77	0.63	0.87	0.84	0.74	0.81
TCONS_00005851	darkturquoise	29.18	29.57	28.84	24.75	23.46	20.95	22.71	24.91	21.36	24.63	26.5	26.74	27.27	27.59	26.79	23.53	23.59	23.55
Cbu_mRNA.3508	darkturquoise	7.76	7.81	7.77	4.81	4.48	4.83	4.94	5.16	3.79	5.72	5.63	5.4	5.95	5.65	5.47	6.56	6.37	5.76
TCONS_00024541	darkturquoise	17.5	19.28	17.74	16.07	13.02	14.29	17.31	17.88	15.9	16.78	17.04	15.45	14.4	14.41	14.48	13.96	14.5	14.92
TCONS_00027094	darkturquoise	103.22	94.39	103.11	48.7	58.54	53.48	56.2	53.18	49.88	104.25	92.55	91.83	86.85	93.08	81.37	44.26	44.15	39.61
Cbu_mRNA.9673	darkturquoise	14.79	14.29	15.35	7.7	6.8	6.36	8.36	7.56	9.05	6.96	5.68	6.3	8.73	8.96	7.83	10.9	10.57	9.45
TCONS_00000634	darkturquoise	7.74	7.2	7.27	4.74	5.01	4.96	5.51	5.51	6.23	6.71	6.75	5.58	7.12	6.67	5.98	5.6	5.86	4.54
Cbu_mRNA.13546	darkturquoise	5.88	6.38	6.85	5.14	3.97	4.11	4.4	5.32	5.69	4.06	3.28	3.7	3.69	4.15	3.78	2.63	3.48	3.03
TCONS_00053831	darkturquoise	6.24	5.56	5.86	4.52	0.77	3.88	4.31	4.14	1.71	3	3.05	2.94	3.18	2.88	2.51	2	2.58	2.17
Cbu_mRNA.897	darkturquoise	13.53	13.76	12.8	5.27	4.75	4.45	8.96	8.37	8.62	11.19	11.3	9.84	8.41	8.63	8.75	11.21	10.22	10.33
TCONS_00000533	darkturquoise	3.16	3.05	2.74	2.26	1.75	1.81	2.58	2.7	1.83	2.32	1.61	1.75	1.61	2.02	1.54	1.21	1.83	1.28
TCONS_00024403	darkturquoise	2.55	3	2.9	1.82	1.98	2.21	1.88	1.52	2.4	1.85	2.04	2.63	1.84	1.8	1.89	1.26	1.05	1.46
TCONS_00052185	darkturquoise	42.14	41.53	38.72	59.79	57.08	56.23	49.97	47.32	44.43	48.56	54.26	53.27	68.99	58.65	58.82	59.84	58.06	54.51
TCONS_00058335	darkturquoise	2.61	2.39	2.54	0.73	1.08	0.38	1.66	1.51	1.35	1.25	1.73	1.15	2.34	1.78	1.4	1.54	0.86	1.42
TCONS_00007998	darkturquoise	2.37	3	2.55	1.81	2.02	2.02	2.37	1.9	1.93	2.36	2.14	2.44	1.87	2.08	1.55	1.56	1.94	1.51
Cbu_mRNA.8764	darkturquoise	4.89	4.85	4.75	4.01	3.73	3.61	4.36	3.42	3.47	2.95	3.61	3.17	3.8	3.83	3.74	3.09	2.85	2.94
TCONS_00039120	darkturquoise	11.83	11.52	12.01	15.73	18.19	16.7	16.25	15.6	19.17	17.5	19.72	19.65	14.81	16.51	16.04	17.61	17.81	19.76
Cbu_mRNA.15018	darkturquoise	66.54	65.44	67.99	57.98	61.01	58.06	57.85	62.56	58.56	55.51	53.24	55.45	60.83	58.33	58.2	55.69	55.03	53.85
TCONS_00004261	darkturquoise	5.13	4.79	5.08	2.74	3.12	2.97	2.75	2.82	1.97	2.02	2.19	1.49	1.99	4.15	2.98	1.41	1.25	1.2
TCONS_00003082	darkturquoise	0.93	0.63	0.68	1.57	1.48	1.27	0.9	0.9	0.96	1.15	0.89	1.03	1.4	1.54	1.52	1.26	1.33	1.38
Cbu_mRNA.14449	darkturquoise	5.86	5.79	5.62	8.41	8.76	8.55	6.49	6.98	7.15	7.36	7.57	7.23	6.88	6.42	6.21	8.1	9.22	8.01
Cbu_mRNA.2957	darkturquoise	8.93	10.14	8.76	5.95	4.77	4.82	8.57	7.34	6.16	7.79	9	6.91	7.39	5.37	6.17	7.62	6.88	5.25
TCONS_00028993	darkturquoise	3.78	3.31	2.5	2.03	0.74	1.5	1.91	2.36	1.07	2.64	2.66	1.54	1.49	2	1.54	1.68	2.11	1.03
TCONS_00016820	darkturquoise	25.93	25.03	25.93	20.11	20.79	20.81	24.48	24.06	24.14	20.63	20.45	21.41	21.76	21.07	22.33	22.22	20.07	18.58
Cbu_mRNA.21497	darkturquoise	7.18	6.1	7.83	3.41	3.5	3.29	6.2	5.66	5.11	5.03	4.46	2.94	4.86	3.47	3.61	4.46	4.72	4.44
Cbu_mRNA.2872	darkturquoise	8.39	9.08	9.64	5.66	5.08	5.78	7.34	7.6	7.41	5.47	5.89	6.32	7.6	5.56	6.46	5.85	6.97	6.98
Cbu_mRNA.21192	darkturquoise	37.44	36.2	37.64	32.26	30.78	30.71	32.62	33.1	31.58	29.78	28.29	30.52	30.42	31.06	31.29	33.83	32.14	30.63
TCONS_00038537	darkturquoise	2.96	3.12	2.92	2.12	2.3	1.79	1.48	2.18	1.81	1.58	1	1.81	1.79	2.02	1.65	1.06	1.58	1.44
Cbu_mRNA.7249	darkturquoise	4.85	4.47	4.19	2.2	3.24	2.78	4.07	3.52	3.22	3.54	4.17	3.99	3.12	2.39	3.68	2.53	3.39	2.6
Cbu_mRNA.10681	darkturquoise	3.59	4.12	3.62	2.36	1.78	2.33	2.29	2.02	3.22	2.15	2.1	2.98	1.72	2.44	2.44	2.4	2.58	2.61
Cbu_mRNA.27072	darkturquoise	3.82	4.04	3.66	2.73	3.02	2.42	3.47	3.15	2.84	1.95	2.93	2.43	2.21	2.65	2.48	2.14	2.18	2.16
TCONS_00030163	darkturquoise	14.41	12.92	15.34	11.62	10.68	12.43	10.86	11.13	10.86	10.4	9.18	9.08	10.88	11.14	10.46	8.6	9.08	9.27
Cbu_mRNA.25520	darkturquoise	1.65	1.15	1.39	0.68	0.66	0.63	0.36	0.32	0.5	0.9	1.27	1.35	0.58	0.57	0.93	0.86	0.62	0.58
TCONS_00014561	darkturquoise	1.54	1.57	1.53	0.68	0.65	0.6	1.05	0.62	0.67	0.87	0.42	0.33	1.04	0.82	0.61	0.83	0.98	0.79
Cbu_mRNA.3712	darkturquoise	4.44	4.56	4.72	3.28	2.73	3.55	3.52	3.5	3.07	3.91	4.5	3.56	3.18	3.21	2.82	3.85	3.45	3.68
Cbu_mRNA.5813	darkturquoise	5.38	6.21	6.56	4.59	4.56	4.33	5.47	5.54	5.26	5.85	5.12	5.19	5.13	4.34	5.42	3.8	4.35	4.43
TCONS_00017988	darkturquoise	2.1	2.01	2.27	1.3	1.53	0.85	1.3	0.3	0.98	1.52	1.71	1.81	1.42	1.11	1.42	1.22	1	1.04
Cbu_mRNA.21669	darkturquoise	0.69	1.07	0.87	0.44	0.39	0.43	0.65	0.52	0.43	0.71	0.96	0.49	0.55	0.39	0.23	0.34	0	0.18
Cbu_mRNA.7168	darkturquoise	30.67	31.31	30.43	27.93	26.98	26.9	22.87	25.83	27.44	23.9	24.01	26.07	23.86	23.63	23.33	22.41	23.46	23.85
TCONS_00012445	darkturquoise	1.13	1.22	1.32	0.81	0.41	0.55	0	0.36	0.26	0.98	0.65	0.74	0.65	0.96	0.96	0.34	0.19	0.28
Cbu_mRNA.4692	darkturquoise	10.25	10.76	9.47	8.68	6.66	7.88	7.13	7.68	6.36	7.04	7.09	7.04	9.29	7.74	8.01	4.8	5.45	5.57
TCONS_00027122	darkturquoise	6.02	5.7	5.35	4.29	4.23	3.94	3.51	4.03	3.48	5.08	5	4.02	5.27	4.37	3.51	4.07	4.4	3.42
TCONS_00004325	darkturquoise	5.31	12.15	11.6	2.08	3.56	2.42	4.12	0	3.45	7.88	2.8	8.27	0	0	2.87	0.02	2.78	0.75
TCONS_00004869	darkturquoise	1.44	1.49	1.32	0.78	0.78	0.58	1.18	1.25	1.17	0.83	0.95	0.69	1.16	0.74	0.96	0.98	0.72	0.8
Cbu_mRNA.21729	darkturquoise	6.35	5.16	7.07	1.79	3.77	4.26	3.22	1.87	3.4	4.81	3.99	3.37	3.15	1.43	3.66	2.69	3.35	2.44
Cbu_mRNA.23962	darkturquoise	12.77	13.56	10.19	24.68	20.29	26.31	29.57	19.87	19.09	14.84	22.59	24.04	20.86	23.97	28.39	24.22	24.2	22.04
TCONS_00059244	darkturquoise	2.6	2.01	2.09	0.94	1.25	0.56	1.12	0.66	1.61	1.58	2.01	0.69	1.67	1.55	1.09	0.82	0.58	0.91
TCONS_00039402	darkturquoise	3.9	4.66	6.3	7.1	6.68	7.67	6.63	6.84	7.57	7.8	6.15	7.89	6.62	6.91	7.85	7.16	7.69	7.74
Cbu_mRNA.15481	darkturquoise	0.97	1.11	1.13	0.7	0.74	0.68	0.57	0.63	0.38	0.75	0.82	0.99	0.71	0.45	0.61	0.71	0.54	0.73
Cbu_mRNA.26228	darkturquoise	6.65	5.87	5.59	4.39	4.9	4.85	4.15	4.61	5.23	5.23	5.16	5.16	4.72	5.34	4.87	5.02	5.13	4.76
Cbu_mRNA.8035	darkturquoise	11.32	12.29	12.21	10.3	10.36	9.19	11.77	9.77	11.21	11.69	11.04	11.43	9.36	10.36	10.06	9.14	9.37	9.12
Cbu_mRNA.9933	darkturquoise	48.58	45.3	45.49	33.18	29.38	28.57	27.87	22.12	28.95	19.73	18.99	20.36	23.19	21.84	20.15	29.47	26.12	28.7
Cbu_mRNA.12348	darkturquoise	10.36	10.37	9.83	14.53	12.84	12.67	13.56	12.66	12.03	9.47	10.83	9.45	14.72	14.3	13.52	14.95	14.41	15.02
Cbu_mRNA.533	darkturquoise	6.77	5.93	6.4	5.3	4.42	4.41	5.83	6.04	5.31	5.4	4.91	4.44	4.61	5.48	4.94	4.79	4.42	5.06
TCONS_00036410	darkturquoise	25.66	25.26	25.14	53.24	58.8	59.76	39.14	38.87	45.37	23.59	25.01	24.81	72.19	71.73	71.51	77.25	84.79	89.98
Cbu_mRNA.24401	darkturquoise	5.04	5.44	4.95	4.06	3.95	3.6	4.79	3.96	4.23	4.3	4.55	4.19	3.84	3.02	3.61	3.8	3.91	4.39
TCONS_00006808	darkturquoise	5.71	4.78	2.91	1.74	1.4	1.91	3.65	3.55	3.92	3.63	3.91	3.74	2.32	2.82	2.48	1.54	2.51	1.31
TCONS_00014948	darkturquoise	0.95	0.79	1.09	0.55	0.59	0.21	0.22	0.01	0.31	0.36	0.57	0.56	0.37	0.24	0	0.36	0.15	0.44
Cbu_mRNA.6306	darkturquoise	8.6	8.06	7.6	5.95	6.61	6.6	6.63	6.7	7.87	7.75	7.16	7.4	7.18	5.99	7.22	6.15	5.84	6.57
TCONS_00032852	darkturquoise	10.27	9.24	9.31	7.54	7.46	8.07	8.54	8.24	8.83	9.47	8.74	8.72	8.1	8.49	8.31	7.59	8.44	9.05
TCONS_00021984	darkturquoise	6.6	6.95	6.27	5.44	3.88	4.37	5.95	5.98	6.35	5.01	5.82	5.05	4.31	4.32	4.47	4.32	4.71	5.18
TCONS_00004193	darkturquoise	3.36	3.43	3.21	2.76	2.6	2.05	2.91	2.87	2.46	2.17	2.05	2.26	2.1	2.06	1.97	2.53	2.11	2.01
TCONS_00060822	darkturquoise	1.22	1.48	1.21	0.59	0.52	0.8	0.51	0.16	0.58	0.38	0.16	0.77	0.38	0.18	0.92	0.28	0.15	0
Cbu_mRNA.19816	darkturquoise	1.9	1.67	1.94	0.86	0.76	0.75	0.88	0.82	1.07	1.51	1.39	1.6	2.04	1.38	1.5	0.52	0.61	0.59
TCONS_00031820	darkturquoise	1.46	1.76	0.95	0.54	0.46	0.34	0.3	0.54	0.65	0.47	0.61	0.59	0.47	0.42	0.42	0.87	0.75	0.83
Cbu_mRNA.18380	darkturquoise	11.49	11.18	11.65	6.7	5.38	5.98	9.05	9.2	9.25	7.36	7.96	8.09	9.9	10.66	10.19	7.79	7.62	7.28
TCONS_00039672	darkturquoise	1.36	1.3	1.74	0.82	0.84	0.5	0.47	0.23	1.16	0.64	1	0.9	0.4	1	0.64	0.62	0.23	0.27
TCONS_00008200	darkturquoise	1.34	1.27	0.86	0.46	0.65	0.58	0.12	0.35	0.75	0.23	0.21	0.29	0.48	0.67	0.49	0	0.11	0.14
TCONS_00020633	darkturquoise	8.62	8.79	8.99	5.79	7.72	6.92	6.02	6.24	5.33	8.96	8.34	8.32	6.39	7.32	6.98	6.43	6.2	6.16
TCONS_00010668	darkturquoise	3.59	3.66	3.27	1.95	2.56	2.4	1.96	1.8	2.58	3.06	2.03	1.76	2.1	2.61	1.83	2.4	1.44	1.26
Cbu_mRNA.9943	darkturquoise	2.12	1.59	1.57	0.93	0.86	0.73	1.05	1.23	1.14	1.34	1.53	1.28	1.34	0.91	1.27	1.19	1.55	0.96
Cbu_mRNA.14865	darkturquoise	3.27	3.08	3.56	2.16	2.27	2.24	2.27	2.22	2.26	1.96	1.75	2.03	2.78	2.29	2.53	2.49	2.34	2.29
Cbu_mRNA.9327	darkturquoise	12.06	12.28	11.8	10.37	11.14	10.11	8.98	9.22	10.23	10.55	10.48	11.3	9.54	10.29	9.73	9.66	10.24	10.41
Cbu_mRNA.23375	darkturquoise	20.68	18.67	18.7	15.75	14.53	16.61	18.61	17.6	18.89	16.44	17.6	18.16	14.83	15.24	16.23	16.24	13.86	14.74
TCONS_00044173	darkturquoise	1.95	2.09	2.73	1.13	1.25	1.36	1.89	1.54	2	1.98	1.67	1.76	1.88	1.82	1.33	1.49	1.46	1.58
TCONS_00053697	darkturquoise	5.13	5.13	4.94	3.94	3.6	3.93	4.46	4.4	4.43	4.35	4.15	3.29	4.25	4.28	4.28	4.43	3.46	3.63
TCONS_00050909	darkturquoise	2.05	2.68	1.6	0.74	0.51	0.47	1.17	1.25	1.7	1.27	1.93	1.06	1.31	0.98	0.53	0.49	1.39	1.11
TCONS_00053041	darkturquoise	2.28	1.41	1.37	0.75	0.62	1.03	0.34	1.23	0.46	1.03	1.12	1.23	0.83	0.72	1.22	0.73	0.38	0.52
TCONS_00021865	darkturquoise	138.16	139.02	136.2	80.81	75.72	73.72	107.12	109.16	100.44	95.68	90.29	93.83	133.3	126.8	120.56	91.46	93.49	86.31
Cbu_mRNA.15856	darkturquoise	0.51	0.26	0.69	2.36	1.26	1.74	0.62	1.27	1.04	0.48	1.28	0.81	1.48	1.72	1.82	1.72	2.17	2.41
Cbu_mRNA.21466	darkturquoise	19.71	21.33	21.71	16.63	16.09	15.86	11.13	13.78	15.15	16.08	16.36	17.87	18.4	18.51	15.11	14.4	15.53	15.47
Cbu_mRNA.2607	darkturquoise	3.84	2.87	2.43	2.16	1.38	1.6	2.27	2.02	2.56	2.67	1.65	2.52	1.21	1.79	1.18	1.5	1.4	1.73
TCONS_00030997	darkturquoise	2.39	2.82	2.22	1.98	1.13	1.45	1.59	1.07	1.31	1.79	2.03	2.51	2.06	2.14	1.64	1.37	1.24	1.46
TCONS_00044889	darkturquoise	18.26	18.09	18.21	16.69	15.04	15.38	14.75	14.76	13.59	16.51	17.65	16.06	14.14	13.48	13.03	13.13	14.65	15.52
Cbu_mRNA.20810	darkturquoise	1.45	1.16	1.12	0.63	0.68	0.61	1.17	0.71	0.75	0.56	0.42	0.65	0.38	0.42	0.39	0.76	0.41	0.54
Cbu_mRNA.4464	darkturquoise	4.66	4.47	4.66	5.59	5.62	5.31	5.71	6.17	5.82	5.56	5.46	5.07	5.57	6.44	5.96	5.43	5.75	5.56
TCONS_00026643	darkturquoise	1.34	1.33	1.35	1.04	0.53	0.65	0.66	0.47	0.62	0.58	0.44	0.93	0.98	0.67	0.81	0.35	0.89	0.41
Cbu_mRNA.16639	darkturquoise	0.93	0.86	0.89	2.7	2.9	2.24	2.44	2.32	3.33	2.24	2.34	1.9	1.69	1.38	1.98	3.13	1.71	2.71
TCONS_00022009	darkturquoise	2.88	3.31	4.33	0.39	0.96	0	1.32	0.77	1.92	2.09	1.03	2.06	0.92	0.38	1.66	1.49	2.71	1.52
Cbu_mRNA.7905	darkturquoise	1.1	1.5	0.92	0.43	0.41	0.67	0.48	0.52	0.62	0.68	0.68	0.26	0.61	0.54	0.55	0.68	0.59	0.72
TCONS_00042531	darkturquoise	9.29	10.57	8.63	4.95	6.61	6.79	6.32	7.98	8.58	9.36	8.23	8.22	6.77	6.03	7.3	6.89	7.19	6.88
TCONS_00036376	darkturquoise	15.55	14.46	16.75	13.39	11.39	11.55	12.46	11.6	13.96	14.27	14.34	15.41	11.8	13.51	15.02	10.85	11.14	11.87
Cbu_mRNA.17585	darkturquoise	5.8	5.63	5.7	4.24	1.48	4.26	3.71	3.98	4.04	4.62	4.64	4.74	2.74	4.24	4.18	3.66	3.41	3.99
TCONS_00022778	darkturquoise	0.9	1.02	0.8	0.21	0.55	0.56	0.34	0.27	0.41	0.24	0.74	0.53	0.44	0.14	0.36	0	0.41	0.23
Cbu_mRNA.13803	darkturquoise	3.14	4.61	4.32	2.1	3.16	1.73	1.67	1.88	2.29	1.46	2.47	1.76	2.3	2.7	1.74	2.07	1.35	1.82
TCONS_00015654	darkturquoise	3.34	3.84	4.18	3.15	1.8	2.51	2.2	2.54	2.66	2.62	3.06	3.06	2.15	3.2	1.99	2.3	2.22	2.86
TCONS_00061790	darkturquoise	1.82	1.7	1.35	0.94	0.62	0.81	1.34	1.26	0.86	1.34	1.28	1.46	0.69	0.95	0.99	1.39	1.09	0.81
Cbu_mRNA.16545	darkturquoise	2.9	1.52	3.22	0.72	0	1.16	0	0.18	0	1.88	0.41	1.31	1.04	0.82	0.32	0.23	1.39	0.73
Cbu_mRNA.8897	darkturquoise	23.96	25.89	25.46	22.02	18.7	20.16	21.14	20.95	23.21	20.44	18.07	19.59	20.39	21.46	19.05	21.09	21.44	20.18
Cbu_mRNA.12813	darkturquoise	1.29	0.73	1.99	0	0	0	0.31	0.4	0.45	0	0	0	1.1	0.33	0.6	0	0	0
TCONS_00040128	darkturquoise	0.98	1.09	0.41	0.17	0.2	0.04	0.34	0.28	0.24	0.36	0.25	0.29	0.35	0.49	0.47	0.45	0.38	0.32
Cbu_mRNA.4474	darkturquoise	8.6	7.21	7.65	9.59	10.39	9.93	8.19	8.22	8.7	9.43	8.5	8.58	8.42	8.82	8.92	9.62	9.5	9.8
TCONS_00040032	darkturquoise	1.53	1.59	1.16	1.02	1.02	0.68	0.94	0.82	0.76	1.04	0.85	0.92	0.99	1.08	0.84	0.56	0.98	1.05
TCONS_00040283	darkturquoise	5.8	7.38	6.61	5.06	4.57	3.75	5.73	5.4	5	4.85	5.63	5.23	4.44	5.47	5.42	5.6	4.37	5.03
Cbu_mRNA.20320	darkturquoise	10.93	11.25	10.97	10	8.81	8.45	9.45	8.9	8.22	9.58	9.38	10.06	8.93	10.12	8.39	10.16	9.4	8.8
TCONS_00011251	darkturquoise	1.22	1.38	1.25	0.8	0.86	0.95	0.74	1.03	0.74	0.63	0.87	0.75	0.87	0.92	1.06	0.72	0.81	0.84
Cbu_mRNA.4014	darkturquoise	14.23	16.11	14.93	13.53	11.93	11.79	14.18	13.07	10.3	14.04	14.22	13.77	13.01	12.74	12.62	12.35	10.56	12.5
Cbu_mRNA.24400	darkturquoise	2.64	2.96	3.25	1.06	0.77	0.88	1.76	1.87	1.09	2.25	1.76	1.8	0.9	2.84	1.39	1.53	1.87	1.87
Cbu_mRNA.18222	darkturquoise	24.76	25.04	25.37	20.52	21.45	21.23	19.62	20.6	22.35	22.38	24.22	25.13	22.9	19.8	18.99	18.34	20.35	21.94
Cbu_mRNA.15626	darkturquoise	1.58	1.56	1.67	1.43	1.3	0.96	1.3	1.17	1.4	1.45	1.5	1.4	1.08	1.24	1.34	1.31	1.13	1.02
Cbu_mRNA.10282	darkturquoise	3.64	3.09	2.68	0.85	0.92	1.13	1	1.08	1.91	1.85	1.28	0.96	1.26	1.38	1.44	1.25	1.49	2.84
TCONS_00057108	darkturquoise	6.54	7.81	5.76	4.97	3.9	4.21	6.14	5.4	4.49	6.36	5.35	5.21	5.57	3.23	3.86	4.92	3.78	4.01
Cbu_mRNA.14278	darkturquoise	18.27	17.11	17.68	26.24	25.04	25.13	19.76	22.95	21.49	19.07	18.34	17.7	32.47	30.05	29.88	31.01	33.27	32.13
TCONS_00009653	darkturquoise	0.7	1.28	1.13	0.38	0.49	0.13	0.21	0.2	0.27	0.77	0.34	0.58	0.67	0.53	0.58	0.35	0.24	0.69
Cbu_mRNA.17360	darkturquoise	27.2	26.73	27.54	24.92	23.64	23.3	23.52	24.39	24.85	22.87	22.13	22.69	24.37	23.78	21.02	23	24.44	23.26
Cbu_mRNA.23118	darkturquoise	1.17	0.68	0.63	0.22	0.3	0.15	0.72	0.38	0.68	0.65	0.6	0.77	0.44	0.27	0.36	0.36	0.43	0.27
TCONS_00055756	darkturquoise	2.97	2.96	3.2	1.89	2.3	2.19	2.81	2.7	3.09	2.44	2.24	2.92	2.22	2.16	2.27	2.28	2.17	2.27
Cbu_mRNA.24807	darkturquoise	10.69	11.67	11.36	10.75	8.82	9.63	10.63	10.86	10.08	10.11	9.52	10.32	9.33	10.07	9.78	9.17	9.48	9.07
TCONS_00000856	darkturquoise	2.36	1.59	2.27	0.53	0.65	1.03	1.11	1.58	1.48	1.97	1.03	0.77	1.43	1.53	1.06	1.19	0.81	0.64
Cbu_mRNA.26719	darkturquoise	6.63	7.86	7.14	5.52	5.83	5.73	6.53	6.22	5.92	6.44	6.24	5.44	5.98	5	5.3	6.35	5.22	5.79
Cbu_mRNA.112	darkturquoise	8.28	10.58	8.11	8.22	5.51	4.37	7.89	6.51	4.75	6.92	8.97	7.19	5.1	5.23	6.27	4.42	4.16	4.58
Cbu_mRNA.10544	darkturquoise	4.84	6.28	5.88	4.47	4.3	3.89	4.19	4.25	4.14	4.84	4.74	4.93	5.34	5.24	3.64	3.24	3.74	3.95
TCONS_00015932	darkturquoise	1.23	1.16	0.97	0.39	0.35	0.41	0.35	0.46	0.37	0.1	0.65	0.47	0.29	0.41	0.57	0.82	0.47	0.63
TCONS_00060801	darkturquoise	18.91	19.74	15.98	13.23	12.86	12.78	12.41	14.48	14.47	13.27	13.46	13.66	13.25	12.78	16.9	13.76	13.49	15.31
Cbu_mRNA.2519	darkturquoise	1.81	1.67	1.74	1.49	1.39	1.36	1.57	1.38	1.21	1.59	1.14	1.51	1.26	1.39	1.33	1.36	1.32	1.31
TCONS_00009536	darkturquoise	1.04	0.91	0.99	0.39	0.26	0.36	0.16	0.56	0.57	0.55	0.54	0.88	0.32	0.18	0.19	0.77	0.53	0.3
Cbu_mRNA.26703	darkturquoise	2.06	2.21	1.08	0.71	0.29	0	0.34	1.41	0.76	1.37	1.45	0.6	1.32	1.03	0.36	0	0.55	0.57
TCONS_00000512	darkturquoise	2.24	1.62	2.09	3.22	4.33	3.26	2.77	3.48	2.99	2.01	2.99	2.63	2.57	2.51	2.74	2.86	3.1	3.27
TCONS_00038305	darkturquoise	1.47	1.3	1.33	0.92	0.72	0.87	1.36	1.1	1.14	0.96	1.06	0.66	0.77	1.11	0.67	0.78	0.79	0.62
Cbu_mRNA.12385	darkturquoise	34.65	33.89	34.03	26.19	30.61	28.33	24.19	30.26	24.69	25.93	23.79	27.59	28.17	30.3	26.12	22.94	25.29	24.34
Cbu_mRNA.14727	darkturquoise	2.04	1.78	2.37	1.5	1.41	1.25	2.14	1.9	1.8	1.66	1.8	1.61	1.42	1.22	1.39	1.38	1.39	1.13
TCONS_00041195	darkturquoise	3.21	2.9	3.36	2.41	1.87	2.37	2.61	2.21	2.84	3.21	3.39	3.35	2.06	2.22	1.82	1.79	2.02	2.07
TCONS_00035539	darkturquoise	165.97	174.51	162.98	155.34	139.1	140.43	139.07	134.18	134.94	152.36	150.32	149.35	146	143.99	145.27	160.23	146.13	149.13
TCONS_00004116	darkturquoise	5.11	5.41	6.71	4.05	3.84	3.69	4.69	4.08	4.36	3.85	4.36	3.61	4.98	3.2	3.78	3.09	3.34	4.53
Cbu_mRNA.11086	darkturquoise	1.56	1.05	0.82	0.32	0.19	0	0.75	0.4	0.78	0.17	0.72	0.64	0.71	1.03	0.65	0.09	0.09	0
TCONS_00014648	darkturquoise	2.66	2.85	2.76	0.72	0.52	1.43	1.02	1.63	1.76	1.21	0.75	1.64	2.04	1.75	1.37	1.77	1.44	1.9
Cbu_mRNA.13539	darkturquoise	10.96	11.95	10.14	8.84	8.58	8.52	8.93	8.79	8.02	10.79	9.19	7.9	9.74	10.07	7.89	8.77	7.85	8.73
Cbu_mRNA.3740	darkturquoise	9.73	9.53	9.84	9.53	8.43	7.99	8.62	9.06	7.82	9	9.11	8.54	8.55	8.79	7.94	8.6	8.19	7.87
Cbu_mRNA.8336	darkturquoise	10.8	10.92	10.92	9.86	8.45	9.04	8.24	7.84	9.12	7.04	7.93	7.92	7.66	7.54	8.04	8.01	8.62	7.96
TCONS_00055052	darkturquoise	2.31	1.71	0.73	0	0	0	0.28	0.33	0.35	1.14	0	0.48	0.28	0.98	0.39	0.97	0	0.36
Cbu_mRNA.25478	darkturquoise	48.69	44.04	46.79	42.55	41.1	41.5	36.47	38.22	40.21	43.69	40.22	42.7	39.8	40.95	38.53	36.87	42.14	40.93
Cbu_mRNA.2336	darkturquoise	3.62	3.84	3.57	7.28	6.68	7.22	3.54	3.73	4.05	4.95	5	4.54	8.33	7.66	8.84	8.31	8.39	9.07
Cbu_mRNA.4760	darkturquoise	17.03	17.03	14.77	13	13.65	12.51	15.87	15.4	15.73	15.17	15.42	14.41	14.74	14.73	14.78	12.12	12.11	12.58
Cbu_mRNA.14509	darkturquoise	4.56	4.35	4.03	3.8	3.13	3.11	3.39	3.94	3.27	3.12	3.81	2.85	3.57	3.52	3.52	3.38	3.38	3.23
Cbu_mRNA.12278	darkturquoise	2.3	3.03	1.82	5.87	4.52	6.64	5.63	3.45	4.64	2.55	4.03	3.09	4.29	4.99	4.02	5.26	4.43	3.75
TCONS_00016313	darkturquoise	3.13	3.75	4.44	2.09	1.87	2.88	1.57	1.8	1.83	1.4	2.29	3.1	1.94	2.14	1.61	1.72	2.31	2.17
TCONS_00004602	darkturquoise	1.26	2.81	3.74	1.64	0.56	1.03	0	0	0.77	0	0	0	0	0	0	0	0	0
Cbu_mRNA.6858	darkturquoise	6.56	6.1	4.94	3.87	3.62	4.37	2.15	3.4	3.67	3.02	3.17	3.55	4.1	3.82	4.85	3.49	3.22	3.12
TCONS_00029593	darkturquoise	1.76	1.69	2.58	1.16	1.16	1.24	0.97	0.9	1.46	0.87	0.7	0.97	0.81	0.74	1.48	0.28	0.5	0.8
Cbu_mRNA.12311	darkturquoise	2.61	2.82	2.41	2.02	1.59	1.77	2.75	1.87	1.86	2.35	2.57	2.37	2.05	1.89	1.95	2.13	2	1.78
TCONS_00058389	darkturquoise	10.18	9.27	9.9	9.08	6.35	8.27	7.71	7.98	6.97	8.31	7.98	8.4	7.15	6.69	7	6.92	8.19	7.91
Cbu_mRNA.18057	darkturquoise	13.76	10.59	12.16	9.9	8.57	8.89	8.57	8.8	9.49	8.97	10.52	9.64	10.16	7.77	8.04	9.82	10.13	8.99
Cbu_mRNA.5811	darkturquoise	5.05	4.62	5.48	3.79	4	3	4.32	4.52	4.79	4.71	3.7	4.32	3.41	4.6	3.9	2.98	3.37	3.16
Cbu_mRNA.8275	darkturquoise	758.49	726.91	716.19	891.97	861.63	842.77	835.7	843.56	866.55	812.75	780.34	792.77	950.92	910.41	883.42	814.67	831.48	820.17
Cbu_mRNA.1143	darkturquoise	5.12	4.96	4.35	8.41	8.22	6.85	6.39	5.64	6.44	4.93	5.49	4.66	9.7	9.49	10.03	10.07	11.07	11.55
TCONS_00002805	darkturquoise	1.77	1.6	2.33	0.67	0.71	0.96	0.86	0.53	1.17	1.07	0.95	0.52	0.61	1.67	0.55	0.44	0.2	1.12
Cbu_mRNA.22816	darkturquoise	4.66	4.56	5.1	3.51	3.86	2.61	3.09	2.7	3.16	4.47	4.93	3.47	3.5	3.75	3.97	2.64	3.74	2.87
TCONS_00024365	darkturquoise	8.54	8.52	8.4	5.63	5.09	5.68	7.68	7.1	7.48	5.37	5.2	6.69	7	6.47	5.07	6.41	5.84	7.03
Cbu_mRNA.24100	darkturquoise	3.42	1.95	2.56	5.41	5.04	6.43	6.08	5.26	4.53	5.13	5.38	5.42	4.65	5.73	5.14	4.52	5.47	3.44
Cbu_mRNA.22713	darkturquoise	0.73	0.92	1.06	0.25	0.44	0.29	0.45	0.51	0.55	0.73	0.55	0.33	0.31	0.7	0.63	0.12	0.5	0.56
TCONS_00009246	darkturquoise	1.49	1.51	1.19	0.94	0.7	0.88	1.17	1.12	1.09	1.22	1.13	1.46	1.12	1.09	0.75	0.73	1.05	1.1
TCONS_00037339	darkturquoise	1.04	1.04	0.79	0.55	0.49	0.67	0.68	0.58	0.8	0.71	0.83	0.44	0.72	0.53	0.69	0.53	0.7	0.45
Cbu_mRNA.24964	darkturquoise	0.2	0.14	0.29	1.87	1.46	1.31	1.43	0.82	1.32	0.6	0.88	0.73	0.82	0.54	0.36	1.07	0.89	0.98
TCONS_00042329	darkturquoise	1.87	1.9	1.98	1.77	1.41	1.32	1.24	1.06	1.32	1.09	1.28	1.53	1.34	1.4	1.13	1.44	1.11	1.3
TCONS_00010007	darkturquoise	2.48	1.98	2.28	1.75	1.16	1.81	1.18	1.36	1.39	1.96	1.26	1.96	1.43	1.74	0.8	1.33	1.16	1.22
Cbu_mRNA.16968	darkturquoise	23.98	24.3	23.95	21.82	19.82	18.58	18.93	17.91	18.96	18.82	18.61	18.03	20.47	19.43	19.47	20.95	21.02	20.08
TCONS_00004333	darkturquoise	1.72	1.84	1.36	0.88	0.89	1.04	1.17	0.72	1.62	0.97	1.21	1.17	1.44	1.07	0.96	0.49	0.51	0.58
Cbu_mRNA.7067	darkturquoise	6.31	5.88	6.26	4.61	5.37	5.23	5.62	4.84	5.43	5.36	4.48	5.49	5.01	4.92	4.64	5.18	5.13	5.05
TCONS_00034063	darkturquoise	1.26	0.77	0.94	0.52	0.56	0.58	0.76	0.6	0.44	0.93	0.47	0.77	0.58	0.6	0.48	0.23	0.49	0.65
TCONS_00037574	darkturquoise	0.78	1.07	1.06	0.77	0.43	0.59	0.44	0.63	0.78	0.9	0.7	0.63	0.55	0.72	0.76	0.3	0.57	0.5
TCONS_00060070	darkturquoise	12.05	12.05	10.73	10.26	9.3	9.17	10.67	9.6	9.41	9.96	10.58	9.82	11.47	10.14	9.55	10.1	9.61	10.26
Cbu_mRNA.21563	darkturquoise	3.16	2.85	2.68	2.08	1.42	2.32	2.12	1.1	1.35	1.86	2.19	1.9	1.61	1.87	1.92	2.24	1.74	1.63
Cbu_mRNA.17082	darkturquoise	2.81	2.52	2.33	3.29	3.56	3.94	2.74	2.8	2.68	3.18	3.45	3.22	3.24	3.28	3.09	3.63	4.18	4.3
TCONS_00019104	darkturquoise	14.89	17.74	16.75	12.15	13.29	14.87	14.35	13.14	13.24	16.2	14.95	15.28	11.05	10.19	10.74	10.16	11.63	12.01
Cbu_mRNA.4066	darkturquoise	2.95	2.7	3.24	1.36	1.48	0.34	1.97	1.42	1.46	1.57	1.82	2.23	1.57	2.33	1.23	2.3	2.25	1.5
TCONS_00051603	darkturquoise	1.06	1.41	1.44	0.36	0.45	0.55	0.64	1.05	0.95	0.37	0.98	0.39	0.72	0.81	0.59	0.41	0.88	0.55
Cbu_mRNA.25871	darkturquoise	168.34	165.5	167.92	241.06	233.86	230.44	160.94	164.15	169.64	189.57	184	189.81	255.4	255.97	249.78	236.06	240.13	239.01
TCONS_00016873	darkturquoise	7.66	5.84	5.58	8.31	8.5	8.24	7.48	7	7.16	7.9	8.43	8.18	7.89	7.48	7.26	8.63	8.35	8.23
Cbu_mRNA.2210	darkturquoise	5.49	5.44	5.66	4.25	4.96	4.09	4.89	5.24	4.78	4.67	5.34	4.81	4.2	4.07	4.96	4.12	4.03	4.78
Cbu_mRNA.8003	darkturquoise	8.83	9.39	9.45	11.2	10.78	11.25	9.7	9.76	9.72	10.25	9.66	9.52	12.29	12.54	12.49	12.99	13.23	12.06
TCONS_00040789	darkturquoise	17.61	19.48	19.68	17.8	17.17	15.79	16.5	18.07	16.05	16.51	16.9	15.66	15.84	16.71	15.96	14.63	16.03	14.09
TCONS_00041634	darkturquoise	1.31	1.38	0.78	2.31	2.33	2.33	1.76	1.07	1.25	1.79	1.7	1.6	2.3	1.68	2.14	3.16	2.51	3.14
TCONS_00053766	darkturquoise	5.93	5.57	5.31	4.14	4.37	4.5	4.8	4.72	4.67	4.59	4.23	4.11	4.63	5.08	5.41	4.65	4.65	4.37
Cbu_mRNA.12790	darkturquoise	0.32	1.29	0.9	0.33	0.28	0	0.09	0.08	0	0.48	0.17	0.39	0	0.03	0.39	0.09	0	0.32
TCONS_00040031	darkturquoise	2.32	2.49	2.34	1.67	1.89	1.72	1.17	1.5	1.76	1.21	1.24	1.44	1.46	1.62	1.22	1.66	1.25	1.68
TCONS_00038570	darkturquoise	4.19	4.21	4	2.62	2.19	3.19	3.61	3.9	2.86	3.01	2.88	3.03	2.4	2.72	2.93	1.45	2.96	3.06
Cbu_mRNA.8033	darkturquoise	6.98	7.29	7.1	6.56	5.62	5.98	5.63	5.28	5.89	6.66	6.21	6.1	6.9	6.81	6.76	5.54	5.45	5.75
TCONS_00040238	darkturquoise	11.01	11.78	10.42	10.22	8.46	9.84	9.54	8.89	7.42	9.44	7.84	7.68	9.31	8.51	8.03	6.63	6.53	6.56
TCONS_00029072	darkturquoise	6.05	5.24	6.97	3.5	3.92	4.04	4.25	5.01	4	3.84	4.18	3.98	4.33	3.66	3.82	5.11	4.6	4.86
Cbu_mRNA.26121	darkturquoise	1	1.04	1.05	0.6	0.24	0.12	0.51	0.73	0.11	0.64	0.77	0.53	0.4	0.53	0.35	0.8	0.21	0.76
Cbu_mRNA.1346	darkturquoise	3.49	3.4	3.51	2.1	2.41	2.09	3.15	2.14	2.38	2.83	3.48	1.93	2.72	2.57	2.14	2.84	2.05	2.26
Cbu_mRNA.4114	darkturquoise	3.56	2.84	2.81	1.85	2.32	1.98	1.63	2.24	1.43	2.05	2.49	2.68	2.3	1.99	2.59	1.24	2.34	1.73
TCONS_00026850	darkturquoise	8.1	7.25	6.62	5.32	4.46	3.97	3.35	4.49	3.25	4.04	5.19	4.68	2.38	5.36	4.85	5.07	1.9	5.04
TCONS_00039976	darkturquoise	2.35	0.61	0.93	0.6	0	0	0.33	0.7	0.19	0.1	0	0.57	0	0.15	0.14	0.31	0	0
TCONS_00034585	darkturquoise	1.32	1.02	1.22	0.86	0.33	0.48	0.65	0.88	0.73	0.78	0.98	1.13	0.44	1.06	0.67	0.71	0.5	0.84
Cbu_mRNA.10651	darkturquoise	0.83	1.27	0.89	0.53	0.71	0.45	0.22	0.18	0.17	0.58	0.37	0.58	0.3	0.36	0.47	0.58	0.18	0.53
Cbu_mRNA.15947	darkturquoise	0.95	1.2	1.2	0.43	0.44	0.87	0.61	0.74	0.69	0.88	0.71	0.73	0.62	0.51	0.99	0.69	0.79	0.45
TCONS_00043983	darkturquoise	1.91	1.62	1.5	0.41	0.29	1.25	1.23	0.35	0.9	0.81	0	0	0.61	0	0.68	0	0.36	0
TCONS_00013932	darkturquoise	3.44	2.64	3.07	2.24	2.68	1.71	1.65	1.8	2.3	2.04	2.12	2.16	2.29	2.58	2.19	1.73	1.41	0.85
TCONS_00051203	darkturquoise	4.24	4.19	4.69	2.75	3.36	3.2	3.55	3.88	4.8	3.01	3.17	3.31	2.82	2.4	2.96	2.71	2.42	2.65
Cbu_mRNA.23001	darkturquoise	17.05	16.13	15.98	13.7	13.75	11.96	11.89	12.06	14.46	14.69	13.72	12.01	12.71	14.09	14.38	13.51	14.01	13.91
TCONS_00018770	darkturquoise	1.38	1.36	1.89	1.25	1.04	1.38	1.06	1.05	0.94	1.04	1.13	0.89	0.8	0.9	1.08	0.79	0.76	0.71
TCONS_00010458	darkturquoise	5.87	5.88	5.58	5.01	4.35	4.61	6.05	5.74	6.02	5.27	5.13	5.17	4.71	4.5	4.44	4.25	4.17	4.34
TCONS_00018472	darkturquoise	2.62	3.4	2.11	1.87	1.97	1.75	1.23	1.76	2.49	1.7	1.52	1.75	1.74	1.33	1.19	1.12	1.37	1.29
TCONS_00014910	darkturquoise	3.46	3.63	3.58	2.27	2.19	1.78	2.36	2.21	1.86	2.48	2.92	2.17	2.82	2.53	2.34	2.8	2.6	3.32
Cbu_mRNA.7664	darkturquoise	14.82	15.64	14.99	18.05	16.71	17.11	15.11	16.83	16.11	17.32	16.32	17.03	16.17	16.38	16.19	17.05	17.58	17.28
TCONS_00038108	darkturquoise	1.22	1.22	1.09	2.61	3.22	2.45	4.16	4.22	4.08	2.61	2.47	2.68	1.76	1.61	1.65	3.99	3.84	3.7
Cbu_mRNA.18184	darkturquoise	4.94	4.01	4.4	3.88	3.07	3.19	2.79	2.55	2.8	2.85	3.39	2.82	2.85	3.22	3.39	3.67	2.87	3.25
Cbu_mRNA.15982	darkturquoise	2.15	2.02	1.88	1.59	1.42	1.42	1.6	1.6	1.47	1.84	1.43	1.23	1.45	1.41	1.64	1.7	1.72	1.45
TCONS_00033410	darkturquoise	1.91	2.81	2.56	1.14	1.02	1.65	1.79	2.49	2.05	1.48	1.76	1.64	1.85	1.69	1.46	1.51	0.73	0.75
Cbu_mRNA.23260	darkturquoise	15.34	15.59	16.1	14.87	14.07	13.08	13.1	14.07	13.64	13.67	14.54	14.54	13.34	13.41	13.66	14.52	14.15	14.46
Cbu_mRNA.3146	darkturquoise	88.65	88.2	89.42	83.19	80.97	79.84	76.12	78.26	82.31	83.5	79.84	83.17	85.51	81.59	79.9	79.47	84.91	84.08
Cbu_mRNA.1855	darkturquoise	26.7	26.99	24.63	20.19	22.06	20.86	20.13	21.64	21.22	22.42	21.3	22.32	23.07	24.01	22.72	24.12	22.96	23.9
TCONS_00035875	darkturquoise	10.95	11.53	11.12	9.45	6.82	8.61	9.71	9.04	8.11	8.44	9	8.81	9.14	8.95	7.88	10.47	9.27	9.35
Cbu_mRNA.26551	darkturquoise	2.64	2.28	3.03	3.61	4.49	3.81	2.9	2.69	3.12	3.99	3.08	3.52	3.86	3.09	3.45	4.7	4.46	4.61
TCONS_00018403	darkturquoise	6.89	8.29	7.94	5.42	5.83	4.97	5.48	6.45	7.65	5.41	6.22	7.17	5.8	5.45	4.45	5.19	5.13	6.39
TCONS_00009638	darkturquoise	4.47	4.68	5.41	3.99	2.9	3.63	3.17	2.98	3.23	3.83	3.9	4.08	3.99	4.47	4.44	3.79	2.99	3.84
TCONS_00004409	darkturquoise	10.58	11.36	11.24	8.81	7.72	9.07	7.66	6.95	9.18	8.59	7.3	9.51	8.3	6.81	8.84	9.39	8.58	7.84
Cbu_mRNA.24052	darkturquoise	49.66	50.26	50.64	47.8	43.28	42.74	50.05	48.01	41.49	46.86	46.83	47.49	45.14	45.61	44	47.36	42.58	41.74
Cbu_mRNA.8311	darkturquoise	2.01	1.33	1.31	0.98	1.07	0.75	1.15	0.87	1.27	1.32	1.17	0.98	1.02	0.79	0.63	1.16	0.99	0.69
TCONS_00034015	darkturquoise	8.58	9.66	3	3.72	3.31	3.13	0	4.34	0	2.17	1.93	0	0	0	1.34	0	0	0
TCONS_00018482	darkturquoise	2.61	3.13	2.59	0	0.95	0.21	3.2	1.8	1.92	0	1.13	2.07	0.51	0	0.64	0.51	0.98	0
TCONS_00008719	darkturquoise	1.46	1.06	1.05	0.54	0.87	0.38	0.76	0.48	0.94	0.73	1.25	0.56	0.16	0.36	0.52	0.52	0.44	0.31
Cbu_mRNA.3150	darkturquoise	2.33	2.43	1.67	0.37	0	1.02	1.22	0.88	1.24	0.02	1.09	0.16	1.62	1.01	1.39	0.84	0.41	0.77
TCONS_00023550	darkturquoise	1.47	1.35	1.19	1.1	1.08	0.84	0.68	0.55	0.87	0.89	0.56	1.1	0.62	0.72	0.7	0.69	0.75	0.81
TCONS_00018857	darkturquoise	3.27	3.28	3.74	1.7	2.56	1.31	1.54	1.77	2.05	2.67	0.68	2.56	2.52	0.77	0.01	0.95	0.67	1.25
TCONS_00025579	darkturquoise	1.44	1.44	1.01	0	0	0.22	0.48	0.76	0	0.92	1.27	0	0.82	0.48	0	1.01	0	0
TCONS_00007451	darkturquoise	0.78	1.13	1.04	2.17	1.44	2.51	2.14	1.98	2.05	2.43	2.35	1.98	1.96	1.49	1.22	2.05	2.56	2.59
Cbu_mRNA.3502	darkturquoise	11.75	11.69	10.8	8.67	7.97	8.35	11.25	8.57	10.93	10.48	9.62	8.37	7.48	6.41	7.68	7.8	9.35	8.48
TCONS_00014599	darkturquoise	3.74	4	4.22	3.49	2.94	2.5	3.38	3.24	3.01	3.42	3.6	3.63	3.56	3.06	2.88	3.59	3.54	3.27
TCONS_00005419	darkturquoise	8.67	10.04	7.87	7.46	4.26	2.17	8.96	5.25	4.35	3.06	3.98	1.43	5.5	4.8	2.06	1.41	0	0.43
TCONS_00048600	darkturquoise	2.57	2.17	2.65	4.99	4.11	4.4	4.78	5.01	4.36	5.49	5.13	5.66	5.88	6.21	6.22	4.61	4.48	4.09
TCONS_00044768	darkturquoise	9.72	10.57	6.49	6.23	4.08	5.21	6.85	7.22	7.32	6.01	4.61	6.99	6.87	3.47	5.61	6.12	3.38	5.35
TCONS_00017004	darkturquoise	7.38	7.78	7.13	6.1	4.77	5.47	6.39	6.48	5.66	5.2	6.54	4.84	6.61	5.71	6.1	6.33	6.23	5.37
TCONS_00045819	darkturquoise	9.15	6.95	9.83	17.11	13.54	13.52	11.47	10.61	9.7	12.84	18.83	13	15.93	16.2	17.08	14.7	15.53	17.03
TCONS_00051751	darkturquoise	1.42	1.15	1.21	0.61	0.49	0.15	0.48	0.78	0.31	0.61	0.5	0.86	0.22	0.77	0.76	0.77	0.52	1.06
TCONS_00019760	darkturquoise	0.73	1.05	0.93	0.66	0.56	0.4	0.46	0.47	0.6	0.76	1	0.48	0.54	0.67	0.5	0.49	0.59	0.54
Cbu_mRNA.9838	darkturquoise	6.34	5.64	5.47	4.83	4.16	4.13	5.37	4.84	5.16	5.69	5.13	5.82	5.37	5.54	4.06	5.12	4.38	4.4
Cbu_mRNA.20128	darkturquoise	7.58	6.81	5.01	3.7	3.19	3.62	4.11	4.5	3.04	4.33	4.61	4.24	4.84	5.2	4.73	5.86	4.4	4.82
Cbu_mRNA.27108	darkturquoise	21.06	20.13	22.45	24.39	26.26	27.3	23.2	25.05	28.63	22.77	20.09	22.28	27.22	30.9	30.87	25.85	28.06	29.55
Cbu_mRNA.22462	darkturquoise	0.93	1.09	1.09	0.74	0.59	0.79	0.99	0.8	0.61	0.97	0.88	0.59	0.47	0.57	0.59	0.8	0.57	0.55
TCONS_00055572	darkturquoise	3.55	3.02	5.1	2.07	1.94	1.95	2.69	3.88	4	2.68	1.94	2.03	0.85	1.03	1.72	1.06	1.31	1.34
Cbu_mRNA.14382	darkturquoise	6.58	6.55	6.18	5.19	5.16	3.94	5.32	5.5	5.24	4.28	4.89	4.83	4	5.14	5.29	4.6	5.31	5.43
TCONS_00050490	darkturquoise	1.17	0.6	1.25	1.53	1.55	1.88	1.34	0.95	1.66	1.13	1.26	0.95	1.81	1.48	1.48	2.22	1.95	1.9
Cbu_mRNA.20504	darkturquoise	1.48	2.02	1.54	1.43	0.98	1.09	0.94	1.2	0.91	0.98	0.63	0.53	0.85	1.4	0.95	0.4	0.56	0.3
Cbu_mRNA.21414	darkturquoise	9.46	8.25	9.12	4.33	6.17	5.63	6.02	6.27	8.85	6.75	3.56	6.5	6.12	6.04	4.15	5.56	5.82	6.48
Cbu_mRNA.19182	darkturquoise	29.33	26.3	25.65	21.22	20.73	21.03	22.36	19.11	20.68	23.68	20.56	19.76	23.76	24.88	23.52	20.24	24.31	22.82
Cbu_mRNA.7395	darkturquoise	2.04	1.98	2.23	1.03	1.3	1.75	1.26	1.74	2.06	1.67	1.8	1.48	1.29	1.28	1.19	1.19	1.64	1.35
Cbu_mRNA.17414	darkturquoise	0	0	0.07	1.59	2.22	3.01	0.38	0.73	0.74	1.87	2.13	1.73	4.34	2.44	3.95	2.23	2.92	1.97
Cbu_mRNA.13658	darkturquoise	18.65	18.49	20.46	17.54	16.57	16.86	16.35	17	18.1	16.82	18.44	17.56	16.19	17.03	15.76	17.19	17.63	17.5
TCONS_00007604	darkturquoise	8.2	7.88	7.34	6.31	6.69	6.36	7.91	6.92	7.16	8.1	8.16	7.86	6.17	7.03	6.86	5.89	6.26	5.19
TCONS_00034835	darkturquoise	15.58	15.14	13.71	12.56	12.02	12.99	13.31	13.77	14.07	14.73	14.26	12.87	13.91	12.85	12.36	12.75	11.98	13.93
TCONS_00019496	darkturquoise	0.77	0.71	0.86	1.13	1.02	1.04	0.99	0.96	1.18	1.02	1.26	0.95	1.08	0.95	1.1	1.05	1.03	1
TCONS_00012511	darkturquoise	23.08	27.39	26.4	21.63	23.04	22.5	19.07	20.84	24.13	21.56	20.8	20.5	18.94	19.73	20.77	17.65	18.62	21.24
TCONS_00021204	darkturquoise	1.74	1.69	1.91	2.3	2.95	2.4	1.69	2.26	2.32	2.36	2.06	2.3	2.29	2.43	2.01	2.35	2.37	2.98
Cbu_mRNA.25887	darkturquoise	7.84	8.17	6.46	4.63	4.8	4.18	6.23	5.16	5.97	4.9	6.95	4.79	4.89	6.97	3.88	5.92	5.5	4.42
TCONS_00005721	darkturquoise	2.37	2.84	1.91	1.72	1.17	1.04	1.78	1.51	2.11	1.35	1.43	1.48	1.72	0.98	1.25	1.43	1.64	1.83
Cbu_mRNA.19810	darkturquoise	10.13	8.91	10.81	12.37	10.82	11.32	10.36	10.4	10.6	10.86	10.56	11.2	11.49	11.47	10.93	12.11	12.52	12.72
Cbu_mRNA.3733	darkturquoise	2.3	2.71	2.15	1.64	1.72	2.01	1.9	2.38	2.02	2.26	1.99	1.64	1.84	1.73	1.6	1.87	1.79	1.64
Cbu_mRNA.25977	darkturquoise	14.27	14.46	14.24	11.96	12.22	12.72	13.25	11.79	12.68	12.27	12.68	13.51	12.3	13.25	12.16	13.44	13.16	13.31
Cbu_mRNA.22348	darkturquoise	5.62	5.19	5.27	4.26	3.96	4.01	4.83	4.46	4.58	4.12	4.92	4.68	4.8	3.42	5.02	4.11	4.43	4.56
Cbu_mRNA.11460	darkturquoise	11.43	11.28	11.77	10.12	8.54	9.53	6.14	7.85	8.79	9.83	8.78	8.48	9.15	10.5	7.76	7.75	8.89	9.02
Cbu_mRNA.10904	darkturquoise	6.69	6.65	7.05	5.01	3.75	4.42	5.17	5.83	3.67	2.02	1.88	3.57	2.14	3.55	1.09	3.39	1.81	3.09
TCONS_00027318	darkturquoise	1.33	0.89	1.82	0	0.74	0	0.09	0.8	0.35	1.25	0.59	0.85	1.02	0.43	0.17	0.64	0.57	0.49
TCONS_00021705	darkturquoise	12.9	11.44	11.83	10.12	10.73	10.83	10.41	9.45	9.29	11.1	9.96	9.08	9.82	10.98	8.78	10.2	8.54	9.42
Cbu_mRNA.20941	darkturquoise	27.02	21.34	26.99	19.16	21.88	19.09	18.79	20	21.84	19.18	19.87	20.27	19.56	19.36	17.24	19.54	21.54	21.67
Cbu_mRNA.22724	darkturquoise	3.26	3.42	2.69	2.3	2.32	2.33	2.21	1.91	2.08	1.65	2.89	2.4	2.61	2.07	2.16	2.59	1.77	1.53
TCONS_00059215	darkturquoise	0.47	0.89	1.14	0.15	0.42	0.48	0.47	0.43	0.48	0.56	0.43	0.65	0.54	0.7	0.61	0.16	0	0.26
TCONS_00060234	darkturquoise	4.89	4.81	7.21	4.32	2.33	1.2	6.04	3.37	2.85	3.6	2.19	1.96	1.88	2.87	1.71	1.44	2.61	2.33
TCONS_00012127	darkturquoise	1.71	1.01	2.48	1.23	0	1.01	0.31	0.62	0.94	0.71	0.65	0.56	0.17	0.31	0.96	0.37	0	0.68
TCONS_00035963	darkturquoise	6.98	7.61	6.23	5.8	3.96	3.11	4.27	4.16	3.07	6.25	4.96	3.97	4.61	5.29	5.42	4.18	5.31	5.52
TCONS_00034304	darkturquoise	4.31	3.42	2.05	0.02	0	0.7	0	0	2.19	0	2.07	3.76	0	0	0	1.39	0	1.08
Cbu_mRNA.19617	darkturquoise	0.83	1.47	1.7	0.61	0.25	0.62	0.41	0.92	0.72	0.22	0.81	0.82	0.97	0.47	0.2	0.4	0.79	0.47
Cbu_mRNA.10948	darkturquoise	0.67	1.46	1.22	0.29	0.46	0.55	0.75	0.76	0.81	0.27	0.77	0.54	0.42	0.57	0.73	0.49	0.64	0.35
Cbu_mRNA.22398	darkturquoise	12.2	13.25	12.65	11.08	12.1	11.48	10.91	10.9	10.2	11.98	10.47	11.56	10.16	10.8	10.56	9.95	10.8	11.47
TCONS_00021342	darkturquoise	10.7	9.35	11.18	8.88	7.12	7.44	9.18	9.2	9.2	9.94	7.6	9.27	9.02	9.63	9.14	6.71	7.35	8.95
TCONS_00037047	darkturquoise	7.45	7.74	9.56	6	4.88	5.58	6.84	6.39	6.05	7.54	6.15	6.77	7.29	8.43	7.39	5.9	6.75	5.75
TCONS_00022563	darkturquoise	1.38	0.83	1.38	0.21	0.61	0.6	0.61	0.85	0.28	0.64	0.91	1.15	0.37	0.7	0.71	0.67	0.5	0.82
Cbu_mRNA.24403	darkturquoise	9.76	9.54	9.55	9.07	8.77	9.09	9.01	8.63	9.03	9.07	9.15	8.68	9.1	8.93	8.38	9.43	8.67	8.71
TCONS_00035175	darkturquoise	1.18	1.73	0.82	0.8	0.14	0.99	0.48	0.69	0.36	0.45	0.47	0.62	0.68	0.42	0.66	0.16	0	0.62
TCONS_00050544	darkturquoise	9.4	9.97	9.44	8.79	6.75	7.86	8.82	8.84	6.4	7.44	7.88	6.89	8.94	7.86	7.51	7.58	7.4	7.14
TCONS_00008468	darkturquoise	1.13	4.73	5.35	2.45	0.06	2.31	0.92	0	0	0	1.09	0	0	0	0	0	0	0
TCONS_00044058	darkturquoise	1.35	1.1	0.78	0.73	0.52	0.33	0.91	0.83	0.89	0.84	0.6	1.02	0.8	0.81	0.7	0.73	0.37	0.7
TCONS_00058388	darkturquoise	3.08	3	3.1	3.26	5.94	3.85	4.3	3.68	5.1	5.24	4.87	4.84	5.39	4.67	4.84	5.17	4.99	5.47
Cbu_mRNA.27414	darkturquoise	11	11.16	11.35	12.14	11.66	12.75	14.02	13.1	11.5	12.88	12.38	12.37	13.94	13.56	12.94	14.01	13.68	13.65
TCONS_00061882	darkturquoise	1.6	0.89	1.7	3.11	3.44	2.43	2.58	2.55	3.19	2.17	2.37	2.52	1.67	3.55	3.29	2.08	2.58	2.56
TCONS_00035548	darkturquoise	4.92	5.81	4.45	4.38	3.32	4.17	4.3	4.1	3.29	5.18	4.35	4.26	4.64	3.88	4.09	4.07	3.43	4.07
Cbu_mRNA.22965	darkturquoise	22.03	14.12	22.06	1.12	0.52	8.18	0	9.73	18.88	0	0	0	13.49	12.17	0	0	0	0
Cbu_mRNA.25413	darkturquoise	1.52	1.82	1.25	1.14	0.37	0.73	0.5	0.18	1.04	1.18	0.82	1.13	0.95	1.05	0.5	0.71	0.18	1.14
TCONS_00027102	darkturquoise	2.24	3.78	3.93	0.79	2.04	1.76	2.28	1.98	2.65	2.45	2.8	1.63	2.32	2.04	2.94	1.22	1.68	1.72
Cbu_mRNA.8201	darkturquoise	1.21	1.38	1.64	1.92	2.05	2.28	1.38	1.34	1.36	1.92	1.68	1.81	2.18	1.92	2.53	2.3	2.36	2.08
TCONS_00013676	darkturquoise	0.06	0.31	0.12	0.53	0.35	0.64	0.37	0.62	0.45	0.19	0.13	0.06	1.02	0.76	0.62	0.77	0.89	0.65
TCONS_00010572	darkturquoise	45.59	42.53	45.68	39.11	36.24	38.66	39.69	41.12	43.98	42	37.34	38.43	30.09	35.75	32.12	36.15	33.84	39.4
Cbu_mRNA.18109	darkturquoise	2.54	2.05	2.89	1.3	1.14	0.78	1.07	0.56	1.2	1.12	0.63	1.11	1.6	2.01	1.67	1.86	1.6	0.98
Cbu_mRNA.5793	darkturquoise	5.45	4.25	3.33	2.48	1.73	3.93	2.74	3.37	2.06	1.87	1.35	2.04	1.57	0.32	2.04	2.09	0.11	0.74
TCONS_00060620	darkturquoise	1.02	1.15	1.2	7.54	6.49	7.02	3.06	3.39	3.45	6.28	6.03	6.56	13.66	13.99	13.75	8.34	8.4	7.83
Cbu_mRNA.2341	darkturquoise	3.32	2.29	2.79	1.75	1.63	2.25	2.19	2.48	2.12	2.33	2.15	1.75	1.76	2.18	2.58	1.71	1.92	2.05
Cbu_mRNA.6431	darkturquoise	16.68	17.04	16.6	13.92	15.36	13.07	14.62	13.27	14.01	14.67	13.39	13.89	14.82	15.34	14.79	14.11	15.12	15.74
TCONS_00009247	darkturquoise	1.21	0.57	0.73	0.49	0.26	0.35	0.55	0.48	0.77	0.69	0.6	0.65	0.44	0.35	0.68	0.34	0.41	0.55
TCONS_00046313	darkturquoise	1.22	0.6	1.58	0.56	0.32	0.21	0.51	0.78	0.58	0.66	0.83	0.84	0.33	0.51	0.27	0.78	0.26	0.85
Cbu_mRNA.8543	darkturquoise	8.39	8.52	8.79	8.36	7.48	7.77	8.44	8.1	8.4	8.05	7.73	8.22	8.26	8.12	7.64	7.91	7.81	7.82
TCONS_00035253	darkturquoise	2.08	1.86	1.84	1	1.54	1.02	1.59	0.98	1.19	1.59	1.66	1.38	1.38	2.01	1.74	0.84	0.51	1.13
Cbu_mRNA.8961	darkturquoise	1.35	1.05	1.32	0.77	0.74	0.73	0.5	0.51	0.7	0.88	1	0.74	0.7	0.63	1.17	0.49	0.86	0.98
Cbu_mRNA.8999	darkturquoise	2.99	2.37	2.32	1.47	1.71	1.81	2.41	1.6	1.9	2.17	1.81	2.25	2.47	2.27	2.17	1.83	1.93	1.41
Cbu_mRNA.18258	darkturquoise	3.7	3.73	3.65	4.77	4.32	4.44	5.83	4.36	4.45	4.91	4.47	4.66	5	4.86	4.71	6.3	4.86	5.19
Cbu_mRNA.5493	darkturquoise	30.53	29.76	29.49	26.78	27.4	26.5	26.85	27.68	25.8	27.63	26	25.93	27.67	28.04	26.22	28.16	27.93	28.71
Cbu_mRNA.20070	darkturquoise	2.69	2.95	1.5	1.11	0	0	0	0	0	0	0	0	1.25	2.39	0	0	1.04	0.46
Cbu_mRNA.24377	darkturquoise	3.35	1.98	3.81	2.02	1.16	0.82	2.21	1.08	1.73	2.96	2.91	0.82	1.53	1.69	1.92	1.82	0.88	1.3
Cbu_mRNA.4583	darkturquoise	2.83	2.73	2.92	1.99	2	1.61	1.39	2.23	0.93	1.32	1.56	1.36	1.65	2.73	1.43	1.26	1.66	1.55
Cbu_mRNA.5454	darkturquoise	10.53	10.6	10.44	9.4	9.63	8.38	8.94	9.83	9.12	9	8.98	8.28	10.32	9.88	9.53	8.66	9.15	8.98
Cbu_mRNA.19244	darkturquoise	0.37	1.42	0.75	0	0.3	0	0	0	0.43	0	0.17	0	0.39	0.05	0.2	0	0.39	0.08
Cbu_mRNA.19901	darkturquoise	2.65	2.05	1.45	0.68	1.51	0.77	1.43	1.21	0.82	1.15	2.16	1.23	1.24	1.15	1.42	1.46	0.06	0.66
Cbu_mRNA.18242	darkturquoise	0.75	0.26	0.52	1.48	1.47	2.49	1.39	0.9	1.33	1.45	1.36	1.19	0.99	1.69	1.29	2.7	0.92	2.55
TCONS_00051794	darkturquoise	6.63	5.54	7.2	4.95	4.26	4	5.67	6.26	4.45	4.23	4.83	3.18	5.95	4.02	4.13	4.73	3.39	3.54
Cbu_mRNA.17143	darkturquoise	27.32	26.77	21.46	23.94	18.05	12.51	16.61	17.95	23.35	20.24	14.58	17.05	17.41	16.84	18.12	16.46	14.93	18.67
TCONS_00007039	darkturquoise	1.29	0.67	1.73	1.02	0.49	0	0.31	0.62	0.51	0.22	0	0.81	0	0.27	0.31	0	0.54	0
Cbu_mRNA.22951	darkturquoise	13.58	14.31	14.73	12.86	12.4	12.91	12.21	13.3	13.01	13.98	12.56	12.6	12.67	12.64	12.63	12.66	13.87	11.79
TCONS_00043285	darkturquoise	3.08	2.72	2.98	3.87	5.98	4.29	4.05	4.24	4.22	4.97	2.65	4.01	4.07	5.7	3.66	4.76	4.94	4.75
Cbu_mRNA.2784	darkturquoise	1.24	1.19	1.14	3.37	2.63	2.43	3.67	3.22	2.31	2.97	3.03	3.49	3.1	3.06	2.84	2.2	2.44	1.93
TCONS_00021216	darkturquoise	1.11	0.77	0.33	0.47	0.16	0.19	0	0	0.34	0.5	0.69	0.16	0.3	0	0.33	0	0.31	0.14
TCONS_00038017	darkturquoise	1.55	2.84	0.97	0.47	1.58	0.02	0.46	0.51	0	0.34	0	0	0.36	0.61	0.81	0	0.06	0
Cbu_mRNA.19993	darkturquoise	0.74	0.61	0.25	1.38	1.17	0.9	0.38	1.18	0.92	0.16	0.96	0.54	1.17	1.35	1.13	1.65	1.68	1.52
TCONS_00010019	darkturquoise	2.14	3.05	3.12	1.95	0.01	2.15	0.98	1.37	0.63	1.69	2.41	1.2	1.56	0.89	2.16	1.46	0	1.14
TCONS_00055296	darkturquoise	1.38	3.78	5.27	1.02	2.13	1.15	1.76	2.52	1.6	1.49	2.43	2.46	1.64	1.79	2.08	0.36	1.35	0.89
Cbu_mRNA.25284	darkturquoise	15.28	14.23	15.4	13.4	12.46	12.15	13.57	14.88	14.37	13.93	11.91	12.81	12.13	10.11	10.95	12.07	11.75	13.09
TCONS_00037620	darkturquoise	0.54	1.14	1.07	0.25	0.31	0.64	0.76	0.57	0.52	0.66	0.43	0.54	0.47	0.39	0.46	0.49	0.37	0.68
Cbu_mRNA.16463	darkturquoise	10.41	9.73	9.67	8.02	7.74	8.14	10.44	8.59	6.26	8.72	9.27	9.47	9.04	9.05	8.79	7.75	6.36	6.4
TCONS_00004024	darkturquoise	1.36	1.11	0.74	0.4	0.32	0.52	0.35	0.36	0.66	0.8	0.61	0.72	0.53	0.72	0.78	0.68	0.64	0.98
Cbu_mRNA.27520	darkturquoise	6.23	6.09	7.23	6.65	8.14	7.82	7.01	7.41	7.99	7.34	7.27	7.3	7.55	7.32	6.81	8.45	8.3	7.46
TCONS_00009863	darkturquoise	1.41	2.04	1.47	1.13	1.38	1.23	1.34	1.2	0.92	1.14	1.43	1.26	0.92	0.92	1.08	1.1	1.24	1
TCONS_00021308	darkturquoise	4.72	5.09	5.23	6.4	5.4	6	6.25	5.83	5.74	6.09	6.9	5.93	7.39	6.48	7	6.27	6.87	6.14
TCONS_00006942	darkturquoise	4.18	3.42	4.95	2.99	3.06	1.4	2.31	3.36	3.03	0.9	2.11	1.36	1.55	0.8	1.73	1.68	2.53	1.52
Cbu_mRNA.4255	darkturquoise	19.9	19.46	19.68	16.02	16.43	16.13	14.96	16.64	16.74	14.68	14.01	14.15	18.61	18.92	18.56	15.55	14.72	14.91
Cbu_mRNA.14455	darkturquoise	6.9	5.42	4.39	3.73	3.35	3.77	4.06	4.3	4.52	3.92	3.58	3.23	4.21	4.29	5.12	4.26	3.02	4.31
TCONS_00012131	darkturquoise	0.69	0.63	1.32	0	0	0	0	0.28	0	0.99	0	0.41	0.85	0.85	0.6	0	0	0
TCONS_00007708	darkturquoise	6.08	7.26	7.86	5.66	6.13	5.22	6.17	6.67	5.52	6.51	6.11	5.65	5.58	6.42	5.28	6.34	4.89	4.69
Cbu_mRNA.2093	darkturquoise	8.13	8.81	8.08	8.01	7.14	6.69	6.35	6.04	6	5.56	7.11	7.38	6.62	7.1	6.74	6.54	6.6	6.88
TCONS_00023222	darkturquoise	4.36	4.86	3.8	6.32	5.89	5.4	5.04	5.09	5.8	5.44	5.41	5.18	4.81	5.36	4.12	5.86	5.39	5.65
TCONS_00015176	darkturquoise	7.24	6.84	6.15	7.54	7.29	7.85	7.6	8.57	7.97	8.1	7.65	8.48	8.14	7.94	7.42	7.74	8.89	8.95
TCONS_00052933	darkturquoise	3.03	3.48	2.15	0	1.61	0.97	0.6	2.01	2.35	3.06	2.26	1.65	1.2	1.18	0	0.39	2.17	0.86
TCONS_00033033	darkturquoise	2.05	1.87	2.42	1.62	1.68	1.82	1.76	1.84	2.17	2.11	2.06	2.1	1.21	1.6	1.54	1.24	1.53	1.48
Cbu_mRNA.14729	darkturquoise	5.41	4	4.21	1.4	3.43	3.25	1.74	2.3	3.52	3.32	3.05	2.34	1.58	2.98	2.04	3.06	3.02	2.35
Cbu_mRNA.14262	darkturquoise	1.22	1.49	1.32	1.11	0.56	0.48	0.72	0.62	1.07	0.18	0.15	0.49	0.33	0	0.67	0.72	0.38	0.59
TCONS_00045271	darkturquoise	2.14	0.53	0.47	0.29	0	0.45	0.29	0.67	0	0.19	0	0.4	0	0	0	0	0	0
Cbu_mRNA.19767	darkturquoise	0.98	1.43	1.09	0.83	0.61	0.7	1.09	0.9	0.42	0.97	0.99	0.95	0.76	0.66	0.57	0.96	0.84	0.77
Cbu_mRNA.12329	darkturquoise	0.82	1.04	0.82	0.53	0.35	0.54	0.37	0.4	0.59	0.09	0.13	0.3	0.7	0.62	0.8	0.01	0.18	0.08
TCONS_00029380	darkturquoise	1.77	1.5	1.17	1.11	0.99	0.18	0.89	0.6	0.54	1.1	1.39	1.02	1.1	1.37	0.24	0.82	0.45	0.75
TCONS_00052191	darkturquoise	0.54	1.29	0	0.13	0	0	0	0	0	0.42	0	0	0	0	0	0	0	0
TCONS_00023710	darkturquoise	2.13	0.77	0.6	2.36	3.57	3.07	3.32	1.95	2.46	3.59	1.56	3.41	2.95	3.34	2.91	3.04	2.1	3
Cbu_mRNA.13603	darkturquoise	2.78	2.23	2.04	1.5	1.26	0.98	0.51	1.53	1.41	0.79	0.8	0.79	1.81	2.15	2.09	0.93	0	0.57
TCONS_00018486	darkturquoise	6.58	5.45	5.21	4.8	5.13	3.97	4.08	4.26	4.06	4.97	3.82	4.91	5.29	4.24	4.04	4.6	4.74	4.16
Cbu_mRNA.12644	darkturquoise	20.46	20.7	21.81	19.62	18.59	20.22	16.33	16.51	17.15	18.93	17.51	18.91	18.18	19	17.67	16.61	19.21	17.78
Cbu_mRNA.3857	darkturquoise	2.16	2.17	2.24	2.59	2.23	2.77	2.45	2.71	2.74	2.36	2.3	2.43	2.76	2.8	3.1	2.84	2.48	2.8
TCONS_00010637	darkturquoise	1.8	1.79	1.94	1.73	1.12	1.32	1.33	1.3	1.16	2.2	1.29	1.49	1.18	1.19	0.82	1.36	1.22	1.12
Cbu_mRNA.22892	darkturquoise	7.98	7.91	8.11	6.69	6.55	6.33	6.95	7.36	6.74	7.27	6.41	7.17	7.92	7.71	6.71	6.83	7.8	6.61
Cbu_mRNA.4043	darkturquoise	12.27	10.39	13.95	8.11	9.07	8.85	8.19	8.88	9.61	7.33	6.29	6.98	11.36	10.51	10.7	7.39	7.85	7.81
TCONS_00000887	darkturquoise	1.22	0	0.75	0.34	0.22	0	0	0	0	0	0	0.02	0.14	0	0	0	0	0
TCONS_00038507	darkturquoise	3.67	3.08	2.66	2.67	2.67	1.9	1.73	2.16	2.11	2.23	2.01	2.15	2.46	2.13	3.02	1.93	2.08	2.19
TCONS_00004189	darkturquoise	0	2.36	1.18	0	0	0	0	0	0	1.21	0	0	0	0	0	0	0	0
TCONS_00014888	darkturquoise	1.09	1.14	0.3	0.47	0.14	0.17	0.36	0.52	0.13	0.84	0.62	0.2	0.52	0.34	0.31	0.5	0.36	0.3
Cbu_mRNA.19210	darkturquoise	0.44	0.65	1.5	0	0	0.24	0.28	0	0	0	0	0.31	0	0.12	0.37	0	0.61	0
Cbu_mRNA.2272	darkturquoise	9.02	9.37	10.01	9.12	8.45	8.07	8.47	8.56	8.5	7.33	7.47	8.42	8.84	8.2	7.97	7.89	8.21	8.19
TCONS_00041387	darkturquoise	12.73	13.15	13.03	11.8	10.94	8.72	10.57	9.82	8.52	11.34	10.62	8.72	12.31	10.53	10.35	9.03	11.32	10.27
Cbu_mRNA.22936	darkturquoise	3.3	2.93	3.27	4.53	3.96	5.38	4.42	4.27	4.37	5.9	4.87	5.35	5.8	5.69	5.15	7.2	4.88	4.42
TCONS_00022775	darkturquoise	1.34	0.64	1.14	0.25	0.65	0.39	0.32	0.26	0.78	0.13	0.78	0.31	0	0.16	0.28	0	0.53	0.54
TCONS_00040741	darkturquoise	0	0.57	1.12	0.24	0	0.02	0.16	0.2	0	0	0	0	0	0	0	0	0	0
TCONS_00020343	darkturquoise	17.25	16.29	16.96	14.43	13.93	14.95	13.39	13.14	14.78	12	13.64	13.25	14.09	13.87	13.25	13.19	15.24	15.64
TCONS_00018272	darkturquoise	1.39	1.37	1.21	1.19	1.16	1	1.07	1.18	0.89	0.88	1	1.02	0.87	0.86	1.26	0.86	0.88	0.95
TCONS_00042971	darkturquoise	1.01	0.89	1.11	2.03	1.92	1.26	2.34	1.2	1.34	1.53	1.64	2	1.72	2.12	1.56	1.66	2.28	2
TCONS_00008400	darkturquoise	10.76	7.61	8.02	4.39	6.98	4.93	4.17	7.01	5.36	2.48	4.45	3.98	6.49	5.37	7.81	5.23	3.08	4.05
TCONS_00006686	darkturquoise	3.78	4.03	3.01	1.16	1.74	2.27	0.49	3.52	1.23	3	1.03	1.04	1.09	2.03	0.02	1.78	1.43	1.2
Cbu_mRNA.754	darkturquoise	3.79	3.74	3.82	3.3	3.71	2.69	2.74	2.75	3.18	2.47	3.08	3.49	3.26	3.07	2.96	2.22	3.01	2.34
TCONS_00030167	darkturquoise	2.86	4.27	2.93	2.47	1.91	2.01	1.72	1.63	2.53	2.69	2.5	2.08	2.09	3.16	2.03	1.41	2.4	2.69
Cbu_mRNA.1637	darkturquoise	5.2	3.25	2.29	5.58	6.83	4.91	5.14	5.18	5.59	5.56	4.41	5.88	5.09	3.76	5.11	5.28	5.61	6.93
TCONS_00005687	darkturquoise	2.85	2.65	2.72	4.49	3.03	4.34	4.43	3.92	3.71	3.17	4.3	3.51	4.18	3.75	3.79	3.72	3.31	3.55
TCONS_00038465	darkturquoise	4.84	3.47	3.83	3.36	2.84	3.77	3.36	3.62	3.83	3.56	3.93	3.18	3.01	3.37	3.11	2.98	2.9	3.07
TCONS_00036273	darkturquoise	2.29	6.2	6.17	0	0	3.25	1.99	1	0.62	0	1.59	4.68	1.06	0	3.03	0	0.86	2.23
TCONS_00035121	darkturquoise	2.33	1.65	1.29	3.82	2.66	3.63	1.51	1.63	1.41	3	2.86	2.66	3.25	3.55	4.12	3.23	4.82	3.43
TCONS_00050873	darkturquoise	1.5	0.97	1.79	0.76	0.3	0.75	0.25	0.53	1.05	1.06	0.26	0.86	1.08	1.24	0.48	0.39	0.9	0.69
Cbu_mRNA.15435	darkturquoise	14.67	14.95	12.75	13.02	12.03	12.15	12.92	11.76	11.53	11.04	12.26	11.32	11.87	11.9	12.58	13.57	10.91	11.89
TCONS_00007821	darkturquoise	13.54	13.84	15.11	12.49	12.16	10.28	11.81	9.76	9.45	12.54	12.93	13.16	13.59	11.04	10.14	12.57	12.29	11.5
Cbu_mRNA.9290	darkturquoise	2.95	2.39	2.04	2.21	2.32	1.58	1.73	1.68	1.62	1.77	1.75	1.73	1.95	1.91	1.94	1.97	1.25	1.6
TCONS_00060187	darkturquoise	3.76	3.28	2.9	3.06	1.87	1.75	1.94	2.42	1.68	1.93	2.52	2.07	2.35	2.17	2.01	2.58	1.72	3.06
TCONS_00022455	darkturquoise	3.6	4.18	3.9	2.22	3.66	2.2	1.78	2.21	2.67	2.46	2.18	1.48	1.35	3.69	1.7	1.65	2.26	1.7
TCONS_00001729	darkturquoise	2.55	2.13	1.36	0.88	1.23	1.13	1.04	0.6	1.54	1.2	2.08	1.45	1.66	0.97	1.69	1.1	0.64	1.36
TCONS_00023696	darkturquoise	2.61	1.59	1.4	1.63	1.03	0.39	0.32	0.87	1.52	0.62	1.07	0.86	1.13	0.61	0	0	0	1.11
TCONS_00033218	darkturquoise	3.23	3.4	2.09	1.98	1.63	1.95	1.89	1.95	1.18	2.21	1.3	2.42	1.79	2.2	2.58	2.26	0.94	1.88
Cbu_mRNA.17741	darkturquoise	39	45.79	47.98	37.76	37.54	38.73	32.4	35.85	31.76	39.96	32.03	39.49	36.02	34.56	38.74	35.36	40.16	35.02
Cbu_mRNA.13231	darkturquoise	26.75	28.64	27.78	27.86	19.11	24.5	27.53	24.88	15.79	20.79	21.33	20.83	19.62	17.55	18.55	21.37	14.18	16.39
Cbu_mRNA.331	darkturquoise	15.16	14.79	14.71	14.35	12.54	13.52	12.99	12.58	11.28	12.32	12.76	12.56	13.32	12.99	12.72	14.7	12.04	11.73
TCONS_00012287	darkturquoise	7.76	6.98	6.36	6.2	4.75	6.15	6.9	7.13	6.53	6.2	5.6	6.05	6.57	5.27	5.52	3.89	5.23	5.17
Cbu_mRNA.14319	darkturquoise	2.63	2.7	2.23	1.44	1.61	1.8	1.55	2.25	1.96	1.85	1.9	1.76	2.4	2.53	2.56	1.49	1.5	1.89
TCONS_00052479	darkturquoise	0.4	0.31	0.43	0.93	0.64	1.08	1.06	0.71	0.47	0.79	1.19	1.02	0.78	0.71	0.42	1.2	0.9	1.16
TCONS_00046180	darkturquoise	15.08	13.24	14.16	12.28	13.47	11.65	11.71	10.62	13.08	13.78	12.5	12.22	12.92	12.39	11.54	12.47	12.19	12.77
TCONS_00048988	darkturquoise	5.61	6.05	6.06	5.9	3.79	4.35	3.5	4.01	4.61	2.95	4.55	4.56	4.71	3.13	3.06	1.87	3.89	4.24
Cbu_mRNA.25906	darkturquoise	2.9	1.78	3.59	1.44	0.26	1.72	0.29	2.09	2.01	0.36	0.12	0	0	0	0.65	1.26	1.19	0
Cbu_mRNA.13033	darkturquoise	9.18	9.97	8.98	11.94	11.26	11.77	11.96	11.07	13.26	13.51	9.4	13.55	10.45	11.69	11.25	11.92	13.08	14.72
Cbu_mRNA.10074	darkturquoise	15.76	17.03	16.81	16.25	14.13	15.89	14.64	13.96	14.7	14.45	14.26	14.32	14.49	13.48	12.48	15.06	13.77	14.22
Cbu_mRNA.23953	darkturquoise	18.08	15.58	13.94	12.79	15.38	13.67	12.48	15.56	13.42	13.76	12.92	13.63	13.38	13.64	13.85	11.83	11.96	12.44
TCONS_00020819	darkturquoise	0.21	0	0.17	1.05	0.13	0.96	0.59	0.37	0.7	0.39	0.84	0.46	1.11	0.84	0.86	0.68	0.56	0.76
TCONS_00043682	darkturquoise	1.89	1.46	0.58	0	0.55	0	0.74	0.66	0.71	0.58	1.46	0	0.94	0.37	0.64	0.14	0.19	0.75
Cbu_mRNA.16607	darkturquoise	4.8	6.04	4.4	3.94	3.37	4.36	3.82	3.97	4.24	4.67	3.14	4.4	4.66	4.01	2.96	2.86	4.19	3.13
TCONS_00058370	darkturquoise	0	0.2	0	1.14	1.76	1.25	0.6	0.99	0.05	1.93	0.97	0	0.76	0	1.02	2.17	1.89	1.68
Cbu_mRNA.22002	darkturquoise	0.66	0.95	0.94	0.68	0.24	0.28	0.45	0.22	0.53	1.18	0.36	0.59	0.74	0.16	0.43	0.46	0.22	0.17
TCONS_00018461	darkturquoise	1.09	0.82	1.16	0.09	0.48	0.47	0.43	0.22	0	0.63	0.37	0.7	0.59	0.1	0.75	0.87	0	0.63
Cbu_mRNA.1660	darkturquoise	23.88	23.07	20.67	19.2	19.74	18.48	19.78	22.1	16.9	17.33	20.16	18.77	19.53	21.28	19.43	20.97	16.88	17.99
TCONS_00050450	darkturquoise	3.63	1.56	5.04	1.11	0	2.45	0	2.06	0	3.8	1.41	0	2.63	0	0	0	0	0
Cbu_mRNA.10440	darkturquoise	34.53	35.87	36.39	34.17	28.61	31.13	34.57	31.59	25.39	28.25	28.04	27.73	29.7	28.99	28.14	33.26	28.49	27.68
TCONS_00061678	darkturquoise	2.36	3.67	3.76	3.43	2.23	2.36	2.44	1.8	2.09	1.48	2.41	1.94	1.76	1.63	1.89	1.83	1.44	2.01
TCONS_00057725	darkturquoise	34.85	34.11	34.53	34.02	28.91	29.25	21.79	23.69	24.14	29.64	26.43	26.63	24.58	25.33	25.13	25.91	26.37	31.8
TCONS_00023907	darkturquoise	2.07	2.23	2	2.63	1.18	1.21	1.39	1.33	1.34	1.05	1.75	1.64	1.25	1.08	1.17	1.26	0.85	0.33
Cbu_mRNA.8498	darkturquoise	9.66	9.29	9.71	6.81	7	7.02	7.99	8.67	8.1	5.44	10.6	9.37	6	7.72	7.03	7.51	6.95	5.93
TCONS_00031367	darkturquoise	4.05	3.2	2.81	2.06	1.72	2.6	2.07	2.71	2.95	2.74	2.56	2.09	2.63	2.26	3.18	2.76	2.03	2.68
TCONS_00025305	darkturquoise	1.54	1.08	1.31	1.09	0.91	0.76	0.69	0.8	0.92	0.94	0.91	0.85	0.86	1.07	0.82	0.98	1.14	1.16
TCONS_00044543	darkturquoise	0.99	1.08	0.91	0.83	0.87	0.79	0.79	0.78	0.83	1.04	0.83	0.86	0.79	0.94	0.79	0.96	0.82	0.76
TCONS_00061026	darkturquoise	10.58	11.51	11.49	11.84	12.68	11.19	14.54	14.1	12.33	12.46	13.64	12.64	15	13.62	12.79	15.41	14.37	14.25
Cbu_mRNA.14920	darkturquoise	11.88	11.94	11.8	11.8	9.54	10.65	10.66	9.71	9.77	9.28	10.34	10.34	10.9	10.69	10.44	9.65	10.38	10.96
Cbu_mRNA.2355	darkturquoise	1.62	1.05	1.18	0.36	0.4	0.87	0.53	0.78	1.04	0.93	1.02	0.39	1.32	0.99	1.08	0.36	0.73	0.65
TCONS_00013173	darkturquoise	2.19	4.89	5.34	0.5	0.43	4.06	1.45	2.75	2.24	2.19	2.59	1.21	0	3.08	0.05	1.36	0	0.9
TCONS_00004551	darkturquoise	6.16	6.08	6.99	3.91	5.04	2.42	5.81	5.43	4.22	3.28	3.84	2.46	3.66	0.5	4.26	0	1.39	4.43
Cbu_mRNA.22910	darkturquoise	0.83	0.82	0.94	1.2	1.77	1.38	1.1	1.53	0.95	1.33	1.27	0.96	1.24	1.29	1.76	1.16	1.66	1.06
TCONS_00025200	darkturquoise	3.58	4.8	4.6	3.03	3.3	3.58	4.39	3.87	4.43	4.09	4.9	5.16	2.58	2.08	2.71	2.55	1.77	2.79
TCONS_00036193	darkturquoise	6.93	6.77	6.95	5.99	6.09	5.84	6.4	5.23	4.64	6.46	4.01	5.6	5.24	4.87	5.27	5.48	5.05	5.24
TCONS_00059184	darkturquoise	1.08	1.04	1.17	0.6	0.43	0.87	0.71	0.91	0.98	0.62	0.74	0.81	0.63	1	0.66	0.75	0.98	0.39
TCONS_00040008	darkturquoise	3.73	7.14	5.77	1.23	2.21	2.32	0	0	0	0.01	0	2.76	2.41	2.49	0	4.06	1.37	3.46
Cbu_mRNA.7923	darkturquoise	27.39	27.2	26.08	23.24	24.14	24.39	24.47	25.07	25.83	24.85	24.57	25.12	28.02	27.03	27.06	23.45	23.83	23.03
Cbu_mRNA.1515	darkturquoise	8.39	7.38	11.09	5.58	5.53	4.73	6	9.14	6.86	8.81	6.42	4.24	4.62	4.64	6.94	4.73	6.58	6.63
TCONS_00020689	darkturquoise	3.19	3.14	2.49	3.94	4.18	3.48	3.95	4.06	3.41	3.97	4	3.86	3.12	3.41	4.08	3.38	3.81	4.78
TCONS_00022011	darkturquoise	2.02	1.91	2.38	1.53	1.7	1.83	1.11	1.89	1.54	1.77	1.44	1.57	1.39	2.02	1.18	1.41	0.84	1.43
Cbu_mRNA.12577	darkturquoise	28.17	26.34	26.82	25.94	21.94	24	22.18	23.85	26.18	24.53	21.82	22.62	22.87	24.17	21.88	21.9	25.08	25.51
Cbu_mRNA.22384	darkturquoise	9.12	10.71	11.18	8.82	6.49	7.33	9.6	7.81	4.65	6.96	6.82	7.31	6.86	6.8	7.28	10.05	7.01	6.83
Cbu_mRNA.3622	darkturquoise	1.09	1.02	0.37	0.38	0.13	0.29	0.67	0.37	0.43	0.56	0.8	0.32	0.16	0.56	0.44	0.57	0.62	0.15
TCONS_00020581	darkturquoise	5.83	3.48	5.77	2.1	3.64	5.07	3.35	2.34	3.33	3.23	3.27	3.13	3.82	3.17	2.98	2.75	2.85	2.65
TCONS_00007893	darkturquoise	1.07	1.1	1	0.35	0.82	0.68	0.62	0.94	0.59	0.67	0.56	0.84	0.53	0.78	0.85	0.96	0.46	0.65
TCONS_00004082	darkturquoise	3.75	4.24	4.37	3.5	3.48	3.59	2.88	3.05	3.55	3.25	3.48	3.37	3.48	3.54	3.63	3.39	3.77	3.79
Cbu_mRNA.21449	darkturquoise	1.86	1.89	1.51	1.58	1.23	1.34	1.86	1.62	1.39	1.18	1.51	1.33	1.33	1.36	1.61	1.48	1.32	1.12
Cbu_mRNA.16204	darkturquoise	6.63	6.93	5.67	6.55	6.75	7.25	8.33	8.92	7.7	7.79	8.17	7.67	8.41	8.65	8.08	10.26	7.98	8.77
Cbu_mRNA.9955	darkturquoise	2.75	3.32	3.11	2.26	2.79	2.34	2.47	2.56	2.28	2.36	2.46	2.61	2.82	2.2	2.25	2.48	2.76	2.73
TCONS_00036088	darkturquoise	1.42	0.78	1.96	0.92	0.64	0.41	0.98	0.84	1.21	1.51	0.89	1.09	0.57	0.87	1.15	0.91	0.8	0.31
Cbu_mRNA.9563	darkturquoise	1.48	1.73	1.14	0.12	1.05	1.02	0.68	0.22	0.72	0.52	0.21	0.6	1.27	1.08	0.49	0.81	0.24	0.39
TCONS_00044407	darkturquoise	4.87	2.82	3.84	2.39	1.8	3.58	2.43	2.91	1.88	2.99	2.12	1.76	2.48	3.26	1.98	2.42	2.6	2.16
TCONS_00020069	darkturquoise	0.74	1.03	1.35	0.81	0.9	0.71	0.8	0.73	0.67	0.61	0.71	0.73	0.81	0.91	0.46	0.64	0.54	0.57
Cbu_mRNA.22409	darkturquoise	2.55	2.49	2.79	2.46	2.08	2.29	2.58	2.49	2.1	2.45	2.46	2.28	2.26	2.35	2.28	2.48	2.23	2.41
Cbu_mRNA.8047	darkturquoise	9.34	10.13	9.67	7.9	9.03	9.01	7.78	8.49	9.53	8.07	7.91	8.47	8.99	8.25	7.64	8.11	8.07	8.93
TCONS_00023107	darkturquoise	6.76	6.03	6.54	4.93	4.7	5.95	4.26	5.79	5.71	6.06	3.97	4.25	4.43	5.44	4.38	4.03	5.59	4.64
TCONS_00059945	darkturquoise	6.23	7.65	5.57	4.35	5.53	4.76	6.68	5.63	4.04	4.81	5.2	3.63	4.47	5.34	4.51	4.47	4.56	4.7
TCONS_00062599	darkturquoise	0	0	0	0.77	0.69	0.41	0.55	0.46	0	0.88	0.4	0.36	0.62	0.5	0.31	1.06	0.09	0.79
Cbu_mRNA.25453	darkturquoise	4.26	6.24	4.87	4.21	3.77	3.13	3.52	3.77	4.44	4.97	3.74	3.66	3.92	4.33	3.14	3.59	4.5	4.29
Cbu_mRNA.19446	darkturquoise	2.46	3	2.75	1.65	2.18	1.86	1.51	3.01	1.33	1.75	1.89	2.88	2.34	1.33	1.6	1.68	1.36	1.41
TCONS_00003471	darkturquoise	1.93	0.32	1.38	0.9	0.36	0.48	0.62	0.63	0.44	1.29	0.33	0.86	0.81	0.64	0.35	0.5	0.32	0.22
Cbu_mRNA.8922	darkturquoise	16.88	16.58	15.17	15.37	13.17	13.36	14.86	14.73	13.88	14.22	14.19	14.16	16.73	16.11	15.78	15.06	13.64	13.55
TCONS_00034524	darkturquoise	10.45	9.96	7.58	7.11	4.02	6.25	6.32	5.63	11.26	3.76	6.47	5.03	7.06	3.48	6.28	5.45	4.75	4.87
TCONS_00008455	darkturquoise	0.72	0	0	2.87	6.39	1.7	3.52	2.34	2.76	0.01	1.42	4.79	3.95	4.06	3.08	5.46	0.5	5.48
TCONS_00050974	darkturquoise	11.93	14.65	14.18	11.63	10.42	12.16	12.78	11.84	11.28	10.93	11.73	10.1	11.6	12.13	12.24	12.47	10.92	11.93
TCONS_00031182	darkturquoise	16.12	14.42	15.1	12.87	13.82	12.06	14.57	13.47	13.76	13.89	13.52	13.35	13.48	12.99	10.81	14.35	10.89	14.34
Cbu_mRNA.18855	darkturquoise	0.17	0.58	0.13	0.81	0.46	0.87	0.88	0.27	0.46	0.23	0.43	0.18	0.86	1.55	0.85	0.94	1.33	0.98
TCONS_00024382	darkturquoise	1.25	0	1.84	0	0	0	0	0	0	0	0	0	0	0	0	0	0	1.05
TCONS_00026702	darkturquoise	2.14	1.01	3.11	1.57	1.58	0	0.12	0.73	1.98	0.7	0.41	0.42	1.01	0	0.75	0.34	0.67	0.43
Cbu_mRNA.15002	darkturquoise	1.32	1.42	0.87	0.83	1.04	0.65	0.9	0.53	0.86	0.6	0.71	0.36	0.93	0.92	1.18	0.65	0.31	0.49
TCONS_00002683	darkturquoise	1.07	4.39	2.18	1.51	1.24	0.62	1.93	0.55	1.12	0.56	1.79	1.15	1.03	1.11	0	0	0	1.72
TCONS_00020551	darkturquoise	1.59	1.09	1.44	3.16	2.61	4.17	2.03	3.76	2.81	1.6	1.78	3.5	2.04	3.86	2.25	3.79	1.53	3.34
TCONS_00061237	darkturquoise	4.63	2.21	3.3	2.07	0.92	1.02	0	3.02	1.08	0	0.99	0	1.07	1.71	2.99	2	0	0.96
Cbu_mRNA.2124	darkturquoise	2.58	2	3.18	3.98	6.21	5.5	5.02	4.82	3.42	5.08	4.98	3.03	7.25	5.28	4.03	6.04	2.76	4.73
TCONS_00028218	darkturquoise	1.64	1.23	1.83	1.14	1.17	0.66	0.7	1.33	1.67	1	1.12	1.26	0.99	0.99	0.7	1.34	0.88	0.38
TCONS_00042864	darkturquoise	3.63	2.88	1.26	0.83	2.56	1.02	0.96	1.85	0.87	0.03	0.02	1.41	1.76	1.27	1.15	1.01	0.32	0.1
TCONS_00006698	darkturquoise	10.7	10.07	9.3	8.43	6.81	4.87	8.37	6.14	5.71	4.07	2.14	5.47	7.57	1.15	3.95	9.13	4.01	2.54
TCONS_00055813	darkturquoise	6.4	0	2.1	0	0.03	2.02	1.4	0	0.27	0	0	0	0.03	0.01	0	0	0	0.01
TCONS_00043536	darkturquoise	2.15	8.15	0	8.83	11.52	12.12	7.55	7.78	7.93	11.33	1.18	9.14	2.75	12.66	9.93	10.59	9.17	8.55
TCONS_00019320	darkturquoise	22.61	22.79	23.45	26.68	29.3	27.13	28.82	23.74	26.89	32.68	25.35	31.58	27.57	23.42	25.2	26.87	31.7	32.68
TCONS_00005109	darkturquoise	3.88	4.63	4.45	2.81	3.21	3.68	3.76	2.9	3.13	2.71	4.72	3.74	3.57	4.09	3.26	3.24	3.69	2.46
Cbu_mRNA.6589	darkturquoise	33.61	28.81	33.01	30.67	25.63	27.13	27.34	32.7	26.05	25.9	24	27.25	29.31	27.13	28.14	28.13	27.48	26.35
TCONS_00056509	darkturquoise	1	2.71	1.2	0.7	1.11	0	0.59	1.57	0.69	0	0	0.43	0.67	0	0.47	0.22	0	1.08
Cbu_mRNA.9350	darkturquoise	1.92	1.95	1.53	0.74	1.43	1.06	0.93	1.45	0.81	1.36	0.95	0.57	1.16	1.76	0.6	1.57	0.96	0.76
Cbu_mRNA.15103	darkturquoise	4.49	4.5	4.72	6.01	5.38	4.34	5.24	4.87	5.24	4.83	5.26	5.05	4.95	5.09	4.92	5.48	5.36	5.36
TCONS_00003019	darkturquoise	6.29	6.14	3.94	3.45	2.27	4.84	3.35	2.53	4.31	2.71	2.8	1.86	3.71	3.56	3.39	4.44	4.15	2.99
Cbu_mRNA.26835	darkturquoise	6.16	5.22	5.92	6.76	6.69	6.48	6.13	6.81	5.65	6.87	6.69	6.74	6.67	5.82	6.07	6.38	6.89	7.33
TCONS_00020102	darkturquoise	7.97	8.77	9.73	8.05	4.96	5.35	6.04	6.67	6.35	5.1	5.39	5.72	8.96	7.93	6.4	4.9	8.59	5.22
TCONS_00033898	darkturquoise	0.93	0.79	0.48	1.02	1.03	1.46	1.23	1.05	0.67	1.53	1.01	1.07	1.31	1.33	1.11	0.87	1.57	1.35
Cbu_mRNA.8809	darkturquoise	0.96	1.87	1.36	2.35	2.13	3.3	2.27	2.65	2.41	2.68	3.98	1.7	4.11	2.46	3.61	2.64	2.57	2.01
TCONS_00003008	darkturquoise	0.91	0.61	1.29	0.59	0.58	0.31	0.44	0.29	0.62	0.74	0.49	0.09	0.34	0	0.91	0.27	0.49	0.46
Cbu_mRNA.1179	darkturquoise	293.47	307.44	291.9	303.61	276.1	286.42	288.35	273.8	281.44	269.51	286.72	280.35	275.35	261.49	277.39	287.29	275.07	274.88
TCONS_00059998	darkturquoise	83.86	74.47	76.61	72.16	63.09	72.4	74.07	68.86	59.91	57.88	66.2	63.19	76.91	62.34	64.41	74.43	67.56	57.34
TCONS_00046600	darkturquoise	1.79	1.61	1.43	1.01	1.61	0.54	1.14	0.77	1.2	1.23	0.47	0.18	1.28	0.46	0.94	0.61	0.81	1.03
TCONS_00009957	darkturquoise	5.41	4.84	4.63	3.58	4.21	3.87	2.81	3.94	5.43	3.64	3.23	4.19	4.27	3.5	3.52	3.11	4.25	4.27
Cbu_mRNA.2955	darkturquoise	34.73	33	35.71	32.5	32.11	31.11	30.46	30.52	30.24	30.34	30.6	31.5	32.27	31.21	30.68	33.14	34.09	33.67
Cbu_mRNA.9948	darkturquoise	1.05	1.11	1.65	0.87	0.75	0.95	1.06	1.15	0.36	0.78	0.44	0.52	0.95	1.51	0.61	0.55	0.24	0.46
Cbu_mRNA.17067	darkturquoise	1.41	1.1	1.36	1.05	0.81	0.94	1.09	0.95	0.85	1.03	1.28	0.71	1.36	1.1	1.14	0.84	1.15	0.97
TCONS_00013476	darkturquoise	8.86	4.94	4.31	0	0.57	9.33	0	2.59	3.77	0	0	1.73	2.56	0.05	0	0	0.03	0
TCONS_00045653	darkturquoise	5.35	0	0	0	0	0	0	0	0	0	0	0	0	0	0	0	0	0
TCONS_00017691	darkturquoise	0.35	0	0	0.39	0.77	1.07	1	1.06	0.52	0.36	1.77	0.44	0.7	1.23	0.49	0.29	1.55	1.61
Cbu_mRNA.22376	darkturquoise	0.95	1.1	1.29	0.13	1.03	0	0.11	1.33	0.26	0.12	0.09	0.56	1.1	0.16	1.07	0	0	0
TCONS_00048406	darkturquoise	3.34	5.39	2.92	1.62	2	3.43	1.5	0.94	3.96	2.02	0	2.79	1.9	2.79	2.06	1.35	2.25	0.93
Cbu_mRNA.2018	darkturquoise	8.4	9.12	8.33	7.43	8.55	7.34	8.25	7.58	7.66	8.19	7.54	7.67	6.98	8.19	8.24	8.43	7.12	7.21
Cbu_mRNA.17275	darkturquoise	3.45	2.97	3.22	2.17	3.04	1.75	1.94	2.47	2.68	1.73	1.94	3.04	2.43	2.2	2.34	1.51	3.27	2.2
Cbu_mRNA.1789	darkturquoise	1.15	0.38	0	1.18	2.48	0.73	1.74	1.12	0.39	1.15	1.99	0.77	1.24	1.85	1.4	1.02	1.53	1.9
TCONS_00035999	darkturquoise	2.28	2.85	2.59	1.82	1.73	2.03	1.94	2.44	1.52	2.16	1.21	1.95	1.93	1.37	2.94	1.23	1.02	2.09
TCONS_00013093	darkturquoise	4.29	1.86	4.68	1.53	1.8	1.14	0.52	0.94	3.47	1.34	2.17	0.6	1.15	2.78	1.83	0	3.18	2.71
Cbu_mRNA.23199	darkturquoise	1.42	1.73	1.82	1.65	0.86	0.59	1.48	0.51	1.59	1.28	0.42	1.22	1.07	0.9	1.35	0.87	1.22	0.79
Cbu_mRNA.2807	darkturquoise	1.74	0.79	1.29	0.62	1.01	0.87	0.61	0.57	1.05	0.6	0.92	1.22	0.79	1.07	0.73	1.11	0.79	0.67
Cbu_mRNA.19908	darkturquoise	11.79	12.2	11.72	11.9	10.15	10.42	10.69	10.63	9.38	10.33	10.77	10.62	9.95	9.82	10.64	12.38	10.74	11.13
Cbu_mRNA.27444	darkturquoise	1.55	2.32	2.03	1.84	3.63	4.17	4.45	3.68	2.28	2.58	4.14	4.35	4.8	1.87	5.12	3.46	3.12	6.52
TCONS_00054764	darkturquoise	8.84	10.96	9.35	7.72	9.27	6.42	7.13	8.41	11.1	7.58	7.23	8.34	6.51	10.28	6.84	7.06	7.76	7.07
TCONS_00022008	darkturquoise	1.09	0.38	0.18	0.17	0.42	0	0.16	0.4	0	0.42	0	0.19	0.49	0	0.48	0.17	0.19	0.19
TCONS_00005614	darkturquoise	9.98	11.03	9.14	12.49	10.41	10.52	11.5	10.74	9.94	9.7	12.1	11.21	12.22	10.77	12.17	12.23	12.15	10.38
TCONS_00007170	darkturquoise	0	1.08	1.41	0.21	0.36	0.29	0.47	0.18	0.61	0	0.86	0	0.79	0.21	0	0.28	0.34	0
TCONS_00032410	darkturquoise	0.72	0	2.94	0.73	0	0	0	0	0	0.83	0	0	0.85	0	0	0	0	1.2
Cbu_mRNA.19386	darkturquoise	0	1.04	1.97	1.36	2.4	1.85	1.5	0.75	1.05	1.63	1.47	2.24	1.69	0.8	3.54	1.91	2.07	2.61
Cbu_mRNA.12550	darkturquoise	13.67	14.02	15.14	12.44	13.13	14.39	12.69	13.54	14.02	13.83	12.13	14.49	13.05	12.4	11.98	11.7	14.34	13.06
TCONS_00007115	darkturquoise	18.68	14.73	17.7	16.32	14.38	14.73	16.13	15.24	12.17	15.66	15.33	14.47	16.31	15.84	15.08	14.21	16.65	15.95
TCONS_00045825	darkturquoise	0	1.05	0	0	0	0	0	0.54	0	0	0	0	0	0	0.2	0	0	0
TCONS_00004752	darkturquoise	1.8	0.49	0.47	0	0	0.8	0	1.26	0	0.45	0.56	0	0.43	0.5	0.48	0	0.9	0
Cbu_mRNA.18514	darkturquoise	0	1.22	0	0.33	0	0	0.49	0	0	0	0.14	0.17	0	0	0.22	0.3	0	0
Cbu_mRNA.23740	darkturquoise	4.72	0	0.77	0	0.66	0.83	0	0	2.18	1.17	0	0	0.94	1.82	0	0	0.48	1.75
TCONS_00004730	darkturquoise	8.13	7	1.18	1.66	1.84	1.44	2.12	1.27	1.08	1.55	2.09	1.38	1.96	10.77	2.27	6.85	1.38	1.27
TCONS_00012395	darkturquoise	1.07	1.6	0.28	0.41	0	0.97	0.72	0.68	0	0	0.37	0.57	0.26	0.42	0.81	0.24	0.69	0.98
TCONS_00056657	darkturquoise	1.54	2.13	1.27	1.56	1.45	1.22	1.6	1.32	1.35	1.31	1.34	1.41	1.34	1.39	1.26	1.33	1.84	1.15
Cbu_mRNA.23910	darkturquoise	0.99	1.69	1.93	0.31	1.28	1.08	0.73	1.18	1.01	1.2	0.99	0.52	1.45	0.52	2.22	0.64	0.94	1.25
TCONS_00052052	darkturquoise	0.64	0.06	1.17	0.32	0.39	0	0	0.45	0	0.29	0	0.14	0.35	0	0.65	0.74	0	0.47
TCONS_00058560	darkturquoise	2.96	2.05	1.44	1.39	2.21	1.55	1.57	1.67	1.47	1.2	1.45	1.99	1.74	1.32	1.88	2.11	1.9	1.73
TCONS_00000220	darkturquoise	1.9	1.19	1.85	1.27	0.96	1.01	0.91	1.47	1.11	0	1.25	1.52	0.26	1	1.84	1.2	0.78	1.5
TCONS_00015651	darkturquoise	0.21	1.69	0.23	0	0	0.81	0	0	0	0	0.21	0.43	0	0	0.24	0.19	0.74	0.62
TCONS_00018484	darkturquoise	0	1.08	0.4	0.46	0	0	0	0	0.34	0	0	0.41	0.84	0	0	0	0.41	0.42
TCONS_00042652	darkturquoise	0.64	0	0	3.5	0	1.07	2.67	0.95	0	0	3.64	0	0	1.91	0	0.82	2.67	1.71
