# Supplementary material for: Multi-omics sequencing provides insight into floral transition in Catalpa bungei. C.A. Mey
Source: BMC Genomics. 2020 Jul 22;21:508. doi: 10.1186/s12864-020-06918-y (PMC7376858; doi:10.1186/s12864-020-06918-y)
Supplement: Supplementary file 16 — Additional file 16: Table S7. Summary of DEGs classified into five pathways. [file 12864_2020_6918_MOESM16_ESM.xlsx]

## Sheet: Sheet3
GeneID	Symbol	Connectivity	WT-Dd-1	WT-Dd-2	WT-Dd-3	WT-Ld-1	WT-Ld-2	WT-Ld-3	WT-Ip-1	WT-Ip-2	WT-Ip-3	EF-Dd-1	EF-Dd-2	EF-Dd-3	EF-Ld-1	EF-Ld-2	EF-Ld-3	EF-Ip-1	EF-Ip-2	EF-Ip-3	KEGG_A_class	KEGG_B_class	Pathway	K_ID	GO Component	GO Function	GO Process
Cbu_mRNA.1698	GA4	290.769	1.06	0.94	0.93	1.04	0.8	0.82	0.44	0.46	0.3	2.28	2.05	1.87	0.54	0.57	0.8	0.81	0.86	0.73	Metabolism	Global and Overview;Metabolism of terpenoids and polyketides	ko01110//Biosynthesis of secondary metabolites;ko00904//Diterpenoid biosynthesis	K04124	-	GO:0003824//catalytic activity;GO:0016706//oxidoreductase activity, acting on paired donors, with incorporation or reduction of molecular oxygen, 2-oxoglutarate as one donor, and incorporation of one atom each of oxygen into both donors;GO:0016705//oxidoreductase activity, acting on paired donors, with incorporation or reduction of molecular oxygen;GO:0051213//dioxygenase activity;GO:0016491//oxi…	GO:0044710//single-organism metabolic process;GO:0055114//oxidation-reduction process;GO:0044699//single-organism process;GO:0008152//metabolic process
Cbu_mRNA.18280	GASA14	283.666	17.93	17.71	18.65	11	9.15	10.05	6.93	6.27	6.6	25.44	26.93	25.11	5.93	5.37	5.38	8.03	7.58	8.32	-	-	-	-	-	-	-
Cbu_mRNA.15447	GA20ox1D	261.867	0.17	0.18	0.15	0.07	0.21	0.19	0.21	0.06	0.17	1.32	1.24	1.06	0	0	0	0.31	0.28	0.36	Metabolism	Metabolism of terpenoids and polyketides;Global and Overview	ko01100//Metabolic pathways;ko01110//Biosynthesis of secondary metabolites;ko00904//Diterpenoid biosynthesis	K05282	-	GO:0046914//transition metal ion binding;GO:0043169//cation binding;GO:0043167//ion binding;GO:0051213//dioxygenase activity;GO:0016705//oxidoreductase activity, acting on paired donors, with incorporation or reduction of molecular oxygen;GO:0016491//oxidoreductase activity;GO:0016706//oxidoreductase activity, acting on paired donors, with incorporation or reduction of molecular oxygen, 2-oxoglut…	GO:0044710//single-organism metabolic process;GO:0044699//single-organism process;GO:0008152//metabolic process;GO:0055114//oxidation-reduction process
Cbu_mRNA.13568	ARF3	251.843	12.25	10.41	11.25	9.62	7.33	9.93	8.22	6.53	7.02	15.74	16.31	14.18	7.12	6.15	5.99	7.64	7.17	6.53	Environmental Information Processing	Signal transduction	ko04075//Plant hormone signal transduction	K14486	GO:0044424//intracellular part;GO:0043226//organelle;GO:0005622//intracellular;GO:0043229//intracellular organelle;GO:0043227//membrane-bounded organelle;GO:0043231//intracellular membrane-bounded organelle;GO:0005623//cell;GO:0005634//nucleus;GO:0044464//cell part	GO:0003677//DNA binding;GO:1901363//heterocyclic compound binding;GO:0003676//nucleic acid binding;GO:0097159//organic cyclic compound binding;GO:0005488//binding	GO:0019222//regulation of metabolic process;GO:0051171//regulation of nitrogen compound metabolic process;GO:0009889//regulation of biosynthetic process;GO:0050794//regulation of cellular process;GO:0009719//response to endogenous stimulus;GO:0065007//biological regulation;GO:0010033//response to organic substance;GO:0042221//response to chemical;GO:2001141//regulation of RNA biosynthetic process…
Cbu_mRNA.14926	PIF3	249.237	6.31	5.4	6.08	6.35	6.43	6.43	5.28	5.16	5.15	9.21	9.35	9.76	6.46	5.55	5.8	6.66	6.2	6.5	Organismal Systems;Environmental Information Processing	Environmental adaptation;Signal transduction	ko04075//Plant hormone signal transduction;ko04712//Circadian rhythm - plant	K12126	-	GO:0005515//protein binding;GO:0005488//binding;GO:0046983//protein dimerization activity	GO:0031326//regulation of cellular biosynthetic process;GO:0006355//regulation of transcription, DNA-templated;GO:0010556//regulation of macromolecule biosynthetic process;GO:0019222//regulation of metabolic process;GO:0050789//regulation of biological process;GO:0060255//regulation of macromolecule metabolic process;GO:0010468//regulation of gene expression;GO:0051252//regulation of RNA metaboli…
Cbu_mRNA.14406	CKX1	247.404	10.63	10.43	11.18	7.45	7.7	7.83	5.13	5.31	4.91	14.91	14.82	15.09	3.81	3.35	3.4	4.27	4.4	4.19	Metabolism	Metabolism of terpenoids and polyketides	ko00908//Zeatin biosynthesis	K00279	-	GO:0016614//oxidoreductase activity, acting on CH-OH group of donors;GO:0019139//cytokinin dehydrogenase activity;GO:0043168//anion binding;GO:0050662//coenzyme binding;GO:0008762//UDP-N-acetylmuramate dehydrogenase activity;GO:1901265//nucleoside phosphate binding;GO:0043167//ion binding;GO:0016616//oxidoreductase activity, acting on the CH-OH group of donors, NAD or NADP as acceptor;GO:0036094/…	GO:0055114//oxidation-reduction process;GO:0006725//cellular aromatic compound metabolic process;GO:0071704//organic substance metabolic process;GO:0044710//single-organism metabolic process;GO:0008152//metabolic process;GO:0009690//cytokinin metabolic process;GO:0042445//hormone metabolic process;GO:0010817//regulation of hormone levels;GO:0006807//nitrogen compound metabolic process;GO:0065008/…
TCONS_00039927	ARF3	242.146	9.78	11.19	10.26	9.96	10.26	10.32	5.9	5.42	5.43	16.92	16.98	16.62	8.79	5.72	7.04	4.93	6.26	6.45	Environmental Information Processing	Signal transduction	ko04075//Plant hormone signal transduction	K14486	-	-	-
Cbu_mRNA.20253	PHL1/lux	239.676	22.62	23.08	23.43	24.48	23.15	23.92	20.52	21.8	21.89	30.99	30.18	31.53	23.68	22.9	22.95	22.96	21.24	22.22	Genetic Information Processing	Transcription	ko03040//Spliceosome	K12741	-	GO:0005488//binding;GO:0003682//chromatin binding;GO:0044877//macromolecular complex binding	-
Cbu_mRNA.26092	ARF2	234.619	17.43	17.28	17.64	19.47	18.92	18.39	17.22	16.79	16.36	23.85	24.75	24.56	18.72	16.92	17.31	17.38	17.62	16.75	Environmental Information Processing	Signal transduction	ko04075//Plant hormone signal transduction	K14486	GO:0043227//membrane-bounded organelle;GO:0005634//nucleus;GO:0005622//intracellular;GO:0044464//cell part;GO:0043229//intracellular organelle;GO:0043231//intracellular membrane-bounded organelle;GO:0044424//intracellular part;GO:0005623//cell;GO:0043226//organelle	GO:0005515//protein binding;GO:0003676//nucleic acid binding;GO:1901363//heterocyclic compound binding;GO:0005488//binding;GO:0046983//protein dimerization activity;GO:0003677//DNA binding;GO:0097159//organic cyclic compound binding	GO:2001141//regulation of RNA biosynthetic process;GO:0031326//regulation of cellular biosynthetic process;GO:0006355//regulation of transcription, DNA-templated;GO:0080090//regulation of primary metabolic process;GO:0009725//response to hormone;GO:0019219//regulation of nucleobase-containing compound metabolic process;GO:0050794//regulation of cellular process;GO:0010033//response to organic sub…
Cbu_mRNA.26089	ARF2	234.619	17.43	17.28	17.64	19.47	18.92	18.39	17.22	16.79	16.36	23.85	24.75	24.56	18.72	16.92	17.31	17.38	17.62	16.75	Environmental Information Processing	Signal transduction	ko04075//Plant hormone signal transduction	K14486	GO:0043229//intracellular organelle;GO:0005622//intracellular;GO:0044464//cell part;GO:0043231//intracellular membrane-bounded organelle;GO:0043226//organelle;GO:0043227//membrane-bounded organelle;GO:0005623//cell;GO:0005634//nucleus;GO:0044424//intracellular part	GO:0046983//protein dimerization activity;GO:0003677//DNA binding;GO:0003676//nucleic acid binding;GO:1901363//heterocyclic compound binding;GO:0005488//binding;GO:0005515//protein binding;GO:0097159//organic cyclic compound binding	GO:0065007//biological regulation;GO:2001141//regulation of RNA biosynthetic process;GO:0009889//regulation of biosynthetic process;GO:0050896//response to stimulus;GO:0050789//regulation of biological process;GO:0051171//regulation of nitrogen compound metabolic process;GO:0010556//regulation of macromolecule biosynthetic process;GO:0006355//regulation of transcription, DNA-templated;GO:0010468/…
Cbu_mRNA.5910	ERF106	228.771	4.88	4.95	4.66	4.47	4.44	3.84	3.62	3.88	3.64	5.71	5.51	6.02	3.86	3.3	4.14	3.74	4.28	3.68	-	-	-	-	-	GO:0003700//transcription factor activity, sequence-specific DNA binding;GO:0001071//nucleic acid binding transcription factor activity	GO:0010556//regulation of macromolecule biosynthetic process;GO:0080090//regulation of primary metabolic process;GO:1903506//regulation of nucleic acid-templated transcription;GO:0051171//regulation of nitrogen compound metabolic process;GO:0050789//regulation of biological process;GO:2001141//regulation of RNA biosynthetic process;GO:0065007//biological regulation;GO:0031323//regulation of cellu…
TCONS_00014487	FRL3	226.45	76.53	75.01	77.09	80.55	75.29	78.79	73.33	76.8	75.65	92.16	92.13	94.11	72.72	68.44	69.75	72.89	78.64	79.47	-	-	-	-	-	-	-
Cbu_mRNA.13118	Os07g0563300/AP2	225.539	13.11	12.52	11.8	11.97	10.74	11.27	9.96	9.63	10.31	14.58	14.46	14.88	10.26	11.26	11.39	10.16	10.35	10.87	-	-	-	-	-	GO:0043167//ion binding;GO:0003677//DNA binding;GO:0046872//metal ion binding;GO:0043169//cation binding;GO:0003676//nucleic acid binding;GO:0008270//zinc ion binding;GO:0046914//transition metal ion binding;GO:1901363//heterocyclic compound binding;GO:0005488//binding;GO:0097159//organic cyclic compound binding	-
Cbu_mRNA.12567	PHL1/lux	216.085	27.22	27.72	26.35	29.05	29.21	27.86	19.72	17.63	17.02	36.5	37.29	37.98	21.53	17.9	19.51	24.61	24.34	18.18	Environmental Information Processing	Signal transduction	ko04075//Plant hormone signal transduction	K14491	-	GO:0005488//binding;GO:0003682//chromatin binding;GO:0044877//macromolecular complex binding	-
TCONS_00007773	ARF4	207.908	4.19	4.09	4.5	4.1	3.45	4.34	3.61	3.44	3.96	5.81	5.63	5.66	3.58	3.26	2.93	4.14	4.55	4.8	-	-	-	-	-	-	GO:0009987//cellular process;GO:0044699//single-organism process
Cbu_mRNA.26299	ARF5	201.082	7.39	7.3	7.67	8.64	8.09	8.02	6.14	5.76	6.12	14.1	14.11	13.75	8.28	8.05	8.87	10.08	9.9	9.23	Environmental Information Processing	Signal transduction	ko04075//Plant hormone signal transduction	K14486	GO:0044424//intracellular part;GO:0005634//nucleus;GO:0005622//intracellular;GO:0005623//cell;GO:0043231//intracellular membrane-bounded organelle;GO:0043227//membrane-bounded organelle;GO:0044464//cell part;GO:0043229//intracellular organelle;GO:0043226//organelle	GO:0005488//binding;GO:1901363//heterocyclic compound binding;GO:0003676//nucleic acid binding;GO:0046983//protein dimerization activity;GO:0097159//organic cyclic compound binding;GO:0005515//protein binding;GO:0003677//DNA binding	GO:0019222//regulation of metabolic process;GO:0065007//biological regulation;GO:0050794//regulation of cellular process;GO:0042221//response to chemical;GO:0060255//regulation of macromolecule metabolic process;GO:0009725//response to hormone;GO:0019219//regulation of nucleobase-containing compound metabolic process;GO:0051252//regulation of RNA metabolic process;GO:2001141//regulation of RNA bi…
Cbu_mRNA.9987	RBP47B'/FPA	198.848	37.58	37.21	38.44	37.87	37.8	37.2	39.62	38.15	37.74	44.43	44.76	45.68	38.01	33.81	35.8	39.32	37.97	36.72	-	-	-	-	-	GO:0097159//organic cyclic compound binding;GO:0005488//binding;GO:0003676//nucleic acid binding;GO:1901363//heterocyclic compound binding	-
TCONS_00052651	SPL12	192.912	7.65	7.26	7.22	7.86	8.49	8.12	7.44	6.97	7.49	10.34	10.88	9.52	6.36	6.68	6.9	7.91	8.16	7.65	-	-	-	-	-	-	-
Cbu_mRNA.9758	MADS18/soc1/flc/svp	184.391	4.85	5.46	4.32	4.61	4.83	4.85	3	2.34	3.03	6.85	6.06	6.33	4.17	4.16	3.68	4.01	3.65	3.98	-	-	-	-	GO:0005623//cell;GO:0005622//intracellular;GO:0043226//organelle;GO:0044464//cell part;GO:0043227//membrane-bounded organelle;GO:0005634//nucleus;GO:0043229//intracellular organelle;GO:0044424//intracellular part;GO:0043231//intracellular membrane-bounded organelle	GO:0097159//organic cyclic compound binding;GO:0005488//binding;GO:0003700//transcription factor activity, sequence-specific DNA binding;GO:0046983//protein dimerization activity;GO:1901363//heterocyclic compound binding;GO:0005515//protein binding;GO:0003677//DNA binding;GO:0001071//nucleic acid binding transcription factor activity;GO:0003676//nucleic acid binding	GO:2000112//regulation of cellular macromolecule biosynthetic process;GO:0050794//regulation of cellular process;GO:0006355//regulation of transcription, DNA-templated;GO:0019219//regulation of nucleobase-containing compound metabolic process;GO:0050789//regulation of biological process;GO:0009889//regulation of biosynthetic process;GO:0031326//regulation of cellular biosynthetic process;GO:00104…
Cbu_mRNA.23831	TPS1	180.426	8.97	9.02	8.64	6.21	5.92	6.07	7.87	7.46	9.05	12.42	13.98	12.73	4.13	3.09	3.61	6.8	6.11	5.82	Metabolism	Global and Overview;Carbohydrate metabolism	ko01100//Metabolic pathways;ko00500//Starch and sucrose metabolism	K16055	-	GO:0003824//catalytic activity	GO:0044249//cellular biosynthetic process;GO:0071704//organic substance metabolic process;GO:0005991//trehalose metabolic process;GO:0044763//single-organism cellular process;GO:0044699//single-organism process;GO:0005992//trehalose biosynthetic process;GO:0046351//disaccharide biosynthetic process;GO:0044262//cellular carbohydrate metabolic process;GO:0016051//carbohydrate biosynthetic process;G…
Cbu_mRNA.9773	SPL13B	179.413	24.04	22.78	24.75	24.26	24.3	24.81	20.35	20.98	21.23	27.76	27.11	27.41	20.46	20.85	19.14	20.72	20.45	20.85	-	-	-	-	GO:0005634//nucleus;GO:0043227//membrane-bounded organelle;GO:0044464//cell part;GO:0005623//cell;GO:0005622//intracellular;GO:0044424//intracellular part;GO:0043229//intracellular organelle;GO:0043226//organelle;GO:0043231//intracellular membrane-bounded organelle	GO:0003676//nucleic acid binding;GO:0097159//organic cyclic compound binding;GO:1901363//heterocyclic compound binding;GO:0003677//DNA binding;GO:0005488//binding	-
Cbu_mRNA.8594	MYB5/TRY	173.795	23.83	21.97	22.82	14.48	15.12	14.15	13.59	14.43	13.88	24.25	24.53	23.26	14.74	14.32	12.17	17.65	18.03	19.03	Organismal Systems	Environmental adaptation	ko04626//Plant-pathogen interaction	K09422	-	GO:0003682//chromatin binding;GO:0044877//macromolecular complex binding;GO:0005488//binding	-
TCONS_00020053	SCL6/DELLA	168.546	6.68	6.75	7.18	6.79	7.11	6.92	8.59	8.03	8.14	11.32	12.47	12.22	5.29	4.78	5.11	7.9	7.42	6.82	-	-	-	-	-	-	-
Cbu_mRNA.7628	COL7	167.034	23.57	24.5	24.61	25.98	24.9	22.97	23.35	22.4	22.1	30.66	30.13	29.72	18.38	16.51	15.99	24.2	23.47	21.69	Organismal Systems	Environmental adaptation	ko04712//Circadian rhythm - plant	K12129	-	GO:0005515//protein binding;GO:0005488//binding	-
Cbu_mRNA.27590	ARF6	164.736	38.14	38.2	37.73	37.42	37.1	37.37	40.19	41.66	39.46	46.71	46.66	46.45	35.95	34.05	35.12	38.53	37.92	39.29	Environmental Information Processing	Signal transduction	ko04075//Plant hormone signal transduction	K14486	GO:0044464//cell part;GO:0005622//intracellular;GO:0005634//nucleus;GO:0043229//intracellular organelle;GO:0005623//cell;GO:0043227//membrane-bounded organelle;GO:0044424//intracellular part;GO:0043231//intracellular membrane-bounded organelle;GO:0043226//organelle	GO:0005515//protein binding;GO:0097159//organic cyclic compound binding;GO:0003676//nucleic acid binding;GO:0005488//binding;GO:0046983//protein dimerization activity;GO:0003677//DNA binding;GO:1901363//heterocyclic compound binding	GO:0031323//regulation of cellular metabolic process;GO:0031326//regulation of cellular biosynthetic process;GO:0080090//regulation of primary metabolic process;GO:0042221//response to chemical;GO:0010556//regulation of macromolecule biosynthetic process;GO:0050794//regulation of cellular process;GO:0009889//regulation of biosynthetic process;GO:0051171//regulation of nitrogen compound metabolic …
Cbu_mRNA.11030	UNE12/PIF	160.25	0.61	0.69	0.88	1.21	1.1	0.94	1.15	1.14	1.05	2.71	2.54	2.66	1.15	0.82	0.96	1.7	1.3	1.62	Organismal Systems;Environmental Information Processing	Signal transduction;Environmental adaptation	ko04075//Plant hormone signal transduction;ko04712//Circadian rhythm - plant	K12126	-	GO:0005515//protein binding;GO:0005488//binding;GO:0046983//protein dimerization activity	-
Cbu_mRNA.14804	SMU1/FY	152.201	45.58	45.23	47.29	47.39	46.6	44.99	46.43	47.14	47.78	56.31	56.23	56.96	49.94	49.07	47.15	45.05	45.64	46.57	-	-	-	-	-	GO:0005515//protein binding;GO:0005488//binding	-
Cbu_mRNA.26743	TPS6	147.108	10.3	10.21	11.04	11.12	9.67	10.09	9.44	7.15	7.6	13.81	13.99	12.24	10.54	10.44	7.27	9.17	10.26	9.24	Metabolism	Carbohydrate metabolism;Global and Overview	ko01100//Metabolic pathways;ko00500//Starch and sucrose metabolism	K16055	-	GO:0003824//catalytic activity	GO:0044723//single-organism carbohydrate metabolic process;GO:0044237//cellular metabolic process;GO:0044249//cellular biosynthetic process;GO:0034637//cellular carbohydrate biosynthetic process;GO:0005984//disaccharide metabolic process;GO:0044262//cellular carbohydrate metabolic process;GO:0005991//trehalose metabolic process;GO:0008152//metabolic process;GO:0009311//oligosaccharide metabolic p…
TCONS_00044354	KAN2/lux	140.907	1.2	1.8	2.09	1.28	1.32	2.1	0.75	1.35	1.03	2.94	3.73	3.15	1.3	1.86	0.67	0.73	0.41	0.69	-	-	-	-	-	-	-
TCONS_00053100	MADS6/AGL8/svp	133.772	0.28	0.31	0.1	0.47	0.71	0.5	0.2	0.42	0.37	0.96	1.14	1.08	0.3	0.33	0.28	0.62	0.51	0.39	-	-	-	-	-	-	GO:0006351//transcription, DNA-templated;GO:0044260//cellular macromolecule metabolic process;GO:0034654//nucleobase-containing compound biosynthetic process;GO:0034645//cellular macromolecule biosynthetic process;GO:0097659//nucleic acid-templated transcription;GO:0006139//nucleobase-containing compound metabolic process;GO:0009059//macromolecule biosynthetic process;GO:0044249//cellular biosynt…
TCONS_00057653	BHLH3/PIF	126.293	8.14	6.17	7.65	7.42	8.28	7.39	7.43	7.55	7.16	11.63	9.69	9.31	7.6	6.16	5.69	8.03	7.78	8.34	-	-	-	-	-	-	-
Cbu_mRNA.16991	SPL14	118.893	9.36	9.4	7.91	9.87	10.85	8.81	12.22	10.63	11.81	8.18	6.68	6.28	12.5	14.02	10.05	11.47	9.61	10.86	-	-	-	-	GO:0043226//organelle;GO:0043229//intracellular organelle;GO:0043227//membrane-bounded organelle;GO:0005623//cell;GO:0043231//intracellular membrane-bounded organelle;GO:0044424//intracellular part;GO:0044464//cell part;GO:0005634//nucleus;GO:0005622//intracellular	GO:0097159//organic cyclic compound binding;GO:0005488//binding;GO:0003677//DNA binding;GO:1901363//heterocyclic compound binding;GO:0003676//nucleic acid binding	-
TCONS_00003671	ARP1/FCA	116.58	2.62	3.04	2.2	1.41	1.96	1.81	1.41	1.04	1.47	3.1	2.8	3.24	1.77	1.28	2.3	1.82	1.59	2.51	-	-	-	-	-	-	-
Cbu_mRNA.11067	AUX28	115.057	16.42	17.5	14.93	18.34	17.14	17.62	16.11	14.67	14.25	22.67	22.31	22.12	18.34	16.02	16.5	22.04	18.49	17.72	Environmental Information Processing	Signal transduction	ko04075//Plant hormone signal transduction	K14484	GO:0044424//intracellular part;GO:0044464//cell part;GO:0043226//organelle;GO:0005623//cell;GO:0005622//intracellular;GO:0005634//nucleus;GO:0043227//membrane-bounded organelle;GO:0043231//intracellular membrane-bounded organelle;GO:0043229//intracellular organelle	GO:0046983//protein dimerization activity;GO:0005488//binding;GO:0005515//protein binding	GO:0080090//regulation of primary metabolic process;GO:0006355//regulation of transcription, DNA-templated;GO:0050789//regulation of biological process;GO:0010468//regulation of gene expression;GO:0065007//biological regulation;GO:0051171//regulation of nitrogen compound metabolic process;GO:2001141//regulation of RNA biosynthetic process;GO:1903506//regulation of nucleic acid-templated transcrip…
TCONS_00052455	ARR2/TOC	114.701	7.45	5.73	8.5	6.27	6.43	5.81	6.1	5.94	6.31	7.95	8.71	8.6	6.61	5.5	5.96	5.21	5.78	6.45	Environmental Information Processing	Signal transduction	ko04075//Plant hormone signal transduction	K14491	-	-	-
Cbu_mRNA.27401	CYP707A4	112.795	1.77	1.43	1.37	3.29	3.65	3.53	4.34	4.13	4.56	7.77	7.93	8.44	1.08	1.15	1.11	3.52	3.67	4.42	Metabolism	Metabolism of terpenoids and polyketides	ko00906//Carotenoid biosynthesis	K09843	-	GO:1901363//heterocyclic compound binding;GO:0005506//iron ion binding;GO:0016705//oxidoreductase activity, acting on paired donors, with incorporation or reduction of molecular oxygen;GO:0003824//catalytic activity;GO:0009055//electron carrier activity;GO:0043169//cation binding;GO:0020037//heme binding;GO:0046914//transition metal ion binding;GO:0005488//binding;GO:0043167//ion binding;GO:00469…	GO:0044710//single-organism metabolic process;GO:0055114//oxidation-reduction process;GO:0008152//metabolic process;GO:0044699//single-organism process
Cbu_mRNA.669	PAB2/FCA	111.779	3.82	3.96	4.64	3.89	3.94	4.21	3.2	3.26	3.41	4.31	4.94	4.59	3.37	3.62	2.9	4.03	3.49	3.64	Genetic Information Processing	Translation;Folding, sorting and degradation	ko03013//RNA transport;ko03018//RNA degradation;ko03015//mRNA surveillance pathway	K13126	-	GO:1901363//heterocyclic compound binding;GO:0005488//binding;GO:0097159//organic cyclic compound binding;GO:0003676//nucleic acid binding	-
TCONS_00027094	SPL17	104.068	104.25	92.55	91.83	86.85	93.08	81.37	44.26	44.15	39.61	103.22	94.39	103.11	48.7	58.54	53.48	56.2	53.18	49.88	-	-	-	-	-	-	-
TCONS_00016820	LUH/FY	99.5577	20.63	20.45	21.41	21.76	21.07	22.33	22.22	20.07	18.58	25.93	25.03	25.93	20.11	20.79	20.81	24.48	24.06	24.14	-	-	-	-	-	-	-
Cbu_mRNA.21497	BHLH79/PIF	99.4171	5.03	4.46	2.94	4.86	3.47	3.61	4.46	4.72	4.44	7.18	6.1	7.83	3.41	3.5	3.29	6.2	5.66	5.11	-	-	-	-	-	GO:0046983//protein dimerization activity;GO:0005515//protein binding;GO:0005488//binding	-
TCONS_00038537	PYL9	99.0042	1.58	1	1.81	1.79	2.02	1.65	1.06	1.58	1.44	2.96	3.12	2.92	2.12	2.3	1.79	1.48	2.18	1.81	Environmental Information Processing	Signal transduction	ko04075//Plant hormone signal transduction	K14496	-	-	-
TCONS_00030163	BOA/lux	98.2324	10.4	9.18	9.08	10.88	11.14	10.46	8.6	9.08	9.27	14.41	12.92	15.34	11.62	10.68	12.43	10.86	11.13	10.86	-	-	-	-	-	-	-
TCONS_00012445	CKX1	97.6055	0.98	0.65	0.74	0.65	0.96	0.96	0.34	0.19	0.28	1.13	1.22	1.32	0.81	0.41	0.55	0	0.36	0.26	Metabolism	Metabolism of terpenoids and polyketides	ko00908//Zeatin biosynthesis	K00279	-	GO:0016491//oxidoreductase activity;GO:0003824//catalytic activity	-
TCONS_00053697	APL/lux	91.4319	4.35	4.15	3.29	4.25	4.28	4.28	4.43	3.46	3.63	5.13	5.13	4.94	3.94	3.6	3.93	4.46	4.4	4.43	-	-	-	-	-	-	-
TCONS_00042531	FY	89.8203	9.36	8.23	8.22	6.77	6.03	7.3	6.89	7.19	6.88	9.29	10.57	8.63	4.95	6.61	6.79	6.32	7.98	8.58	Genetic Information Processing	Translation	ko03015//mRNA surveillance pathway	K15542	-	GO:0003824//catalytic activity;GO:0016740//transferase activity	GO:0008152//metabolic process
Cbu_mRNA.13803	PYL9	89.331	1.46	2.47	1.76	2.3	2.7	1.74	2.07	1.35	1.82	3.14	4.61	4.32	2.1	3.16	1.73	1.67	1.88	2.29	Environmental Information Processing	Signal transduction	ko04075//Plant hormone signal transduction	K14496	-	-	-
TCONS_00014648	HBI1/PIF	81.9487	1.21	0.75	1.64	2.04	1.75	1.37	1.77	1.44	1.9	2.66	2.85	2.76	0.72	0.52	1.43	1.02	1.63	1.76	-	-	-	-	-	-	-
Cbu_mRNA.2336	TPPJ	80.9844	4.95	5	4.54	8.33	7.66	8.84	8.31	8.39	9.07	3.62	3.84	3.57	7.28	6.68	7.22	3.54	3.73	4.05	Metabolism	Carbohydrate metabolism;Global and Overview	ko01100//Metabolic pathways;ko00500//Starch and sucrose metabolism	K01087	-	GO:0003824//catalytic activity	GO:0044763//single-organism cellular process;GO:0016051//carbohydrate biosynthetic process;GO:0005984//disaccharide metabolic process;GO:0044249//cellular biosynthetic process;GO:0008152//metabolic process;GO:0044711//single-organism biosynthetic process;GO:0009987//cellular process;GO:0044237//cellular metabolic process;GO:0044238//primary metabolic process;GO:0044710//single-organism metabolic …
Cbu_mRNA.22816	DPBF4	78.3258	4.47	4.93	3.47	3.5	3.75	3.97	2.64	3.74	2.87	4.66	4.56	5.1	3.51	3.86	2.61	3.09	2.7	3.16	Environmental Information Processing	Signal transduction	ko04075//Plant hormone signal transduction	K14432	-	-	-
TCONS_00038570	CAS/AP2	73.1997	3.01	2.88	3.03	2.4	2.72	2.93	1.45	2.96	3.06	4.19	4.21	4	2.62	2.19	3.19	3.61	3.9	2.86	-	-	-	-	-	-	-
TCONS_00018857	ARR2/TOC	66.1617	2.67	0.68	2.56	2.52	0.77	0.01	0.95	0.67	1.25	3.27	3.28	3.74	1.7	2.56	1.31	1.54	1.77	2.05	Environmental Information Processing	Signal transduction	ko04075//Plant hormone signal transduction	K14491	-	-	-
TCONS_00012127	AIL6	58.5797	0.71	0.65	0.56	0.17	0.31	0.96	0.37	0	0.68	1.71	1.01	2.48	1.23	0	1.01	0.31	0.62	0.94	-	-	-	-	-	-	-
TCONS_00034304	At4g18375/FLK	58.4934	0	2.07	3.76	0	0	0	1.39	0	1.08	4.31	3.42	2.05	0.02	0	0.7	0	0	2.19	-	-	-	-	-	-	-
Cbu_mRNA.25413	CSN4	55.7177	1.18	0.82	1.13	0.95	1.05	0.5	0.71	0.18	1.14	1.52	1.82	1.25	1.14	0.37	0.73	0.5	0.18	1.04	-	-	-	-	-	GO:0005488//binding;GO:0005515//protein binding	-
Cbu_mRNA.5793	PHL1/LUX	53.8483	1.87	1.35	2.04	1.57	0.32	2.04	2.09	0.11	0.74	5.45	4.25	3.33	2.48	1.73	3.93	2.74	3.37	2.06	Genetic Information Processing	Transcription	ko03040//Spliceosome	K12741	-	GO:0005488//binding;GO:0044877//macromolecular complex binding;GO:0003682//chromatin binding	-
TCONS_00012131	AIL6	48.2739	0.99	0	0.41	0.85	0.85	0.6	0	0	0	0.69	0.63	1.32	0	0	0	0	0.28	0	-	-	-	-	-	-	-
TCONS_00030167	EMB2776/FY	41.053	2.69	2.5	2.08	2.09	3.16	2.03	1.41	2.4	2.69	2.86	4.27	2.93	2.47	1.91	2.01	1.72	1.63	2.53	Genetic Information Processing	Transcription	ko03040//Spliceosome	K12662	-	-	-
Cbu_mRNA.22384	UNE12/PIF	32.6357	6.96	6.82	7.31	6.86	6.8	7.28	10.05	7.01	6.83	9.12	10.71	11.18	8.82	6.49	7.33	9.6	7.81	4.65	Environmental Information Processing;Organismal Systems	Signal transduction;Environmental adaptation	ko04075//Plant hormone signal transduction;ko04712//Circadian rhythm - plant	K12126	-	GO:0046983//protein dimerization activity;GO:0005488//binding;GO:0005515//protein binding	-
TCONS_00031182	FLK	28.7509	13.89	13.52	13.35	13.48	12.99	10.81	14.35	10.89	14.34	16.12	14.42	15.1	12.87	13.82	12.06	14.57	13.47	13.76	-	-	-	-	-	-	-
TCONS_00042864	SUF4	25.3901	0.03	0.02	1.41	1.76	1.27	1.15	1.01	0.32	0.1	3.63	2.88	1.26	0.83	2.56	1.02	0.96	1.85	0.87	-	-	-	-	-	-	-
TCONS_00052052	TPPG	3.60917	0.29	0	0.14	0.35	0	0.65	0.74	0	0.47	0.64	0.06	1.17	0.32	0.39	0	0	0.45	0	Metabolism	Global and Overview;Carbohydrate metabolism	ko01100//Metabolic pathways;ko00500//Starch and sucrose metabolism	K01087	-	-	-
