# Supplementary material for: Multi-omics sequencing provides insight into floral transition in Catalpa bungei. C.A. Mey
Source: BMC Genomics. 2020 Jul 22;21:508. doi: 10.1186/s12864-020-06918-y (PMC7376858; doi:10.1186/s12864-020-06918-y)
Supplement: Supplementary file 17 — Additional file 17: Table S8. The correlation coefficients of expression of mRNAs between the EF and NF during three developmental periods. r is the correlation coefficient of expression of the mRNAs. [file 12864_2020_6918_MOESM17_ESM.xlsx]

## Sheet: Sheet1
Gene ID	Annotation	Gene ID	Annotation	r
Cbu_mRNA.18280	GASA	Cbu_mRNA.15447	GA20ox	0.54
Cbu_mRNA.18280	GASA	Cbu_mRNA.9773	SBP	0.85
Cbu_mRNA.18280	GASA	Cbu_mRNA.12567	LUX	0.77
Cbu_mRNA.18280	GASA	Cbu_mRNA.16991	SBP	0.91
Cbu_mRNA.18280	GASA	Cbu_mRNA.20253	LUX	0.99
Cbu_mRNA.18280	GASA	Cbu_mRNA.669	FCA	0.86
Cbu_mRNA.18280	GASA	Cbu_mRNA.14804	FY	0.34
Cbu_mRNA.18280	GASA	Cbu_mRNA.1698	GA3ox	0.99
Cbu_mRNA.11030	PIF4	Cbu_mRNA.15447	GA20ox	0.84
