# Supplementary material for: Multi-omics sequencing provides insight into floral transition in Catalpa bungei. C.A. Mey
Source: BMC Genomics. 2020 Jul 22;21:508. doi: 10.1186/s12864-020-06918-y (PMC7376858; doi:10.1186/s12864-020-06918-y)
Supplement: Supplementary file 18 — Additional file 18: Table S9. Summary of identification of splicing junctions using NGS and SMRT data. [file 12864_2020_6918_MOESM18_ESM.xlsx]

## Sheet: Sheet3
Type	EF		NF
	SMRT	Illumina	SMRT	Illumina
EF-Skipping Exon (SE)	9158	6603.67	7572	5519.11
EF-Retained intron (RI)	20854	29134.9	16506	29341.4
EF-Alternative Exon (AE)	15290	0	11440	0
other	34054	31514.4	34257	28807
Total	79356	67253	69775	63667.6
