# Supplementary material for: Multi-omics sequencing provides insight into floral transition in Catalpa bungei. C.A. Mey
Source: BMC Genomics. 2020 Jul 22;21:508. doi: 10.1186/s12864-020-06918-y (PMC7376858; doi:10.1186/s12864-020-06918-y)
Supplement: Supplementary file 19 — Additional file 19: Table S10. Summary of AS events from DEGs in EF. [file 12864_2020_6918_MOESM19_ESM.xlsx]

## Sheet: Sheet1
Gene	Isoform	Total	AE	IR_OFF	IR_ON	MIR_OFF	MIR_ON	MSKIP_OFF	MSKIP_ON	SKIP_OFF	SKIP_ON	TSS	TTS	XAE	XIR_OFF	XIR_ON	XMIR_OFF	XMIR_ON	XMSKIP_OFF	XMSKIP_ON	XSKIP_OFF	XSKIP_ON
Cbu_mRNA.7006	PB.21637.1	2	0	0	0	0	0	0	0	0	0	1	1	0	0	0	0	0	0	0	0	0
Cbu_mRNA.24049	PB.5580.1	2	0	0	0	0	0	0	0	0	0	1	1	0	0	0	0	0	0	0	0	0
Cbu_mRNA.1092	PB.12720.2	2	0	0	0	0	0	0	0	0	0	1	1	0	0	0	0	0	0	0	0	0
Cbu_mRNA.2089	PB.18549.5	5	1	0	4	0	0	0	0	0	0	0	0	0	0	0	0	0	0	0	0	0
Cbu_mRNA.2089	PB.18549.4	4	2	2	0	0	0	0	0	0	0	0	0	0	0	0	0	0	0	0	0	0
Cbu_mRNA.2089	PB.18549.6	6	1	0	4	0	0	0	0	0	0	1	0	0	0	0	0	0	0	0	0	0
Cbu_mRNA.2089	PB.18549.1	8	5	2	0	0	0	0	0	0	0	0	1	0	0	0	0	0	0	0	0	0
Cbu_mRNA.2089	PB.18549.3	4	2	2	0	0	0	0	0	0	0	0	0	0	0	0	0	0	0	0	0	0
Cbu_mRNA.2089	PB.18549.2	5	3	2	0	0	0	0	0	0	0	0	0	0	0	0	0	0	0	0	0	0
Cbu_mRNA.15262	PB.16058.1	2	0	0	0	0	0	0	0	0	0	1	1	0	0	0	0	0	0	0	0	0
Cbu_mRNA.13115	PB.16526.1	2	0	0	0	0	0	0	0	0	0	1	1	0	0	0	0	0	0	0	0	0
Cbu_mRNA.2897	PB.6805.1	2	0	0	0	0	0	0	0	0	0	1	1	0	0	0	0	0	0	0	0	0
Cbu_mRNA.9902	PB.15349.1	2	0	0	0	0	0	0	0	0	0	1	1	0	0	0	0	0	0	0	0	0
Cbu_mRNA.24920	PB.8361.3	1	0	0	0	0	0	0	0	0	0	1	0	0	0	0	0	0	0	0	0	0
Cbu_mRNA.24920	PB.8361.2	1	0	0	0	0	0	0	0	0	0	1	0	0	0	0	0	0	0	0	0	0
Cbu_mRNA.24920	PB.8361.1	2	0	0	0	0	0	0	0	0	0	1	1	0	0	0	0	0	0	0	0	0
Cbu_mRNA.5882	PB.7969.1	2	0	0	0	0	0	0	0	0	0	1	1	0	0	0	0	0	0	0	0	0
Cbu_mRNA.24968	PB.8394.1	2	1	0	0	0	0	0	0	0	0	0	1	0	0	0	0	0	0	0	0	0
Cbu_mRNA.27176	PB.5043.1	2	0	0	0	0	0	0	0	0	0	1	1	0	0	0	0	0	0	0	0	0
Cbu_mRNA.27176	PB.5042.7	1	0	0	0	0	0	0	0	0	0	1	0	0	0	0	0	0	0	0	0	0
Cbu_mRNA.27176	PB.5042.2	1	0	0	0	0	0	0	0	0	0	0	1	0	0	0	0	0	0	0	0	0
Cbu_mRNA.10245	PB.19658.3	2	0	0	0	0	0	0	0	0	0	0	1	1	0	0	0	0	0	0	0	0
Cbu_mRNA.10245	PB.19658.2	2	0	0	0	0	0	0	0	0	0	0	1	1	0	0	0	0	0	0	0	0
Cbu_mRNA.10245	PB.19658.1	1	0	0	0	0	0	0	0	0	0	1	0	0	0	0	0	0	0	0	0	0
Cbu_mRNA.6376	PB.15168.2	2	0	0	0	0	0	0	0	0	0	1	1	0	0	0	0	0	0	0	0	0
Cbu_mRNA.283	PB.17677.1	2	1	0	0	0	0	0	0	0	0	0	1	0	0	0	0	0	0	0	0	0
Cbu_mRNA.283	PB.17677.2	2	1	0	0	0	0	0	0	0	0	1	0	0	0	0	0	0	0	0	0	0
Cbu_mRNA.5998	PB.2068.1	2	0	0	0	0	0	0	0	0	0	1	1	0	0	0	0	0	0	0	0	0
Cbu_mRNA.26261	PB.13023.1	2	0	0	0	0	0	0	0	0	0	1	1	0	0	0	0	0	0	0	0	0
Cbu_mRNA.11458	PB.7567.1	2	0	0	0	0	0	0	0	0	0	1	1	0	0	0	0	0	0	0	0	0
Cbu_mRNA.20574	PB.14817.1	3	0	1	0	0	0	0	0	0	0	1	1	0	0	0	0	0	0	0	0	0
Cbu_mRNA.20574	PB.14817.2	1	0	0	1	0	0	0	0	0	0	0	0	0	0	0	0	0	0	0	0	0
Cbu_mRNA.25148	PB.18184.1	2	0	0	0	0	0	0	0	0	0	1	1	0	0	0	0	0	0	0	0	0
Cbu_mRNA.25148	PB.18184.2	1	0	0	0	0	0	0	0	0	0	0	1	0	0	0	0	0	0	0	0	0
Cbu_mRNA.26509	PB.6891.7	6	0	0	3	0	0	0	0	0	0	1	0	0	0	0	0	0	0	0	0	2
Cbu_mRNA.26509	PB.6891.6	9	0	5	1	0	0	0	0	0	0	1	0	1	0	0	0	0	0	0	0	1
Cbu_mRNA.26509	PB.6891.5	9	0	5	1	0	0	0	0	0	0	1	0	1	0	0	0	0	0	0	0	1
Cbu_mRNA.26509	PB.6891.4	8	0	0	1	0	0	0	0	0	0	1	0	3	0	0	0	0	0	0	3	0
Cbu_mRNA.26509	PB.6891.3	5	0	0	3	0	0	0	0	0	0	1	0	1	0	0	0	0	0	0	0	0
Cbu_mRNA.26509	PB.6891.2	5	0	0	3	0	0	0	0	0	0	1	0	1	0	0	0	0	0	0	0	0
Cbu_mRNA.26509	PB.6891.1	6	0	0	3	0	0	0	0	0	0	1	0	1	0	0	0	0	0	0	1	0
Cbu_mRNA.26509	PB.6891.9	3	0	0	1	0	0	0	0	0	0	1	1	0	0	0	0	0	0	0	0	0
Cbu_mRNA.26509	PB.6891.8	11	0	8	2	0	0	0	0	0	0	1	0	0	0	0	0	0	0	0	0	0
Cbu_mRNA.23279	PB.19109.1	2	0	0	0	0	0	0	0	0	0	1	1	0	0	0	0	0	0	0	0	0
Cbu_mRNA.13459	PB.12642.1	2	0	0	0	0	0	0	0	0	0	1	1	0	0	0	0	0	0	0	0	0
Cbu_mRNA.3059	PB.1466.1	2	0	0	0	0	0	0	0	0	0	1	1	0	0	0	0	0	0	0	0	0
Cbu_mRNA.14261	PB.20464.2	1	0	0	0	0	0	0	0	1	0	0	0	0	0	0	0	0	0	0	0	0
Cbu_mRNA.14261	PB.20464.1	3	0	0	0	0	0	0	0	0	1	1	1	0	0	0	0	0	0	0	0	0
Cbu_mRNA.17935	PB.1838.1	5	2	0	1	0	0	0	0	0	0	1	1	0	0	0	0	0	0	0	0	0
Cbu_mRNA.17935	PB.1838.2	3	2	1	0	0	0	0	0	0	0	0	0	0	0	0	0	0	0	0	0	0
Cbu_mRNA.13547	PB.15108.1	2	0	0	0	0	0	0	0	0	0	1	1	0	0	0	0	0	0	0	0	0
Cbu_mRNA.1830	PB.3297.1	1	0	0	0	0	0	0	0	0	0	0	1	0	0	0	0	0	0	0	0	0
Cbu_mRNA.1830	PB.3297.2	1	0	0	0	0	0	0	0	0	0	1	0	0	0	0	0	0	0	0	0	0
Cbu_mRNA.8187	PB.8629.2	2	0	0	0	0	0	0	0	0	0	0	0	2	0	0	0	0	0	0	0	0
Cbu_mRNA.8187	PB.8629.1	4	0	0	0	0	0	0	0	0	0	1	1	2	0	0	0	0	0	0	0	0
Cbu_mRNA.15486	PB.79.1	2	0	0	0	0	0	0	0	0	0	1	1	0	0	0	0	0	0	0	0	0
Cbu_mRNA.3657	PB.3813.1	2	0	0	0	0	0	0	0	0	0	1	1	0	0	0	0	0	0	0	0	0
Cbu_mRNA.6786	PB.9587.1	2	0	0	0	0	0	0	0	0	0	1	1	0	0	0	0	0	0	0	0	0
Cbu_mRNA.10433	PB.2992.1	2	0	0	0	0	0	0	0	0	0	1	1	0	0	0	0	0	0	0	0	0
Cbu_mRNA.5265	PB.17838.1	2	0	0	0	0	0	0	0	0	0	1	1	0	0	0	0	0	0	0	0	0
Cbu_mRNA.11892	PB.11336.1	1	0	0	0	0	0	0	0	0	0	1	0	0	0	0	0	0	0	0	0	0
Cbu_mRNA.11892	PB.11336.4	1	0	0	0	0	0	0	0	0	0	0	1	0	0	0	0	0	0	0	0	0
Cbu_mRNA.18782	PB.4426.2	1	0	0	0	0	0	0	0	0	0	0	0	0	0	1	0	0	0	0	0	0
Cbu_mRNA.18782	PB.4426.1	3	0	0	0	0	0	0	0	0	0	1	1	0	1	0	0	0	0	0	0	0
Cbu_mRNA.25507	PB.8288.1	2	0	0	0	0	0	0	0	0	0	1	1	0	0	0	0	0	0	0	0	0
Cbu_mRNA.21886	PB.20210.2	1	0	1	0	0	0	0	0	0	0	0	0	0	0	0	0	0	0	0	0	0
Cbu_mRNA.21886	PB.20210.1	3	0	0	1	0	0	0	0	0	0	1	1	0	0	0	0	0	0	0	0	0
Cbu_mRNA.27161	PB.5031.1	2	0	0	0	0	0	0	0	0	0	1	1	0	0	0	0	0	0	0	0	0
Cbu_mRNA.21455	PB.11696.1	2	0	0	0	0	0	0	0	0	0	1	1	0	0	0	0	0	0	0	0	0
Cbu_mRNA.2197	PB.13336.2	2	0	0	0	0	0	0	0	0	0	1	1	0	0	0	0	0	0	0	0	0
Cbu_mRNA.26428	PB.10762.5	4	4	0	0	0	0	0	0	0	0	0	0	0	0	0	0	0	0	0	0	0
Cbu_mRNA.26428	PB.10762.1	3	1	0	0	0	0	0	0	0	0	1	1	0	0	0	0	0	0	0	0	0
Cbu_mRNA.26428	PB.10762.3	2	1	0	0	0	0	0	0	0	0	1	0	0	0	0	0	0	0	0	0	0
Cbu_mRNA.26428	PB.10762.4	2	1	0	0	0	0	0	0	0	0	1	0	0	0	0	0	0	0	0	0	0
Cbu_mRNA.26428	PB.10762.2	2	1	0	0	0	0	0	0	0	0	1	0	0	0	0	0	0	0	0	0	0
Cbu_mRNA.9375	PB.15656.1	2	0	0	0	0	0	0	0	0	0	1	1	0	0	0	0	0	0	0	0	0
Cbu_mRNA.19234	PB.992.3	1	0	0	0	0	0	0	0	0	0	1	0	0	0	0	0	0	0	0	0	0
Cbu_mRNA.19234	PB.992.1	1	0	0	0	0	0	0	0	0	0	0	1	0	0	0	0	0	0	0	0	0
Cbu_mRNA.8036	PB.7051.1	2	0	0	0	0	0	0	0	0	0	1	1	0	0	0	0	0	0	0	0	0
Cbu_mRNA.23647	PB.5687.1	2	0	0	0	0	0	0	0	0	0	1	1	0	0	0	0	0	0	0	0	0
Cbu_mRNA.21120	PB.17222.1	2	0	0	0	0	0	0	0	0	0	1	1	0	0	0	0	0	0	0	0	0
Cbu_mRNA.9346	PB.2912.1	2	0	0	0	0	0	0	0	0	0	1	1	0	0	0	0	0	0	0	0	0
Cbu_mRNA.19345	PB.19934.1	2	0	0	0	0	0	0	0	0	0	1	1	0	0	0	0	0	0	0	0	0
Cbu_mRNA.25815	PB.16757.8	13	1	3	4	0	0	0	0	0	0	1	0	1	0	0	1	0	0	0	0	2
Cbu_mRNA.25815	PB.16757.9	17	2	1	0	0	2	0	0	0	0	1	0	6	1	1	0	2	0	0	1	0
Cbu_mRNA.25815	PB.16757.1	12	1	4	1	2	0	0	0	0	0	1	0	1	0	0	0	0	0	2	0	0
Cbu_mRNA.25815	PB.16757.2	9	2	1	0	0	0	0	0	0	0	0	1	1	0	0	0	0	3	0	1	0
Cbu_mRNA.25815	PB.16757.3	15	4	4	1	1	0	0	0	0	0	1	0	1	0	0	1	0	0	2	0	0
Cbu_mRNA.25815	PB.16757.4	14	0	0	11	0	0	0	0	0	0	0	1	1	0	1	0	0	0	0	0	0
Cbu_mRNA.25815	PB.16757.5	20	1	1	8	0	3	0	0	0	0	1	0	5	1	0	0	0	0	0	0	0
Cbu_mRNA.25815	PB.16757.6	16	1	9	0	2	0	0	0	0	0	1	0	0	0	0	0	0	0	2	0	1
Cbu_mRNA.25815	PB.16757.7	14	2	2	1	0	0	0	0	0	0	1	0	4	0	0	0	0	3	0	1	0
Cbu_mRNA.27092	PB.18309.3	2	0	0	0	0	0	0	0	0	0	1	1	0	0	0	0	0	0	0	0	0
Cbu_mRNA.27092	PB.18309.2	1	0	0	0	0	0	0	0	0	0	0	1	0	0	0	0	0	0	0	0	0
Cbu_mRNA.27092	PB.18309.1	1	0	0	0	0	0	0	0	0	0	0	1	0	0	0	0	0	0	0	0	0
Cbu_mRNA.21711	PB.2117.1	2	0	0	0	0	0	0	0	0	0	1	1	0	0	0	0	0	0	0	0	0
Cbu_mRNA.8831	PB.8765.1	2	0	0	0	0	0	0	0	0	0	1	1	0	0	0	0	0	0	0	0	0
Cbu_mRNA.4294	PB.1607.1	4	0	0	3	0	0	0	0	0	0	0	1	0	0	0	0	0	0	0	0	0
Cbu_mRNA.4294	PB.1607.3	1	0	1	0	0	0	0	0	0	0	0	0	0	0	0	0	0	0	0	0	0
Cbu_mRNA.4294	PB.1607.2	2	0	1	0	0	0	0	0	0	0	1	0	0	0	0	0	0	0	0	0	0
Cbu_mRNA.4294	PB.1607.4	1	0	1	0	0	0	0	0	0	0	0	0	0	0	0	0	0	0	0	0	0
Cbu_mRNA.20627	PB.4037.1	2	0	0	0	0	0	0	0	0	0	1	1	0	0	0	0	0	0	0	0	0
Cbu_mRNA.18615	PB.3149.2	1	0	0	0	0	0	0	0	0	0	1	0	0	0	0	0	0	0	0	0	0
Cbu_mRNA.18615	PB.3149.1	1	0	0	0	0	0	0	0	0	0	0	1	0	0	0	0	0	0	0	0	0
Cbu_mRNA.10989	PB.12225.1	2	0	0	0	0	0	0	0	0	0	1	1	0	0	0	0	0	0	0	0	0
Cbu_mRNA.14997	PB.1230.3	1	0	1	0	0	0	0	0	0	0	0	0	0	0	0	0	0	0	0	0	0
Cbu_mRNA.2851	PB.20092.1	2	0	0	0	0	0	0	0	0	0	1	1	0	0	0	0	0	0	0	0	0
Cbu_mRNA.16843	PB.1494.2	1	0	0	0	0	0	0	0	0	0	1	0	0	0	0	0	0	0	0	0	0
Cbu_mRNA.25504	PB.8171.1	2	0	0	0	0	0	0	0	0	0	1	1	0	0	0	0	0	0	0	0	0
Cbu_mRNA.25504	PB.8170.1	2	0	0	0	0	0	0	0	0	0	1	1	0	0	0	0	0	0	0	0	0
Cbu_mRNA.26348	PB.15018.1	2	0	0	0	0	0	0	0	0	0	1	1	0	0	0	0	0	0	0	0	0
Cbu_mRNA.18224	PB.18057.1	2	0	0	0	0	0	0	0	0	0	1	1	0	0	0	0	0	0	0	0	0
Cbu_mRNA.15922	PB.5957.1	2	0	0	0	0	0	0	0	0	0	1	1	0	0	0	0	0	0	0	0	0
Cbu_mRNA.11648	PB.19503.1	2	0	0	0	0	0	0	0	0	0	1	1	0	0	0	0	0	0	0	0	0
Cbu_mRNA.17063	PB.15138.1	2	0	0	0	0	0	0	0	0	0	1	1	0	0	0	0	0	0	0	0	0
Cbu_mRNA.7820	PB.22213.1	2	0	0	0	0	0	0	0	0	0	1	1	0	0	0	0	0	0	0	0	0
Cbu_mRNA.8679	PB.206.2	2	0	1	0	0	0	0	0	0	0	0	1	0	0	0	0	0	0	0	0	0
Cbu_mRNA.8679	PB.206.1	2	0	0	1	0	0	0	0	0	0	1	0	0	0	0	0	0	0	0	0	0
Cbu_mRNA.26000	PB.6160.2	1	0	0	0	0	0	0	0	0	0	1	0	0	0	0	0	0	0	0	0	0
Cbu_mRNA.26000	PB.6160.1	1	0	0	0	0	0	0	0	0	0	0	1	0	0	0	0	0	0	0	0	0
Cbu_mRNA.19618	PB.7105.1	2	0	0	0	0	0	0	0	0	0	1	1	0	0	0	0	0	0	0	0	0
Cbu_mRNA.13814	PB.14597.5	1	0	0	0	0	0	0	0	0	0	0	1	0	0	0	0	0	0	0	0	0
Cbu_mRNA.13814	PB.14597.4	6	3	2	0	0	0	0	0	0	0	0	1	0	0	0	0	0	0	0	0	0
Cbu_mRNA.13814	PB.14597.6	7	0	0	3	0	0	0	0	0	0	0	1	2	0	1	0	0	0	0	0	0
Cbu_mRNA.13814	PB.14597.3	4	1	2	0	0	0	0	0	0	0	0	1	0	0	0	0	0	0	0	0	0
Cbu_mRNA.13814	PB.14597.1	5	1	2	0	0	0	0	0	0	0	1	1	0	0	0	0	0	0	0	0	0
Cbu_mRNA.13814	PB.14597.2	8	1	0	3	0	0	0	0	0	0	0	1	2	1	0	0	0	0	0	0	0
Cbu_mRNA.8379	PB.3292.1	2	0	0	0	0	0	0	0	0	0	1	1	0	0	0	0	0	0	0	0	0
Cbu_mRNA.20125	PB.5768.1	2	0	0	0	0	0	0	0	0	0	1	1	0	0	0	0	0	0	0	0	0
Cbu_mRNA.16793	PB.10585.1	1	0	0	0	0	0	0	0	0	0	0	1	0	0	0	0	0	0	0	0	0
Cbu_mRNA.16793	PB.10585.2	2	0	0	0	0	0	0	0	0	0	1	1	0	0	0	0	0	0	0	0	0
Cbu_mRNA.22653	PB.7783.1	2	0	0	0	0	0	0	0	0	0	1	1	0	0	0	0	0	0	0	0	0
Cbu_mRNA.22859	PB.17302.1	2	0	0	0	0	0	0	0	0	0	1	1	0	0	0	0	0	0	0	0	0
Cbu_mRNA.20165	PB.4101.1	2	0	0	0	0	0	0	0	0	0	1	1	0	0	0	0	0	0	0	0	0
Cbu_mRNA.8255	PB.21672.2	2	0	0	0	0	0	0	0	0	0	1	1	0	0	0	0	0	0	0	0	0
Cbu_mRNA.4279	PB.1599.1	2	0	0	0	0	0	0	0	0	0	1	1	0	0	0	0	0	0	0	0	0
Cbu_mRNA.21576	PB.20977.3	5	2	0	0	0	0	0	0	0	1	1	0	0	0	0	0	0	0	0	0	1
Cbu_mRNA.21576	PB.20977.1	4	2	0	0	0	0	0	0	0	0	0	1	0	0	0	0	0	0	0	1	0
Cbu_mRNA.21576	PB.20977.2	3	2	0	0	0	0	0	0	1	0	0	0	0	0	0	0	0	0	0	0	0
Cbu_mRNA.23155	PB.526.1	2	0	0	0	0	0	0	0	0	0	1	1	0	0	0	0	0	0	0	0	0
Cbu_mRNA.24582	PB.1521.3	1	0	0	0	0	0	0	0	0	0	1	0	0	0	0	0	0	0	0	0	0
Cbu_mRNA.24582	PB.1521.1	2	0	0	0	0	0	0	0	0	0	1	1	0	0	0	0	0	0	0	0	0
Cbu_mRNA.6931	PB.19102.3	1	0	0	0	0	0	0	0	0	0	1	0	0	0	0	0	0	0	0	0	0
Cbu_mRNA.6931	PB.19102.2	1	0	0	0	0	0	0	0	0	0	0	1	0	0	0	0	0	0	0	0	0
Cbu_mRNA.2003	PB.12851.1	2	0	0	0	0	0	0	0	0	0	1	1	0	0	0	0	0	0	0	0	0
Cbu_mRNA.26630	PB.20992.2	2	0	0	0	0	0	0	0	0	0	1	1	0	0	0	0	0	0	0	0	0
Cbu_mRNA.1688	PB.15537.2	2	0	0	0	0	0	0	0	0	0	1	1	0	0	0	0	0	0	0	0	0
Cbu_mRNA.1069	PB.17154.2	1	0	0	0	0	0	0	0	0	0	1	0	0	0	0	0	0	0	0	0	0
Cbu_mRNA.1069	PB.17154.1	1	0	0	0	0	0	0	0	0	0	0	1	0	0	0	0	0	0	0	0	0
Cbu_mRNA.4708	PB.12154.1	2	0	0	0	0	0	0	0	0	0	1	1	0	0	0	0	0	0	0	0	0
Cbu_mRNA.2196	PB.13335.1	2	0	0	0	0	0	0	0	0	0	1	1	0	0	0	0	0	0	0	0	0
Cbu_mRNA.14647	PB.17518.2	1	0	0	0	0	0	0	0	0	0	0	1	0	0	0	0	0	0	0	0	0
Cbu_mRNA.14647	PB.17518.1	2	0	0	0	0	0	0	0	0	0	1	1	0	0	0	0	0	0	0	0	0
Cbu_mRNA.13199	PB.8348.3	33	0	0	12	0	0	0	1	17	0	1	0	0	0	0	0	0	0	0	0	2
Cbu_mRNA.13199	PB.8348.4	18	0	10	0	0	0	0	1	0	3	1	0	0	0	0	0	0	0	2	0	1
Cbu_mRNA.13199	PB.8348.5	18	0	10	0	0	0	0	1	0	3	1	0	0	0	0	0	0	0	2	0	1
Cbu_mRNA.13199	PB.8348.6	15	0	2	2	0	0	0	1	0	2	1	0	0	0	0	0	0	0	0	7	0
Cbu_mRNA.13199	PB.8348.8	18	0	2	2	0	0	0	1	8	1	1	0	0	0	0	0	0	0	0	0	3
Cbu_mRNA.13199	PB.8348.9	20	0	0	12	0	0	0	1	0	3	1	0	0	0	0	0	0	0	2	0	1
Cbu_mRNA.13199	PB.8348.1	13	0	2	2	0	0	0	1	0	3	1	1	0	0	0	0	0	0	2	0	1
Cbu_mRNA.13199	PB.8348.2	22	0	2	2	0	0	11	0	0	3	1	0	0	0	0	0	0	0	2	0	1
Cbu_mRNA.13199	PB.8348.12	15	0	2	0	0	0	0	1	0	1	1	0	1	0	0	0	0	7	0	2	0
Cbu_mRNA.13199	PB.8348.13	10	0	2	2	0	0	0	1	0	2	1	0	0	0	0	0	0	0	2	0	0
Cbu_mRNA.13199	PB.8348.10	12	0	2	2	0	0	0	1	0	3	1	0	0	0	0	0	0	0	2	0	1
Cbu_mRNA.13199	PB.8348.11	15	0	2	0	0	0	0	1	0	1	1	0	1	0	0	0	0	7	0	2	0
Cbu_mRNA.4508	PB.1188.1	2	0	0	0	0	0	0	0	0	0	1	1	0	0	0	0	0	0	0	0	0
Cbu_mRNA.25406	PB.14347.1	3	0	0	1	0	0	0	0	0	0	0	1	1	0	0	0	0	0	0	0	0
Cbu_mRNA.25406	PB.14347.3	1	0	0	0	0	0	0	0	0	0	1	0	0	0	0	0	0	0	0	0	0
Cbu_mRNA.25406	PB.14347.2	3	0	1	0	0	0	0	0	0	0	1	0	1	0	0	0	0	0	0	0	0
Cbu_mRNA.21236	PB.9843.6	3	0	0	0	0	0	0	0	0	0	1	0	2	0	0	0	0	0	0	0	0
Cbu_mRNA.21236	PB.9843.5	5	2	0	0	0	0	0	0	0	0	1	0	2	0	0	0	0	0	0	0	0
Cbu_mRNA.21236	PB.9843.3	5	0	0	0	0	0	0	0	1	0	1	0	2	0	0	0	0	0	0	1	0
Cbu_mRNA.21236	PB.9843.2	6	1	0	0	0	0	0	0	0	1	1	1	2	0	0	0	0	0	0	0	0
Cbu_mRNA.21236	PB.9843.8	12	0	0	0	0	0	0	0	0	0	0	0	12	0	0	0	0	0	0	0	0
Cbu_mRNA.21236	PB.9843.7	3	0	0	0	0	0	0	0	0	0	1	0	2	0	0	0	0	0	0	0	0
Cbu_mRNA.21236	PB.9843.4	5	1	0	0	0	0	0	0	0	0	1	0	2	0	0	0	0	0	0	0	1
Cbu_mRNA.20669	PB.16239.1	2	0	0	0	0	0	0	0	0	0	1	1	0	0	0	0	0	0	0	0	0
Cbu_mRNA.21848	PB.18111.1	2	0	0	0	0	0	0	0	0	0	1	1	0	0	0	0	0	0	0	0	0
Cbu_mRNA.16521	PB.6431.1	4	0	1	0	1	0	0	0	0	0	1	1	0	0	0	0	0	0	0	0	0
Cbu_mRNA.16521	PB.6431.2	2	0	0	1	0	1	0	0	0	0	0	0	0	0	0	0	0	0	0	0	0
Cbu_mRNA.7092	PB.8581.1	2	0	0	0	0	0	0	0	0	0	1	1	0	0	0	0	0	0	0	0	0
Cbu_mRNA.605	PB.20960.2	2	0	0	0	0	0	0	0	0	0	1	1	0	0	0	0	0	0	0	0	0
Cbu_mRNA.13549	PB.15056.1	2	0	0	0	0	0	0	0	0	0	1	1	0	0	0	0	0	0	0	0	0
Cbu_mRNA.24277	PB.7204.4	6	1	0	2	0	0	0	0	0	0	1	0	0	0	1	0	0	0	1	0	0
Cbu_mRNA.24277	PB.7204.5	4	2	0	0	0	0	0	0	0	0	1	0	0	1	0	0	0	0	0	0	0
Cbu_mRNA.24277	PB.7204.2	4	0	0	0	0	0	0	0	0	0	1	1	0	0	0	0	0	2	0	0	0
Cbu_mRNA.24277	PB.7204.3	4	1	1	0	0	0	0	0	0	0	1	0	0	0	0	0	0	0	1	0	0
Cbu_mRNA.25926	PB.6652.8	9	0	0	0	0	0	0	0	0	0	0	1	1	0	0	0	0	0	0	2	5
Cbu_mRNA.25926	PB.6652.9	12	0	0	0	0	0	0	0	0	0	0	1	1	4	0	0	0	0	5	0	1
Cbu_mRNA.25926	PB.6652.6	6	0	0	0	0	0	0	0	0	0	0	0	0	0	0	0	0	2	0	4	0
Cbu_mRNA.25926	PB.6652.7	6	0	0	0	0	0	0	0	0	0	0	0	0	0	0	0	0	2	0	4	0
Cbu_mRNA.25926	PB.6652.4	4	0	0	0	0	0	0	0	0	0	0	1	1	0	2	0	0	0	0	0	0
Cbu_mRNA.25926	PB.6652.5	6	0	0	0	0	0	0	0	0	0	0	0	1	0	0	0	0	2	0	3	0
Cbu_mRNA.25926	PB.6652.2	7	0	0	0	0	0	0	0	0	0	1	0	0	0	0	0	0	2	0	4	0
Cbu_mRNA.25926	PB.6652.3	13	0	0	0	0	0	0	0	0	0	0	1	2	4	0	0	0	0	5	0	1
Cbu_mRNA.25926	PB.6652.1	1	0	0	0	0	0	0	0	0	0	0	1	0	0	0	0	0	0	0	0	0
Cbu_mRNA.25926	PB.6652.10	3	0	0	0	0	0	0	0	0	0	0	1	0	0	2	0	0	0	0	0	0
Cbu_mRNA.25926	PB.6652.11	9	0	0	0	0	0	0	0	0	0	1	0	1	0	2	0	0	0	0	0	5
Cbu_mRNA.25926	PB.6652.12	6	0	0	0	0	0	0	0	0	0	0	0	0	0	0	0	0	2	0	4	0
Cbu_mRNA.25926	PB.6652.13	9	0	0	0	0	0	0	0	0	0	0	1	2	0	2	0	0	0	0	0	4
Cbu_mRNA.25926	PB.6652.15	7	0	0	0	0	0	0	0	0	0	0	1	1	0	0	0	0	0	0	0	5
Cbu_mRNA.10187	PB.21442.3	6	0	0	3	0	0	0	0	0	0	0	1	1	1	0	0	0	0	0	0	0
Cbu_mRNA.10187	PB.21442.2	1	0	0	0	0	0	0	0	0	0	0	1	0	0	0	0	0	0	0	0	0
Cbu_mRNA.10187	PB.21442.1	3	0	2	0	0	0	0	0	0	0	0	1	0	0	0	0	0	0	0	0	0
Cbu_mRNA.10187	PB.21442.6	2	0	2	0	0	0	0	0	0	0	0	0	0	0	0	0	0	0	0	0	0
Cbu_mRNA.10187	PB.21442.5	6	0	0	3	0	0	0	0	0	0	0	1	1	0	1	0	0	0	0	0	0
Cbu_mRNA.10187	PB.21442.4	3	0	2	0	0	0	0	0	0	0	0	1	0	0	0	0	0	0	0	0	0
Cbu_mRNA.5338	PB.10972.2	1	0	0	0	0	0	0	0	0	0	1	0	0	0	0	0	0	0	0	0	0
Cbu_mRNA.5338	PB.10972.1	1	0	0	0	0	0	0	0	0	0	0	1	0	0	0	0	0	0	0	0	0
Cbu_mRNA.17043	PB.15132.1	1	0	0	0	0	0	0	0	0	0	0	1	0	0	0	0	0	0	0	0	0
Cbu_mRNA.21059	PB.21267.1	2	0	0	0	0	0	0	0	0	0	1	1	0	0	0	0	0	0	0	0	0
Cbu_mRNA.5993	PB.2064.2	1	0	0	0	0	0	0	0	0	0	0	1	0	0	0	0	0	0	0	0	0
Cbu_mRNA.5993	PB.2064.1	1	0	0	0	0	0	0	0	0	0	0	1	0	0	0	0	0	0	0	0	0
Cbu_mRNA.12031	PB.21573.1	2	0	0	0	0	0	0	0	0	0	1	1	0	0	0	0	0	0	0	0	0
Cbu_mRNA.7741	PB.20726.1	1	0	0	0	0	0	0	0	0	0	0	1	0	0	0	0	0	0	0	0	0
Cbu_mRNA.7741	PB.20725.2	1	0	0	0	0	0	0	1	0	0	0	0	0	0	0	0	0	0	0	0	0
Cbu_mRNA.7741	PB.20725.1	3	0	0	0	0	0	1	0	0	0	1	1	0	0	0	0	0	0	0	0	0
Cbu_mRNA.26741	PB.18365.1	1	0	0	0	0	0	0	0	0	0	1	0	0	0	0	0	0	0	0	0	0
Cbu_mRNA.14200	PB.5065.1	2	0	0	0	0	0	0	0	0	0	1	1	0	0	0	0	0	0	0	0	0
Cbu_mRNA.1062	PB.17138.1	2	0	0	0	0	0	0	0	0	0	1	1	0	0	0	0	0	0	0	0	0
Cbu_mRNA.23216	PB.20663.1	2	0	0	0	0	0	0	0	0	0	1	1	0	0	0	0	0	0	0	0	0
Cbu_mRNA.24088	PB.5581.2	2	0	0	0	0	0	0	0	0	0	1	1	0	0	0	0	0	0	0	0	0
Cbu_mRNA.10848	PB.13427.1	2	0	0	0	0	0	0	0	0	0	1	1	0	0	0	0	0	0	0	0	0
Cbu_mRNA.20602	PB.4034.2	2	0	0	0	0	0	0	0	0	0	1	1	0	0	0	0	0	0	0	0	0
Cbu_mRNA.8843	PB.8793.1	2	0	0	0	0	0	0	0	0	0	1	1	0	0	0	0	0	0	0	0	0
Cbu_mRNA.79	PB.2343.1	2	0	0	1	0	0	0	0	0	0	0	1	0	0	0	0	0	0	0	0	0
Cbu_mRNA.79	PB.2343.2	2	0	1	0	0	0	0	0	0	0	1	0	0	0	0	0	0	0	0	0	0
Cbu_mRNA.27424	PB.17258.1	2	0	0	0	0	0	0	0	0	0	1	1	0	0	0	0	0	0	0	0	0
Cbu_mRNA.20036	PB.1386.4	1	0	0	0	0	0	0	0	0	0	0	1	0	0	0	0	0	0	0	0	0
Cbu_mRNA.20036	PB.1386.1	1	0	0	0	0	0	0	0	0	0	1	0	0	0	0	0	0	0	0	0	0
Cbu_mRNA.20036	PB.1386.5	1	0	0	0	0	0	0	0	0	0	1	0	0	0	0	0	0	0	0	0	0
Cbu_mRNA.3135	PB.6260.1	2	0	0	0	0	0	0	0	0	0	1	1	0	0	0	0	0	0	0	0	0
Cbu_mRNA.14865	PB.14739.1	2	0	0	0	0	0	0	0	0	0	1	1	0	0	0	0	0	0	0	0	0
Cbu_mRNA.15722	PB.21331.1	2	0	0	0	0	0	0	0	0	0	1	1	0	0	0	0	0	0	0	0	0
Cbu_mRNA.4304	PB.1585.1	2	0	0	0	0	0	0	0	0	0	1	1	0	0	0	0	0	0	0	0	0
Cbu_mRNA.1613	PB.7457.1	2	0	0	0	0	0	0	0	0	0	1	1	0	0	0	0	0	0	0	0	0
Cbu_mRNA.26619	PB.20996.2	2	0	0	0	0	0	0	0	1	0	1	0	0	0	0	0	0	0	0	0	0
Cbu_mRNA.26619	PB.20996.1	2	0	0	0	0	0	0	0	0	1	0	1	0	0	0	0	0	0	0	0	0
Cbu_mRNA.14521	PB.15587.1	2	0	0	0	0	0	0	0	0	0	1	1	0	0	0	0	0	0	0	0	0
Cbu_mRNA.25214	PB.14182.4	3	2	0	0	0	0	0	0	0	0	1	0	0	0	0	0	0	0	0	0	0
Cbu_mRNA.25214	PB.14182.2	2	1	0	0	0	0	0	0	0	0	1	0	0	0	0	0	0	0	0	0	0
Cbu_mRNA.25214	PB.14182.3	1	0	0	0	0	0	0	0	0	0	1	0	0	0	0	0	0	0	0	0	0
Cbu_mRNA.25214	PB.14182.1	3	1	0	0	0	0	0	0	0	0	1	1	0	0	0	0	0	0	0	0	0
Cbu_mRNA.18025	PB.21918.1	2	0	0	0	0	0	0	0	0	0	1	1	0	0	0	0	0	0	0	0	0
Cbu_mRNA.4876	PB.3379.2	3	0	1	0	0	0	0	0	0	0	1	1	0	0	0	0	0	0	0	0	0
Cbu_mRNA.4876	PB.3379.3	1	0	0	1	0	0	0	0	0	0	0	0	0	0	0	0	0	0	0	0	0
Cbu_mRNA.19638	PB.21835.4	5	0	0	3	0	0	0	0	0	0	0	0	1	1	0	0	0	0	0	0	0
Cbu_mRNA.19638	PB.21835.5	8	0	0	3	0	0	0	0	0	0	1	0	2	0	2	0	0	0	0	0	0
Cbu_mRNA.19638	PB.21835.6	3	0	2	0	0	0	0	0	0	0	1	0	0	0	0	0	0	0	0	0	0
Cbu_mRNA.19638	PB.21835.1	4	0	2	0	0	0	0	0	0	0	1	1	0	0	0	0	0	0	0	0	0
Cbu_mRNA.19638	PB.21835.3	3	0	2	0	0	0	0	0	0	0	1	0	0	0	0	0	0	0	0	0	0
Cbu_mRNA.19638	PB.21835.2	3	0	0	0	0	0	0	0	0	0	1	0	1	1	0	0	0	0	0	0	0
Cbu_mRNA.8342	PB.6938.2	2	0	0	0	0	0	0	0	0	0	1	1	0	0	0	0	0	0	0	0	0
Cbu_mRNA.11066	PB.20406.1	2	0	0	0	0	0	0	0	0	0	1	1	0	0	0	0	0	0	0	0	0
Cbu_mRNA.11066	PB.20406.2	1	0	0	0	0	0	0	0	0	0	1	0	0	0	0	0	0	0	0	0	0
Cbu_mRNA.11066	PB.20406.3	1	0	0	0	0	0	0	0	0	0	1	0	0	0	0	0	0	0	0	0	0
Cbu_mRNA.11066	PB.20405.5	1	0	0	0	0	0	0	0	0	0	0	1	0	0	0	0	0	0	0	0	0
Cbu_mRNA.11066	PB.20405.1	1	0	0	0	0	0	0	0	0	0	1	0	0	0	0	0	0	0	0	0	0
Cbu_mRNA.13048	PB.6054.1	2	0	0	0	0	0	0	0	0	0	1	1	0	0	0	0	0	0	0	0	0
Cbu_mRNA.4262	PB.14573.2	1	0	0	0	0	0	0	0	0	0	1	0	0	0	0	0	0	0	0	0	0
Cbu_mRNA.4262	PB.14573.1	2	0	0	0	0	0	0	0	0	0	1	1	0	0	0	0	0	0	0	0	0
Cbu_mRNA.10	PB.8513.1	3	0	0	1	0	0	0	0	0	1	0	1	0	0	0	0	0	0	0	0	0
Cbu_mRNA.10	PB.8513.2	3	0	1	0	0	0	0	0	1	0	1	0	0	0	0	0	0	0	0	0	0
Cbu_mRNA.22182	PB.3756.8	11	0	1	0	0	0	0	0	0	0	1	0	1	0	0	0	0	0	0	0	8
Cbu_mRNA.22182	PB.3756.9	3	0	1	0	0	0	0	0	0	0	1	0	0	0	0	0	0	0	0	1	0
Cbu_mRNA.22182	PB.3756.4	3	0	1	0	0	0	0	0	0	0	1	0	1	0	0	0	0	0	0	0	0
Cbu_mRNA.22182	PB.3756.6	10	0	0	5	0	0	0	0	0	0	1	0	0	0	3	0	0	0	0	1	0
Cbu_mRNA.22182	PB.3756.7	6	0	1	0	0	0	0	0	0	0	1	1	1	0	0	0	0	0	0	2	0
Cbu_mRNA.22182	PB.3756.1	4	0	1	0	0	0	0	0	0	0	1	0	1	0	0	0	0	0	0	1	0
Cbu_mRNA.22182	PB.3756.2	4	0	0	0	0	0	0	0	0	0	1	0	0	1	0	0	0	0	0	2	0
Cbu_mRNA.22182	PB.3756.3	8	0	0	0	0	0	0	0	0	0	1	0	5	1	0	0	0	0	0	1	0
Cbu_mRNA.22182	PB.3756.10	3	0	0	0	0	0	0	0	0	0	1	0	1	1	0	0	0	0	0	0	0
Cbu_mRNA.17758	PB.1088.1	2	0	0	0	0	0	0	0	0	0	1	1	0	0	0	0	0	0	0	0	0
Cbu_mRNA.14442	PB.12419.1	2	0	0	0	0	0	0	0	0	0	1	1	0	0	0	0	0	0	0	0	0
Cbu_mRNA.11891	PB.11318.1	2	0	0	0	0	0	0	0	0	0	1	1	0	0	0	0	0	0	0	0	0
Cbu_mRNA.27522	PB.12309.1	2	0	0	0	0	0	0	0	0	0	1	1	0	0	0	0	0	0	0	0	0
Cbu_mRNA.27522	PB.12310.2	2	0	0	0	0	0	0	0	0	0	1	1	0	0	0	0	0	0	0	0	0
Cbu_mRNA.16550	PB.6478.6	2	1	0	0	0	0	0	0	0	0	0	1	0	0	0	0	0	0	0	0	0
Cbu_mRNA.16550	PB.6478.7	2	1	0	0	0	0	0	0	0	0	1	0	0	0	0	0	0	0	0	0	0
Cbu_mRNA.16550	PB.6478.8	1	0	0	0	0	0	0	0	0	0	1	0	0	0	0	0	0	0	0	0	0
Cbu_mRNA.4575	PB.22125.1	2	0	0	0	0	0	0	0	0	0	1	1	0	0	0	0	0	0	0	0	0
Cbu_mRNA.26053	PB.10840.1	2	0	0	0	0	0	0	0	0	0	1	1	0	0	0	0	0	0	0	0	0
Cbu_mRNA.26230	PB.12994.1	2	0	0	0	0	0	0	0	0	0	1	1	0	0	0	0	0	0	0	0	0
Cbu_mRNA.2452	PB.7610.2	2	0	0	0	0	0	0	0	0	0	1	1	0	0	0	0	0	0	0	0	0
Cbu_mRNA.16660	PB.6559.1	2	0	0	0	0	0	0	0	0	0	1	1	0	0	0	0	0	0	0	0	0
Cbu_mRNA.9101	PB.13653.1	2	0	0	0	0	0	0	0	0	0	1	1	0	0	0	0	0	0	0	0	0
Cbu_mRNA.16204	PB.16390.1	2	0	0	0	0	0	0	0	0	0	1	1	0	0	0	0	0	0	0	0	0
Cbu_mRNA.14247	PB.20497.2	2	1	0	0	0	0	0	0	0	0	0	0	0	1	0	0	0	0	0	0	0
Cbu_mRNA.14247	PB.20497.3	3	1	1	0	0	0	0	0	0	0	1	0	0	0	0	0	0	0	0	0	0
Cbu_mRNA.14247	PB.20497.1	3	0	0	1	0	0	0	0	0	0	0	1	0	0	1	0	0	0	0	0	0
Cbu_mRNA.26798	PB.9352.4	1	0	1	0	0	0	0	0	0	0	0	0	0	0	0	0	0	0	0	0	0
Cbu_mRNA.26798	PB.9352.5	2	0	0	1	0	0	0	0	0	0	1	0	0	0	0	0	0	0	0	0	0
Cbu_mRNA.19571	PB.14157.1	2	0	0	0	0	0	0	0	0	0	1	1	0	0	0	0	0	0	0	0	0
Cbu_mRNA.19839	PB.9713.1	2	0	0	0	0	0	0	0	0	0	1	1	0	0	0	0	0	0	0	0	0
Cbu_mRNA.7103	PB.22245.1	2	0	0	0	0	0	0	0	0	0	1	1	0	0	0	0	0	0	0	0	0
Cbu_mRNA.7103	PB.22246.1	2	0	0	0	0	0	0	0	0	0	1	1	0	0	0	0	0	0	0	0	0
Cbu_mRNA.17265	PB.20338.1	3	0	0	0	0	0	0	0	0	0	1	1	1	0	0	0	0	0	0	0	0
Cbu_mRNA.17265	PB.20338.2	2	0	0	0	0	0	0	0	0	0	1	0	1	0	0	0	0	0	0	0	0
Cbu_mRNA.1445	PB.21074.1	1	0	0	0	0	0	0	0	0	0	1	0	0	0	0	0	0	0	0	0	0
Cbu_mRNA.1445	PB.21074.2	1	0	0	0	0	0	0	0	0	0	0	1	0	0	0	0	0	0	0	0	0
Cbu_mRNA.11637	PB.19505.1	2	0	0	0	0	0	0	0	0	0	1	1	0	0	0	0	0	0	0	0	0
Cbu_mRNA.11383	PB.8561.1	2	0	0	0	0	0	0	0	0	0	1	1	0	0	0	0	0	0	0	0	0
Cbu_mRNA.10311	PB.10382.1	2	0	0	0	0	0	0	0	0	0	1	1	0	0	0	0	0	0	0	0	0
Cbu_mRNA.10311	PB.10382.2	1	0	0	0	0	0	0	0	0	0	0	1	0	0	0	0	0	0	0	0	0
Cbu_mRNA.2358	PB.18350.4	2	0	0	0	0	0	0	0	0	1	1	0	0	0	0	0	0	0	0	0	0
Cbu_mRNA.2358	PB.18350.1	1	0	0	0	0	0	0	0	0	0	0	1	0	0	0	0	0	0	0	0	0
Cbu_mRNA.2358	PB.18350.2	1	0	0	0	0	0	0	0	1	0	0	0	0	0	0	0	0	0	0	0	0
Cbu_mRNA.18735	PB.14091.1	2	0	0	0	0	0	0	0	0	0	1	1	0	0	0	0	0	0	0	0	0
Cbu_mRNA.1225	PB.16731.1	2	0	0	0	0	0	0	0	0	0	1	1	0	0	0	0	0	0	0	0	0
Cbu_mRNA.8978	PB.16130.1	2	0	0	0	0	0	0	0	0	0	1	1	0	0	0	0	0	0	0	0	0
Cbu_mRNA.3706	PB.14394.1	1	0	0	0	0	0	0	0	0	0	1	0	0	0	0	0	0	0	0	0	0
Cbu_mRNA.3706	PB.14394.2	1	0	0	0	0	0	0	0	0	0	0	1	0	0	0	0	0	0	0	0	0
Cbu_mRNA.4682	PB.17929.1	2	0	0	0	0	0	0	0	0	0	1	1	0	0	0	0	0	0	0	0	0
Cbu_mRNA.3860	PB.9428.2	2	0	0	0	0	0	0	0	0	0	0	1	0	0	0	0	0	0	0	1	0
Cbu_mRNA.3860	PB.9428.1	1	0	0	0	0	0	0	0	1	0	0	0	0	0	0	0	0	0	0	0	0
Cbu_mRNA.3860	PB.9428.4	3	0	0	0	0	0	0	0	0	1	1	0	0	0	0	0	0	0	0	0	1
Cbu_mRNA.17310	PB.16874.1	2	0	0	0	0	0	0	0	0	0	1	1	0	0	0	0	0	0	0	0	0
Cbu_mRNA.4092	PB.12544.1	2	0	0	0	0	0	0	0	0	0	1	1	0	0	0	0	0	0	0	0	0
Cbu_mRNA.12132	PB.15455.1	3	0	1	0	0	0	0	0	0	0	1	1	0	0	0	0	0	0	0	0	0
Cbu_mRNA.12132	PB.15455.2	1	0	0	1	0	0	0	0	0	0	0	0	0	0	0	0	0	0	0	0	0
Cbu_mRNA.24585	PB.1524.1	2	0	0	0	0	0	0	0	0	0	1	1	0	0	0	0	0	0	0	0	0
Cbu_mRNA.9707	PB.20800.1	2	0	0	0	0	0	0	0	0	0	1	1	0	0	0	0	0	0	0	0	0
Cbu_mRNA.9046	PB.21146.1	2	0	0	0	0	0	0	0	0	0	1	1	0	0	0	0	0	0	0	0	0
Cbu_mRNA.18034	PB.10717.2	2	0	0	0	0	0	0	0	0	0	1	1	0	0	0	0	0	0	0	0	0
Cbu_mRNA.7214	PB.17333.1	2	0	0	0	0	0	0	0	0	0	1	1	0	0	0	0	0	0	0	0	0
Cbu_mRNA.3048	PB.1469.2	1	0	0	0	0	0	0	0	0	0	1	0	0	0	0	0	0	0	0	0	0
Cbu_mRNA.3048	PB.1469.1	2	0	0	0	0	0	0	0	0	0	1	1	0	0	0	0	0	0	0	0	0
Cbu_mRNA.6958	PB.8718.1	2	0	0	0	0	0	0	0	0	0	1	1	0	0	0	0	0	0	0	0	0
Cbu_mRNA.26688	PB.15495.1	2	0	0	0	0	0	0	0	0	0	1	1	0	0	0	0	0	0	0	0	0
Cbu_mRNA.15048	PB.6340.1	2	0	0	0	0	0	0	0	0	0	1	1	0	0	0	0	0	0	0	0	0
Cbu_mRNA.19255	PB.4483.2	2	0	0	0	0	0	0	0	0	0	1	1	0	0	0	0	0	0	0	0	0
Cbu_mRNA.20508	PB.17391.1	2	0	0	0	0	0	0	0	0	0	1	1	0	0	0	0	0	0	0	0	0
Cbu_mRNA.537	PB.13809.1	3	0	0	0	0	0	0	0	1	0	1	1	0	0	0	0	0	0	0	0	0
Cbu_mRNA.537	PB.13809.3	2	0	0	0	0	0	0	0	0	2	0	0	0	0	0	0	0	0	0	0	0
Cbu_mRNA.537	PB.13809.2	1	0	0	0	0	0	0	0	1	0	0	0	0	0	0	0	0	0	0	0	0
Cbu_mRNA.19043	PB.7091.1	2	0	0	0	0	0	0	0	0	0	1	1	0	0	0	0	0	0	0	0	0
Cbu_mRNA.16080	PB.19760.1	2	0	0	0	0	0	0	0	0	0	1	1	0	0	0	0	0	0	0	0	0
Cbu_mRNA.15231	PB.21486.3	2	0	1	0	0	0	0	0	0	0	0	0	0	0	0	1	0	0	0	0	0
Cbu_mRNA.15231	PB.21486.2	4	0	1	0	0	0	0	0	0	0	1	1	0	0	0	1	0	0	0	0	0
Cbu_mRNA.15231	PB.21486.5	3	0	0	1	0	0	0	0	0	0	0	0	0	0	0	0	2	0	0	0	0
Cbu_mRNA.15231	PB.21486.4	3	0	1	2	0	0	0	0	0	0	0	0	0	0	0	0	0	0	0	0	0
Cbu_mRNA.19685	PB.13406.1	3	0	0	1	0	0	0	0	0	0	1	1	0	0	0	0	0	0	0	0	0
Cbu_mRNA.19685	PB.13406.2	1	0	1	0	0	0	0	0	0	0	0	0	0	0	0	0	0	0	0	0	0
Cbu_mRNA.25632	PB.8270.1	1	0	0	0	0	0	0	0	0	0	0	1	0	0	0	0	0	0	0	0	0
Cbu_mRNA.25632	PB.8270.2	1	0	0	0	0	0	0	0	0	0	1	0	0	0	0	0	0	0	0	0	0
Cbu_mRNA.5187	PB.9162.1	2	0	0	0	0	0	0	0	0	0	1	1	0	0	0	0	0	0	0	0	0
Cbu_mRNA.18788	PB.4437.3	1	0	0	0	0	0	0	0	0	0	1	0	0	0	0	0	0	0	0	0	0
Cbu_mRNA.18788	PB.4437.2	1	0	0	0	0	0	0	0	0	0	0	1	0	0	0	0	0	0	0	0	0
Cbu_mRNA.11616	PB.18411.4	1	0	0	0	0	0	0	0	0	0	1	0	0	0	0	0	0	0	0	0	0
Cbu_mRNA.11616	PB.18411.3	2	0	0	0	0	0	0	0	0	0	1	1	0	0	0	0	0	0	0	0	0
Cbu_mRNA.6255	PB.19017.2	1	0	0	0	0	0	0	0	0	0	0	1	0	0	0	0	0	0	0	0	0
Cbu_mRNA.6255	PB.19017.1	1	0	0	0	0	0	0	0	0	0	1	0	0	0	0	0	0	0	0	0	0
Cbu_mRNA.27450	PB.17292.1	2	0	0	0	0	0	0	0	0	0	1	1	0	0	0	0	0	0	0	0	0
Cbu_mRNA.1359	PB.1667.1	2	0	0	0	0	0	0	0	0	0	1	1	0	0	0	0	0	0	0	0	0
Cbu_mRNA.22936	PB.7806.1	4	0	0	0	0	0	0	0	0	0	1	1	0	0	0	0	0	0	0	2	0
Cbu_mRNA.22936	PB.7806.2	2	0	0	0	0	0	0	0	0	0	1	0	0	0	0	0	0	0	0	0	1
Cbu_mRNA.22936	PB.7806.3	2	0	0	0	0	0	0	0	0	0	1	0	0	0	0	0	0	0	0	0	1
Cbu_mRNA.9129	PB.7385.1	2	0	0	0	0	0	0	0	0	0	1	1	0	0	0	0	0	0	0	0	0
Cbu_mRNA.2605	PB.4597.3	2	1	0	0	0	0	0	0	0	0	0	1	0	0	0	0	0	0	0	0	0
Cbu_mRNA.2605	PB.4597.1	2	1	0	0	0	0	0	0	0	0	0	1	0	0	0	0	0	0	0	0	0
Cbu_mRNA.2605	PB.4597.4	4	2	0	0	0	0	0	0	0	0	1	1	0	0	0	0	0	0	0	0	0
Cbu_mRNA.26963	PB.14265.1	2	0	0	0	0	0	0	0	0	0	1	1	0	0	0	0	0	0	0	0	0
Cbu_mRNA.26963	PB.14264.1	3	0	0	1	0	0	0	0	0	0	1	0	0	0	1	0	0	0	0	0	0
Cbu_mRNA.26963	PB.14264.2	3	0	1	0	0	0	0	0	0	0	0	1	0	1	0	0	0	0	0	0	0
Cbu_mRNA.15624	PB.5446.1	2	0	0	0	0	0	0	0	0	0	1	1	0	0	0	0	0	0	0	0	0
Cbu_mRNA.20628	PB.4036.4	3	0	0	1	0	0	0	0	0	0	0	1	0	1	0	0	0	0	0	0	0
Cbu_mRNA.20628	PB.4036.6	3	1	0	0	0	0	0	0	0	0	1	0	0	1	0	0	0	0	0	0	0
Cbu_mRNA.20628	PB.4036.2	6	0	0	1	0	0	0	0	0	0	1	0	0	0	3	0	1	0	0	0	0
Cbu_mRNA.20628	PB.4036.3	4	1	1	1	0	0	0	0	0	0	0	1	0	0	0	0	0	0	0	0	0
Cbu_mRNA.20628	PB.4036.5	5	0	3	0	0	0	0	0	0	0	1	0	0	0	0	1	0	0	0	0	0
Cbu_mRNA.20628	PB.4036.1	3	0	0	1	0	0	0	0	0	0	0	1	0	1	0	0	0	0	0	0	0
Cbu_mRNA.20628	PB.4035.3	2	0	1	0	0	0	0	0	0	0	1	0	0	0	0	0	0	0	0	0	0
Cbu_mRNA.20628	PB.4035.2	1	0	0	0	0	0	0	0	0	0	1	0	0	0	0	0	0	0	0	0	0
Cbu_mRNA.20628	PB.4035.1	3	0	0	1	0	0	0	0	0	0	1	1	0	0	0	0	0	0	0	0	0
Cbu_mRNA.26314	PB.5310.1	2	0	0	0	0	0	0	0	0	0	1	1	0	0	0	0	0	0	0	0	0
Cbu_mRNA.26314	PB.5312.1	2	0	0	0	0	0	0	0	0	0	1	1	0	0	0	0	0	0	0	0	0
Cbu_mRNA.17160	PB.17462.1	1	0	0	0	0	0	0	0	0	0	0	1	0	0	0	0	0	0	0	0	0
Cbu_mRNA.17160	PB.17462.2	1	0	0	0	0	0	0	0	0	0	0	1	0	0	0	0	0	0	0	0	0
Cbu_mRNA.17160	PB.17462.3	2	0	0	0	0	0	0	0	0	0	1	1	0	0	0	0	0	0	0	0	0
Cbu_mRNA.5461	PB.5604.1	2	0	0	0	0	0	0	0	0	0	1	1	0	0	0	0	0	0	0	0	0
Cbu_mRNA.27405	PB.17254.1	2	0	0	0	0	0	0	0	0	0	1	1	0	0	0	0	0	0	0	0	0
Cbu_mRNA.3345	PB.11585.1	2	0	0	0	0	0	0	0	0	0	1	1	0	0	0	0	0	0	0	0	0
Cbu_mRNA.3328	PB.5163.1	2	0	0	0	0	0	0	0	0	0	1	1	0	0	0	0	0	0	0	0	0
Cbu_mRNA.3025	PB.8919.1	2	0	0	0	0	0	0	0	0	0	1	1	0	0	0	0	0	0	0	0	0
Cbu_mRNA.9423	PB.15905.1	2	0	0	0	0	0	0	0	0	0	1	1	0	0	0	0	0	0	0	0	0
Cbu_mRNA.22100	PB.3529.1	2	0	0	0	0	0	0	0	0	0	1	1	0	0	0	0	0	0	0	0	0
Cbu_mRNA.15669	PB.5490.1	2	0	0	0	0	0	0	0	0	0	1	1	0	0	0	0	0	0	0	0	0
Cbu_mRNA.23079	PB.11926.11	5	0	0	2	0	0	0	0	0	0	1	1	0	0	0	1	0	0	0	0	0
Cbu_mRNA.23079	PB.11926.10	11	0	7	1	1	0	0	0	0	0	0	1	0	1	0	0	0	0	0	0	0
Cbu_mRNA.23079	PB.11926.9	5	0	0	2	1	0	0	0	0	0	0	1	0	1	0	0	0	0	0	0	0
Cbu_mRNA.23079	PB.11926.8	5	0	0	2	1	0	0	0	0	0	0	1	0	1	0	0	0	0	0	0	0
Cbu_mRNA.23079	PB.11926.6	9	0	0	1	0	0	0	0	0	0	0	1	0	0	6	0	1	0	0	0	0
Cbu_mRNA.23079	PB.11926.5	12	0	7	2	1	0	0	0	0	0	0	1	0	1	0	0	0	0	0	0	0
Cbu_mRNA.23079	PB.11926.4	11	0	0	1	0	7	0	0	0	0	0	1	0	1	0	0	1	0	0	0	0
Cbu_mRNA.23079	PB.11926.3	7	0	1	2	1	0	0	0	0	0	0	1	1	0	1	0	0	0	0	0	0
Cbu_mRNA.23079	PB.11926.2	9	0	3	2	1	0	0	0	0	0	0	1	0	1	0	1	0	0	0	0	0
Cbu_mRNA.23079	PB.11926.1	7	0	0	3	1	0	0	0	0	0	0	1	1	1	0	0	0	0	0	0	0
Cbu_mRNA.21912	PB.20204.1	2	0	0	0	0	0	0	0	0	0	1	1	0	0	0	0	0	0	0	0	0
Cbu_mRNA.14224	PB.20479.1	2	0	0	0	0	0	0	0	0	0	1	1	0	0	0	0	0	0	0	0	0
Cbu_mRNA.10519	PB.11206.1	3	0	1	0	0	0	0	0	0	0	1	1	0	0	0	0	0	0	0	0	0
Cbu_mRNA.10519	PB.11206.2	1	0	1	0	0	0	0	0	0	0	0	0	0	0	0	0	0	0	0	0	0
Cbu_mRNA.10519	PB.11206.3	2	0	0	2	0	0	0	0	0	0	0	0	0	0	0	0	0	0	0	0	0
Cbu_mRNA.2354	PB.18340.2	1	0	0	0	0	0	0	0	0	0	0	1	0	0	0	0	0	0	0	0	0
Cbu_mRNA.2354	PB.18340.3	1	0	0	0	0	0	0	0	0	0	1	0	0	0	0	0	0	0	0	0	0
Cbu_mRNA.2354	PB.18340.1	1	0	0	0	0	0	0	0	0	0	0	1	0	0	0	0	0	0	0	0	0
Cbu_mRNA.3429	PB.10797.2	1	0	0	0	0	0	0	0	0	0	1	0	0	0	0	0	0	0	0	0	0
Cbu_mRNA.3429	PB.10797.3	1	0	0	0	0	0	0	0	0	0	0	1	0	0	0	0	0	0	0	0	0
Cbu_mRNA.21839	PB.8908.1	2	0	0	0	0	0	0	0	0	0	1	1	0	0	0	0	0	0	0	0	0
Cbu_mRNA.22619	PB.18130.4	4	0	1	0	0	0	0	0	0	0	1	0	2	0	0	0	0	0	0	0	0
Cbu_mRNA.22619	PB.18130.1	3	0	1	0	0	0	0	0	0	0	0	1	1	0	0	0	0	0	0	0	0
Cbu_mRNA.22619	PB.18130.3	2	0	1	0	0	0	0	0	0	0	0	0	1	0	0	0	0	0	0	0	0
Cbu_mRNA.22619	PB.18130.2	3	0	0	3	0	0	0	0	0	0	0	0	0	0	0	0	0	0	0	0	0
Cbu_mRNA.22619	PB.18129.5	1	0	0	0	0	0	0	0	0	0	1	0	0	0	0	0	0	0	0	0	0
Cbu_mRNA.13753	PB.3083.1	2	0	0	0	0	0	0	0	0	0	1	1	0	0	0	0	0	0	0	0	0
Cbu_mRNA.1527	PB.7429.1	2	0	0	0	0	0	0	0	0	0	1	1	0	0	0	0	0	0	0	0	0
Cbu_mRNA.25032	PB.8407.1	1	0	0	0	0	0	0	0	0	0	0	1	0	0	0	0	0	0	0	0	0
Cbu_mRNA.25032	PB.8407.2	2	0	0	0	0	0	0	0	0	0	1	0	1	0	0	0	0	0	0	0	0
Cbu_mRNA.25032	PB.8407.3	2	0	0	0	0	0	0	0	0	0	1	0	1	0	0	0	0	0	0	0	0
Cbu_mRNA.4066	PB.230.1	2	0	0	0	0	0	0	0	0	0	1	1	0	0	0	0	0	0	0	0	0
Cbu_mRNA.1549	PB.7492.2	1	0	0	1	0	0	0	0	0	0	0	0	0	0	0	0	0	0	0	0	0
Cbu_mRNA.1549	PB.7492.1	3	0	1	0	0	0	0	0	0	0	1	1	0	0	0	0	0	0	0	0	0
Cbu_mRNA.1549	PB.7493.1	2	0	0	0	0	0	0	0	0	0	1	1	0	0	0	0	0	0	0	0	0
Cbu_mRNA.1669	PB.15709.1	2	0	0	0	0	0	0	0	0	0	1	1	0	0	0	0	0	0	0	0	0
Cbu_mRNA.21202	PB.19059.1	2	0	0	0	0	0	0	0	0	0	1	1	0	0	0	0	0	0	0	0	0
Cbu_mRNA.13805	PB.14593.2	2	0	0	0	0	0	0	0	0	0	1	1	0	0	0	0	0	0	0	0	0
Cbu_mRNA.9283	PB.19794.1	2	0	0	0	0	0	0	0	0	0	1	1	0	0	0	0	0	0	0	0	0
Cbu_mRNA.5169	PB.4769.2	2	0	0	0	0	0	0	0	0	0	1	1	0	0	0	0	0	0	0	0	0
Cbu_mRNA.12471	PB.9202.1	1	0	0	0	0	0	0	0	0	0	0	1	0	0	0	0	0	0	0	0	0
Cbu_mRNA.14349	PB.12421.1	2	0	0	0	0	0	0	0	0	0	1	1	0	0	0	0	0	0	0	0	0
Cbu_mRNA.12240	PB.11035.2	3	0	0	2	0	0	0	0	0	0	0	1	0	0	0	0	0	0	0	0	0
Cbu_mRNA.12240	PB.11035.3	3	0	1	0	0	0	0	0	0	0	1	1	0	0	0	0	0	0	0	0	0
Cbu_mRNA.12240	PB.11035.1	2	0	1	0	0	0	0	0	0	0	0	1	0	0	0	0	0	0	0	0	0
Cbu_mRNA.22428	PB.2787.1	2	0	0	0	0	0	0	0	0	0	1	1	0	0	0	0	0	0	0	0	0
Cbu_mRNA.10755	PB.3178.1	2	0	0	0	0	0	0	0	0	0	1	1	0	0	0	0	0	0	0	0	0
Cbu_mRNA.21511	PB.11677.1	2	0	0	0	0	0	0	0	0	0	1	1	0	0	0	0	0	0	0	0	0
Cbu_mRNA.16865	PB.22309.2	1	0	0	0	0	0	0	0	0	0	1	0	0	0	0	0	0	0	0	0	0
Cbu_mRNA.16865	PB.22309.1	2	0	0	0	0	0	0	0	0	0	1	1	0	0	0	0	0	0	0	0	0
Cbu_mRNA.14982	PB.9948.1	2	0	0	0	0	0	0	0	0	0	1	1	0	0	0	0	0	0	0	0	0
Cbu_mRNA.27709	PB.13563.2	2	0	0	0	0	0	0	0	0	0	1	1	0	0	0	0	0	0	0	0	0
Cbu_mRNA.10487	PB.17438.1	2	0	0	0	0	0	0	0	0	0	1	1	0	0	0	0	0	0	0	0	0
Cbu_mRNA.23831	PB.9853.1	2	0	0	0	0	0	0	0	0	0	1	1	0	0	0	0	0	0	0	0	0
Cbu_mRNA.11413	PB.8556.1	2	0	0	0	0	0	0	0	0	0	1	1	0	0	0	0	0	0	0	0	0
Cbu_mRNA.12806	PB.4850.2	2	0	0	0	0	0	0	0	0	0	1	1	0	0	0	0	0	0	0	0	0
Cbu_mRNA.24822	PB.20596.2	1	1	0	0	0	0	0	0	0	0	0	0	0	0	0	0	0	0	0	0	0
Cbu_mRNA.24822	PB.20596.3	1	1	0	0	0	0	0	0	0	0	0	0	0	0	0	0	0	0	0	0	0
Cbu_mRNA.24822	PB.20596.1	4	2	0	0	0	0	0	0	0	0	1	1	0	0	0	0	0	0	0	0	0
Cbu_mRNA.12075	PB.15442.1	2	0	0	0	0	0	0	0	0	0	1	1	0	0	0	0	0	0	0	0	0
Cbu_mRNA.18220	PB.18065.1	2	0	0	0	0	0	0	0	0	0	1	1	0	0	0	0	0	0	0	0	0
Cbu_mRNA.25296	PB.9498.4	6	0	0	3	0	0	0	0	0	0	0	1	1	0	1	0	0	0	0	0	0
Cbu_mRNA.25296	PB.9498.2	3	0	2	0	0	0	0	0	0	0	0	1	0	0	0	0	0	0	0	0	0
Cbu_mRNA.25296	PB.9498.1	3	0	2	0	0	0	0	0	0	0	0	1	0	0	0	0	0	0	0	0	0
Cbu_mRNA.25296	PB.9498.5	4	0	2	0	0	0	0	0	0	0	1	1	0	0	0	0	0	0	0	0	0
Cbu_mRNA.25296	PB.9498.3	6	0	0	3	0	0	0	0	0	0	0	1	1	1	0	0	0	0	0	0	0
Cbu_mRNA.17803	PB.8353.1	2	0	0	0	0	0	0	0	0	0	1	1	0	0	0	0	0	0	0	0	0
Cbu_mRNA.22116	PB.21890.1	2	0	0	0	0	0	0	0	0	0	1	1	0	0	0	0	0	0	0	0	0
Cbu_mRNA.17699	PB.1153.1	2	0	0	0	0	0	0	0	0	0	1	1	0	0	0	0	0	0	0	0	0
Cbu_mRNA.18892	PB.19260.3	3	0	1	0	1	0	0	0	0	0	0	0	0	1	0	0	0	0	0	0	0
Cbu_mRNA.18892	PB.19260.4	6	0	0	4	0	2	0	0	0	0	0	0	0	0	0	0	0	0	0	0	0
Cbu_mRNA.18892	PB.19260.2	3	0	2	0	1	0	0	0	0	0	0	0	0	0	0	0	0	0	0	0	0
Cbu_mRNA.18892	PB.19260.1	6	0	2	1	0	0	0	0	0	0	1	1	0	0	1	0	0	0	0	0	0
Cbu_mRNA.20722	PB.11487.1	2	0	0	0	0	0	0	0	0	0	1	1	0	0	0	0	0	0	0	0	0
Cbu_mRNA.15913	PB.5985.1	2	0	0	0	0	0	0	0	0	0	1	1	0	0	0	0	0	0	0	0	0
Cbu_mRNA.15913	PB.5985.3	1	0	0	0	0	0	0	0	0	0	1	0	0	0	0	0	0	0	0	0	0
Cbu_mRNA.13697	PB.9115.2	2	1	0	0	0	0	0	0	0	0	1	0	0	0	0	0	0	0	0	0	0
Cbu_mRNA.13697	PB.9115.1	2	1	0	0	0	0	0	0	0	0	0	1	0	0	0	0	0	0	0	0	0
Cbu_mRNA.16736	PB.2841.4	4	0	0	0	0	0	0	0	0	0	1	0	0	0	0	0	0	3	0	0	0
Cbu_mRNA.16736	PB.2841.1	2	1	0	0	0	0	0	0	0	0	0	0	0	0	0	0	0	0	1	0	0
Cbu_mRNA.16736	PB.2841.2	3	2	0	0	0	0	0	0	0	0	0	0	0	0	0	0	0	0	1	0	0
Cbu_mRNA.16736	PB.2841.3	2	0	0	0	0	0	0	0	0	0	1	0	0	0	0	0	0	0	1	0	0
Cbu_mRNA.10982	PB.12217.10	2	0	0	0	0	0	0	0	0	1	1	0	0	0	0	0	0	0	0	0	0
Cbu_mRNA.10982	PB.12217.9	2	0	0	0	0	0	0	0	1	0	1	0	0	0	0	0	0	0	0	0	0
Cbu_mRNA.4006	PB.18997.4	6	3	0	0	0	0	0	0	0	0	1	0	1	0	1	0	0	0	0	0	0
Cbu_mRNA.4006	PB.18997.5	3	1	0	0	0	0	0	0	0	0	1	0	1	0	0	0	0	0	0	0	0
Cbu_mRNA.4006	PB.18997.6	2	1	0	0	0	0	0	0	0	0	1	0	0	0	0	0	0	0	0	0	0
Cbu_mRNA.4006	PB.18997.7	1	0	0	0	0	0	0	0	0	0	1	0	0	0	0	0	0	0	0	0	0
Cbu_mRNA.4006	PB.18997.1	5	4	0	0	0	0	0	0	0	0	1	0	0	0	0	0	0	0	0	0	0
Cbu_mRNA.4006	PB.18997.2	2	1	0	0	0	0	0	0	0	0	1	0	0	0	0	0	0	0	0	0	0
Cbu_mRNA.4006	PB.18997.3	3	2	0	0	0	0	0	0	0	0	1	0	0	0	0	0	0	0	0	0	0
Cbu_mRNA.4006	PB.18997.8	2	0	0	0	0	0	0	0	0	0	0	1	0	1	0	0	0	0	0	0	0
Cbu_mRNA.23158	PB.565.4	3	0	0	0	0	2	0	0	0	0	0	1	0	0	0	0	0	0	0	0	0
Cbu_mRNA.23158	PB.565.1	4	0	2	0	1	0	0	0	0	0	0	1	0	0	0	0	0	0	0	0	0
Cbu_mRNA.23158	PB.565.2	3	0	1	0	1	0	0	0	0	0	0	1	0	0	0	0	0	0	0	0	0
Cbu_mRNA.23158	PB.565.3	5	0	0	3	0	0	0	0	0	0	1	1	0	0	0	0	0	0	0	0	0
Cbu_mRNA.19058	PB.7095.2	2	0	0	0	0	0	0	0	0	0	1	1	0	0	0	0	0	0	0	0	0
Cbu_mRNA.18075	PB.10697.1	2	0	0	0	0	0	0	0	0	0	1	1	0	0	0	0	0	0	0	0	0
Cbu_mRNA.3712	PB.14406.3	2	0	1	0	0	0	0	0	0	0	0	1	0	0	0	0	0	0	0	0	0
Cbu_mRNA.3712	PB.14406.2	4	0	0	3	0	0	0	0	0	0	0	1	0	0	0	0	0	0	0	0	0
Cbu_mRNA.3712	PB.14406.1	3	0	1	0	0	0	0	0	0	0	1	1	0	0	0	0	0	0	0	0	0
Cbu_mRNA.3712	PB.14406.4	2	0	1	0	0	0	0	0	0	0	0	1	0	0	0	0	0	0	0	0	0
Cbu_mRNA.10707	PB.3222.2	2	0	0	0	0	0	0	0	0	0	1	1	0	0	0	0	0	0	0	0	0
Cbu_mRNA.10707	PB.3223.1	2	0	0	0	0	0	0	0	0	0	1	1	0	0	0	0	0	0	0	0	0
Cbu_mRNA.22684	PB.3440.1	2	0	0	0	0	0	0	0	0	0	1	1	0	0	0	0	0	0	0	0	0
Cbu_mRNA.7264	PB.18392.1	2	0	0	0	0	0	0	0	0	0	1	1	0	0	0	0	0	0	0	0	0
Cbu_mRNA.7539	PB.1481.1	2	0	0	0	0	0	0	0	0	0	1	1	0	0	0	0	0	0	0	0	0
Cbu_mRNA.7462	PB.11555.1	3	0	0	1	0	1	0	0	0	0	0	1	0	0	0	0	0	0	0	0	0
Cbu_mRNA.7462	PB.11555.3	3	0	1	0	1	0	0	0	0	0	1	0	0	0	0	0	0	0	0	0	0
Cbu_mRNA.7462	PB.11555.2	2	0	1	1	0	0	0	0	0	0	0	0	0	0	0	0	0	0	0	0	0
Cbu_mRNA.27587	PB.13509.1	2	0	0	0	0	0	0	0	0	0	1	1	0	0	0	0	0	0	0	0	0
Cbu_mRNA.18242	PB.18087.1	2	0	0	0	0	0	0	0	0	0	1	1	0	0	0	0	0	0	0	0	0
Cbu_mRNA.2073	PB.19440.2	1	0	0	0	0	0	0	0	0	0	1	0	0	0	0	0	0	0	0	0	0
Cbu_mRNA.2073	PB.19440.1	2	0	0	0	0	0	0	0	0	0	1	1	0	0	0	0	0	0	0	0	0
Cbu_mRNA.11718	PB.3719.2	2	0	0	0	0	0	0	0	0	0	1	1	0	0	0	0	0	0	0	0	0
Cbu_mRNA.7143	PB.2641.2	1	0	0	0	0	0	0	0	0	0	0	1	0	0	0	0	0	0	0	0	0
Cbu_mRNA.7143	PB.2641.1	1	0	0	0	0	0	0	0	0	0	1	0	0	0	0	0	0	0	0	0	0
Cbu_mRNA.19327	PB.19931.1	2	0	0	0	0	0	0	0	0	0	1	1	0	0	0	0	0	0	0	0	0
Cbu_mRNA.19327	PB.19930.1	2	0	0	0	0	0	0	0	0	0	1	1	0	0	0	0	0	0	0	0	0
Cbu_mRNA.26263	PB.13015.2	2	0	0	0	0	0	0	0	0	0	1	1	0	0	0	0	0	0	0	0	0
Cbu_mRNA.11411	PB.8547.1	1	0	0	0	0	0	0	0	0	0	1	0	0	0	0	0	0	0	0	0	0
Cbu_mRNA.11411	PB.8547.2	1	0	0	0	0	0	0	0	0	0	0	1	0	0	0	0	0	0	0	0	0
Cbu_mRNA.7016	PB.21620.5	2	1	0	0	0	0	0	0	0	0	1	0	0	0	0	0	0	0	0	0	0
Cbu_mRNA.7016	PB.21620.4	5	4	0	0	0	0	0	0	0	0	0	1	0	0	0	0	0	0	0	0	0
Cbu_mRNA.7016	PB.21620.1	2	1	0	0	0	0	0	0	0	0	1	0	0	0	0	0	0	0	0	0	0
Cbu_mRNA.7016	PB.21620.3	2	1	0	0	0	0	0	0	0	0	1	0	0	0	0	0	0	0	0	0	0
Cbu_mRNA.7016	PB.21620.2	2	1	0	0	0	0	0	0	0	0	0	1	0	0	0	0	0	0	0	0	0
Cbu_mRNA.13388	PB.5092.1	2	0	0	0	0	0	0	0	0	0	1	1	0	0	0	0	0	0	0	0	0
Cbu_mRNA.26382	PB.10744.1	2	0	0	0	0	0	0	0	0	0	1	1	0	0	0	0	0	0	0	0	0
Cbu_mRNA.17403	PB.16908.1	2	0	0	0	0	0	0	0	0	0	1	1	0	0	0	0	0	0	0	0	0
Cbu_mRNA.17021	PB.4937.1	1	0	0	0	0	0	0	0	0	0	0	1	0	0	0	0	0	0	0	0	0
Cbu_mRNA.17021	PB.4937.2	1	0	0	0	0	0	0	0	0	0	0	1	0	0	0	0	0	0	0	0	0
Cbu_mRNA.26285	PB.5613.2	1	0	0	0	0	0	0	0	0	0	1	0	0	0	0	0	0	0	0	0	0
Cbu_mRNA.26285	PB.5613.1	1	0	0	0	0	0	0	0	0	0	0	1	0	0	0	0	0	0	0	0	0
Cbu_mRNA.8695	PB.12748.1	2	0	0	0	0	0	0	0	0	0	1	1	0	0	0	0	0	0	0	0	0
Cbu_mRNA.13481	PB.12640.1	2	0	0	0	0	0	0	0	0	0	1	1	0	0	0	0	0	0	0	0	0
Cbu_mRNA.25848	PB.13455.2	3	0	1	0	0	0	0	0	0	0	1	1	0	0	0	0	0	0	0	0	0
Cbu_mRNA.25848	PB.13455.3	1	0	0	1	0	0	0	0	0	0	0	0	0	0	0	0	0	0	0	0	0
Cbu_mRNA.22719	PB.3419.1	2	0	0	0	0	0	0	0	0	0	1	1	0	0	0	0	0	0	0	0	0
Cbu_mRNA.15347	PB.20034.4	4	0	0	0	0	0	0	0	0	0	1	0	1	0	1	0	0	0	0	1	0
Cbu_mRNA.15347	PB.20034.3	4	0	0	0	0	0	0	0	0	0	0	1	1	0	1	0	0	0	0	1	0
Cbu_mRNA.15347	PB.20034.2	5	0	0	0	0	0	0	0	0	0	1	0	2	0	1	0	0	0	0	1	0
Cbu_mRNA.15347	PB.20034.1	5	0	0	0	0	0	0	0	0	0	1	0	0	0	1	0	0	0	0	0	3
Cbu_mRNA.6482	PB.3125.4	2	0	0	0	0	0	0	0	0	0	1	0	0	0	0	0	0	0	1	0	0
Cbu_mRNA.6482	PB.3125.1	4	0	0	0	0	0	0	0	1	0	1	1	0	0	0	0	0	0	1	0	0
Cbu_mRNA.6482	PB.3125.2	4	0	0	0	0	0	0	0	0	2	1	0	0	0	0	0	0	0	1	0	0
Cbu_mRNA.6482	PB.3125.3	5	0	0	0	0	0	0	0	1	0	1	0	0	0	0	0	0	3	0	0	0
Cbu_mRNA.8026	PB.9972.2	1	0	0	0	0	0	0	0	0	0	1	0	0	0	0	0	0	0	0	0	0
Cbu_mRNA.8026	PB.9972.1	2	0	0	0	0	0	0	0	0	0	1	1	0	0	0	0	0	0	0	0	0
Cbu_mRNA.24985	PB.8389.1	2	0	0	0	0	0	0	0	0	0	1	1	0	0	0	0	0	0	0	0	0
Cbu_mRNA.26208	PB.12992.1	2	0	0	0	0	0	0	0	0	0	1	1	0	0	0	0	0	0	0	0	0
Cbu_mRNA.16133	PB.7884.4	3	1	0	0	0	0	0	0	0	0	1	1	0	0	0	0	0	0	0	0	0
Cbu_mRNA.16133	PB.7884.5	1	0	0	0	0	0	0	0	0	0	0	1	0	0	0	0	0	0	0	0	0
Cbu_mRNA.16133	PB.7884.2	4	3	0	0	0	0	0	0	0	0	0	1	0	0	0	0	0	0	0	0	0
Cbu_mRNA.16133	PB.7884.3	2	1	0	0	0	0	0	0	0	0	0	1	0	0	0	0	0	0	0	0	0
Cbu_mRNA.16133	PB.7884.1	2	1	0	0	0	0	0	0	0	0	0	1	0	0	0	0	0	0	0	0	0
Cbu_mRNA.23799	PB.14718.7	1	0	1	0	0	0	0	0	0	0	0	0	0	0	0	0	0	0	0	0	0
Cbu_mRNA.23799	PB.14718.6	1	0	0	1	0	0	0	0	0	0	0	0	0	0	0	0	0	0	0	0	0
Cbu_mRNA.23747	PB.13045.1	2	0	0	0	0	0	0	0	0	0	1	1	0	0	0	0	0	0	0	0	0
Cbu_mRNA.23671	PB.13070.1	2	0	0	0	0	0	0	0	0	0	1	1	0	0	0	0	0	0	0	0	0
Cbu_mRNA.12685	PB.15697.1	4	0	2	0	0	0	0	0	0	0	1	1	0	0	0	0	0	0	0	0	0
Cbu_mRNA.12685	PB.15697.2	3	0	0	2	0	0	0	0	0	0	1	0	0	0	0	0	0	0	0	0	0
Cbu_mRNA.12685	PB.15697.3	3	0	1	1	0	0	0	0	0	0	1	0	0	0	0	0	0	0	0	0	0
Cbu_mRNA.20439	PB.10830.1	1	0	0	0	0	0	0	0	0	0	1	0	0	0	0	0	0	0	0	0	0
Cbu_mRNA.20212	PB.4141.1	2	0	0	0	0	0	0	0	0	0	1	1	0	0	0	0	0	0	0	0	0
Cbu_mRNA.607	PB.20956.2	2	0	0	0	0	0	0	0	0	0	1	1	0	0	0	0	0	0	0	0	0
Cbu_mRNA.607	PB.20956.1	1	0	0	0	0	0	0	0	0	0	0	1	0	0	0	0	0	0	0	0	0
Cbu_mRNA.8862	PB.8764.1	3	1	0	0	0	0	0	0	0	0	1	1	0	0	0	0	0	0	0	0	0
Cbu_mRNA.8862	PB.8764.2	1	1	0	0	0	0	0	0	0	0	0	0	0	0	0	0	0	0	0	0	0
Cbu_mRNA.4487	PB.1301.1	2	0	0	0	0	0	0	0	0	0	1	1	0	0	0	0	0	0	0	0	0
Cbu_mRNA.21508	PB.11672.1	2	0	0	0	0	0	0	0	0	0	1	1	0	0	0	0	0	0	0	0	0
Cbu_mRNA.24481	PB.17418.1	2	0	0	0	0	0	0	0	0	0	1	1	0	0	0	0	0	0	0	0	0
Cbu_mRNA.20857	PB.197.3	1	0	0	0	0	0	0	0	0	0	0	1	0	0	0	0	0	0	0	0	0
Cbu_mRNA.23957	PB.9739.1	2	0	0	0	0	0	0	0	0	0	1	1	0	0	0	0	0	0	0	0	0
Cbu_mRNA.22758	PB.3398.1	2	0	0	0	0	0	0	0	0	0	1	1	0	0	0	0	0	0	0	0	0
Cbu_mRNA.7007	PB.21607.1	2	0	0	0	0	0	0	0	0	0	1	1	0	0	0	0	0	0	0	0	0
Cbu_mRNA.27448	PB.17264.1	2	0	0	0	0	0	0	0	0	0	1	1	0	0	0	0	0	0	0	0	0
Cbu_mRNA.7518	PB.424.1	2	0	0	0	0	0	0	0	0	0	1	1	0	0	0	0	0	0	0	0	0
Cbu_mRNA.17117	PB.18007.1	2	0	0	0	0	0	0	0	0	0	1	1	0	0	0	0	0	0	0	0	0
Cbu_mRNA.19505	PB.7060.6	1	0	0	0	0	0	0	0	0	0	1	0	0	0	0	0	0	0	0	0	0
Cbu_mRNA.19505	PB.7060.5	1	0	0	0	0	0	0	0	0	0	1	0	0	0	0	0	0	0	0	0	0
Cbu_mRNA.19505	PB.7060.7	1	0	0	0	0	0	0	0	0	0	1	0	0	0	0	0	0	0	0	0	0
Cbu_mRNA.17607	PB.331.1	3	0	0	0	0	0	0	0	0	0	1	1	0	0	0	0	0	0	0	0	1
Cbu_mRNA.17607	PB.331.2	1	0	0	0	0	0	0	0	0	0	0	0	0	0	0	0	0	0	0	1	0
Cbu_mRNA.16806	PB.6231.3	1	1	0	0	0	0	0	0	0	0	0	0	0	0	0	0	0	0	0	0	0
Cbu_mRNA.16806	PB.6231.2	2	1	0	0	0	0	0	0	0	0	0	1	0	0	0	0	0	0	0	0	0
Cbu_mRNA.16806	PB.6231.1	2	1	0	0	0	0	0	0	0	0	0	1	0	0	0	0	0	0	0	0	0
Cbu_mRNA.16806	PB.6231.4	4	3	0	0	0	0	0	0	0	0	1	0	0	0	0	0	0	0	0	0	0
Cbu_mRNA.18337	PB.2242.1	2	0	0	0	0	0	0	0	0	0	1	1	0	0	0	0	0	0	0	0	0
Cbu_mRNA.26072	PB.10832.2	3	2	0	0	0	0	0	0	0	0	1	0	0	0	0	0	0	0	0	0	0
Cbu_mRNA.26072	PB.10832.1	4	2	0	0	0	0	0	0	0	0	1	1	0	0	0	0	0	0	0	0	0
Cbu_mRNA.26072	PB.10832.4	3	2	0	0	0	0	0	0	0	0	1	0	0	0	0	0	0	0	0	0	0
Cbu_mRNA.26072	PB.10832.5	1	0	0	0	0	0	0	0	0	0	1	0	0	0	0	0	0	0	0	0	0
Cbu_mRNA.12101	PB.15394.1	2	0	0	0	0	0	0	0	0	0	1	1	0	0	0	0	0	0	0	0	0
Cbu_mRNA.20000	PB.5260.4	2	1	0	0	0	0	0	0	0	0	0	1	0	0	0	0	0	0	0	0	0
Cbu_mRNA.20000	PB.5260.5	2	1	0	0	0	0	0	0	0	0	0	1	0	0	0	0	0	0	0	0	0
Cbu_mRNA.20000	PB.5260.1	4	3	0	0	0	0	0	0	0	0	1	0	0	0	0	0	0	0	0	0	0
Cbu_mRNA.20000	PB.5260.2	1	1	0	0	0	0	0	0	0	0	0	0	0	0	0	0	0	0	0	0	0
Cbu_mRNA.2962	PB.14005.4	2	0	0	0	0	0	0	0	0	0	0	1	0	0	0	0	0	0	0	1	0
Cbu_mRNA.2962	PB.14005.5	2	0	0	0	0	0	0	0	0	0	0	1	0	0	0	0	0	0	0	0	1
Cbu_mRNA.2962	PB.14005.6	1	0	0	0	0	0	0	0	0	0	0	1	0	0	0	0	0	0	0	0	0
Cbu_mRNA.2962	PB.14005.7	1	0	0	0	0	0	0	0	0	0	0	1	0	0	0	0	0	0	0	0	0
Cbu_mRNA.18146	PB.8315.1	2	0	0	0	0	0	0	0	0	0	1	1	0	0	0	0	0	0	0	0	0
Cbu_mRNA.14460	PB.12418.1	2	0	0	0	0	0	0	0	0	0	1	1	0	0	0	0	0	0	0	0	0
Cbu_mRNA.27736	PB.13565.2	1	0	0	0	0	0	0	0	0	0	1	0	0	0	0	0	0	0	0	0	0
Cbu_mRNA.27736	PB.13565.1	2	0	0	0	0	0	0	0	0	0	1	1	0	0	0	0	0	0	0	0	0
Cbu_mRNA.10736	PB.3214.2	2	0	0	0	0	0	0	0	0	0	1	1	0	0	0	0	0	0	0	0	0
Cbu_mRNA.8526	PB.12715.2	1	0	0	0	0	0	0	0	0	0	0	1	0	0	0	0	0	0	0	0	0
Cbu_mRNA.8526	PB.12715.1	1	0	0	0	0	0	0	0	0	0	1	0	0	0	0	0	0	0	0	0	0
Cbu_mRNA.17446	PB.13690.1	1	0	0	0	0	0	0	0	0	0	1	0	0	0	0	0	0	0	0	0	0
Cbu_mRNA.17446	PB.13690.2	2	0	0	0	0	0	0	0	0	0	1	1	0	0	0	0	0	0	0	0	0
Cbu_mRNA.6137	PB.14652.2	3	1	1	0	0	1	0	0	0	0	0	0	0	0	0	0	0	0	0	0	0
Cbu_mRNA.6137	PB.14652.3	6	1	0	0	2	0	0	0	0	0	1	1	0	1	0	0	0	0	0	0	0
Cbu_mRNA.6137	PB.14652.1	6	2	0	1	0	1	0	0	0	0	0	1	0	0	1	0	0	0	0	0	0
Cbu_mRNA.27406	PB.17262.2	1	0	0	0	0	0	0	0	0	0	1	0	0	0	0	0	0	0	0	0	0
Cbu_mRNA.27406	PB.17262.1	2	0	0	0	0	0	0	0	0	0	1	1	0	0	0	0	0	0	0	0	0
Cbu_mRNA.22044	PB.20153.1	2	0	0	0	0	0	0	0	0	0	1	1	0	0	0	0	0	0	0	0	0
Cbu_mRNA.17041	PB.4913.1	2	0	0	0	0	0	0	0	0	0	1	1	0	0	0	0	0	0	0	0	0
Cbu_mRNA.723	PB.10059.1	2	0	0	0	0	0	0	0	0	0	1	1	0	0	0	0	0	0	0	0	0
Cbu_mRNA.17630	PB.1167.1	2	0	0	0	0	0	0	0	0	0	1	1	0	0	0	0	0	0	0	0	0
Cbu_mRNA.21812	PB.8875.2	1	0	0	0	0	0	0	0	0	0	0	1	0	0	0	0	0	0	0	0	0
Cbu_mRNA.21812	PB.8875.1	1	0	0	0	0	0	0	0	0	0	1	0	0	0	0	0	0	0	0	0	0
Cbu_mRNA.21211	PB.19049.4	1	0	0	0	0	0	0	0	0	0	1	0	0	0	0	0	0	0	0	0	0
Cbu_mRNA.21211	PB.19049.3	1	0	0	0	0	0	0	0	0	0	1	0	0	0	0	0	0	0	0	0	0
Cbu_mRNA.21211	PB.19049.2	2	0	0	0	0	0	0	0	0	0	1	1	0	0	0	0	0	0	0	0	0
Cbu_mRNA.18050	PB.10721.1	2	0	0	0	0	0	0	0	0	0	1	1	0	0	0	0	0	0	0	0	0
Cbu_mRNA.20189	PB.4103.1	2	0	0	0	0	0	0	0	0	0	1	1	0	0	0	0	0	0	0	0	0
Cbu_mRNA.24004	PB.7723.8	1	0	0	0	0	0	0	0	0	0	1	0	0	0	0	0	0	0	0	0	0
Cbu_mRNA.24004	PB.7723.1	3	0	0	1	0	0	0	0	0	0	1	0	0	0	0	0	0	0	0	1	0
Cbu_mRNA.24004	PB.7723.2	7	0	5	0	0	0	0	0	0	0	1	0	0	0	0	0	0	0	0	1	0
Cbu_mRNA.24004	PB.7723.3	3	0	0	1	0	0	0	0	0	0	1	0	0	0	0	0	0	0	0	1	0
Cbu_mRNA.24004	PB.7723.4	4	0	0	1	0	0	0	0	0	0	1	1	0	0	0	0	0	0	0	1	0
Cbu_mRNA.24004	PB.7723.5	3	0	0	1	0	0	0	0	0	0	1	0	0	0	0	0	0	0	0	1	0
Cbu_mRNA.24004	PB.7723.6	7	0	0	1	0	0	0	0	0	0	1	0	0	0	0	0	0	0	0	0	5
Cbu_mRNA.24720	PB.5849.1	2	0	0	0	0	0	0	0	0	0	1	1	0	0	0	0	0	0	0	0	0
Cbu_mRNA.11725	PB.3717.1	4	0	1	0	1	0	0	0	0	0	1	1	0	0	0	0	0	0	0	0	0
Cbu_mRNA.11725	PB.3717.2	2	0	0	1	0	1	0	0	0	0	0	0	0	0	0	0	0	0	0	0	0
Cbu_mRNA.26339	PB.1538.1	2	0	0	0	0	0	0	0	0	0	1	1	0	0	0	0	0	0	0	0	0
Cbu_mRNA.26339	PB.1537.1	2	0	0	0	0	0	0	0	0	0	1	1	0	0	0	0	0	0	0	0	0
Cbu_mRNA.25530	PB.8261.2	2	0	0	0	0	0	0	0	1	0	1	0	0	0	0	0	0	0	0	0	0
Cbu_mRNA.25530	PB.8261.3	1	0	0	0	0	0	0	0	0	0	1	0	0	0	0	0	0	0	0	0	0
Cbu_mRNA.25530	PB.8261.1	3	0	0	0	0	0	0	0	0	1	1	1	0	0	0	0	0	0	0	0	0
Cbu_mRNA.13499	PB.12681.1	4	0	1	0	0	0	0	0	0	1	1	1	0	0	0	0	0	0	0	0	0
Cbu_mRNA.13499	PB.12681.2	3	0	1	0	0	0	0	0	2	0	0	0	0	0	0	0	0	0	0	0	0
Cbu_mRNA.13499	PB.12681.3	3	0	0	2	0	0	0	0	0	1	0	0	0	0	0	0	0	0	0	0	0
Cbu_mRNA.21159	PB.13338.1	2	0	0	0	0	0	0	0	0	0	1	1	0	0	0	0	0	0	0	0	0
Cbu_mRNA.9990	PB.1553.1	2	0	0	0	0	0	0	0	0	0	1	1	0	0	0	0	0	0	0	0	0
Cbu_mRNA.18095	PB.10716.1	2	0	0	0	0	0	0	0	0	0	1	1	0	0	0	0	0	0	0	0	0
Cbu_mRNA.18095	PB.10715.1	2	0	0	0	0	0	0	0	0	0	1	1	0	0	0	0	0	0	0	0	0
Cbu_mRNA.9734	PB.20759.3	2	0	0	0	0	0	0	0	0	0	0	0	0	2	0	0	0	0	0	0	0
Cbu_mRNA.9734	PB.20759.2	3	0	0	0	0	0	0	0	0	0	1	0	0	0	1	0	1	0	0	0	0
Cbu_mRNA.9734	PB.20759.4	3	0	0	0	0	0	0	0	0	0	1	0	0	0	0	2	0	0	0	0	0
Cbu_mRNA.9734	PB.20759.1	4	0	0	0	0	0	0	0	0	0	1	1	0	0	1	0	1	0	0	0	0
Cbu_mRNA.6106	PB.17819.1	2	0	0	0	0	0	0	0	0	0	1	1	0	0	0	0	0	0	0	0	0
Cbu_mRNA.15476	PB.51.3	1	0	1	0	0	0	0	0	0	0	0	0	0	0	0	0	0	0	0	0	0
Cbu_mRNA.15476	PB.51.2	1	0	1	0	0	0	0	0	0	0	0	0	0	0	0	0	0	0	0	0	0
Cbu_mRNA.15476	PB.51.1	4	0	0	2	0	0	0	0	0	0	1	1	0	0	0	0	0	0	0	0	0
Cbu_mRNA.146	PB.2328.1	2	0	0	0	0	0	0	0	0	0	1	1	0	0	0	0	0	0	0	0	0
Cbu_mRNA.17911	PB.1827.1	2	0	0	0	0	0	0	0	0	0	1	1	0	0	0	0	0	0	0	0	0
Cbu_mRNA.19897	PB.8093.1	2	0	0	0	0	0	0	0	0	0	1	1	0	0	0	0	0	0	0	0	0
Cbu_mRNA.22172	PB.17089.2	2	0	0	0	0	0	0	0	0	0	1	1	0	0	0	0	0	0	0	0	0
Cbu_mRNA.15789	PB.21380.1	2	0	0	0	0	0	0	0	0	0	1	1	0	0	0	0	0	0	0	0	0
Cbu_mRNA.16429	PB.8005.2	4	0	2	0	0	0	0	0	0	0	0	1	0	1	0	0	0	0	0	0	0
Cbu_mRNA.16429	PB.8005.3	3	0	0	2	0	0	0	0	0	0	0	0	0	0	1	0	0	0	0	0	0
Cbu_mRNA.16429	PB.8005.4	3	0	1	1	0	0	0	0	0	0	1	0	0	0	0	0	0	0	0	0	0
Cbu_mRNA.2248	PB.14973.1	2	0	0	0	0	0	0	0	0	0	1	1	0	0	0	0	0	0	0	0	0
Cbu_mRNA.3331	PB.5169.1	2	0	0	0	0	0	0	0	0	0	1	1	0	0	0	0	0	0	0	0	0
Cbu_mRNA.14337	PB.12450.1	2	0	0	0	0	0	0	0	0	0	1	1	0	0	0	0	0	0	0	0	0
Cbu_mRNA.284	PB.17673.1	2	0	0	0	0	0	0	0	0	0	1	1	0	0	0	0	0	0	0	0	0
Cbu_mRNA.15370	PB.503.2	3	0	0	0	0	0	0	0	0	1	1	1	0	0	0	0	0	0	0	0	0
Cbu_mRNA.15370	PB.503.3	1	0	0	0	0	0	0	0	1	0	0	0	0	0	0	0	0	0	0	0	0
Cbu_mRNA.23093	PB.528.3	2	0	0	0	0	0	0	0	0	0	1	1	0	0	0	0	0	0	0	0	0
Cbu_mRNA.4608	PB.3508.2	2	0	0	0	0	0	0	0	0	0	1	1	0	0	0	0	0	0	0	0	0
Cbu_mRNA.20227	PB.4136.4	3	1	0	0	0	0	0	0	0	0	1	0	0	1	0	0	0	0	0	0	0
Cbu_mRNA.20227	PB.4136.1	3	1	1	0	0	0	0	0	0	0	0	1	0	0	0	0	0	0	0	0	0
Cbu_mRNA.20227	PB.4136.3	7	3	0	2	0	0	0	0	0	0	1	0	0	0	1	0	0	0	0	0	0
Cbu_mRNA.27287	PB.8696.2	2	0	0	0	0	0	0	0	0	0	1	1	0	0	0	0	0	0	0	0	0
Cbu_mRNA.9690	PB.20775.1	2	0	0	0	0	0	0	0	0	0	1	1	0	0	0	0	0	0	0	0	0
Cbu_mRNA.11040	PB.20391.2	2	0	0	0	0	0	0	0	0	0	1	1	0	0	0	0	0	0	0	0	0
Cbu_mRNA.11040	PB.20391.1	1	0	0	0	0	0	0	0	0	0	0	1	0	0	0	0	0	0	0	0	0
Cbu_mRNA.16668	PB.6577.2	2	0	0	0	0	0	0	0	0	0	1	1	0	0	0	0	0	0	0	0	0
Cbu_mRNA.23107	PB.519.1	2	0	1	0	0	0	0	0	0	0	0	1	0	0	0	0	0	0	0	0	0
Cbu_mRNA.23107	PB.519.3	2	0	0	0	0	0	0	0	0	0	1	1	0	0	0	0	0	0	0	0	0
Cbu_mRNA.23107	PB.519.2	2	0	0	1	0	0	0	0	0	0	0	1	0	0	0	0	0	0	0	0	0
Cbu_mRNA.26133	PB.9582.1	2	0	0	0	0	0	0	0	0	0	1	1	0	0	0	0	0	0	0	0	0
Cbu_mRNA.6300	PB.20063.1	2	0	0	0	0	0	0	0	0	0	1	1	0	0	0	0	0	0	0	0	0
Cbu_mRNA.12307	PB.11164.1	2	0	0	0	0	0	0	0	0	0	1	1	0	0	0	0	0	0	0	0	0
Cbu_mRNA.15729	PB.21325.1	4	0	0	0	0	0	0	0	2	0	1	1	0	0	0	0	0	0	0	0	0
Cbu_mRNA.15729	PB.21325.3	3	0	0	0	0	0	0	0	1	2	0	0	0	0	0	0	0	0	0	0	0
Cbu_mRNA.15729	PB.21325.2	3	0	0	0	0	0	0	0	1	2	0	0	0	0	0	0	0	0	0	0	0
Cbu_mRNA.24188	PB.7246.2	1	1	0	0	0	0	0	0	0	0	0	0	0	0	0	0	0	0	0	0	0
Cbu_mRNA.24188	PB.7246.1	3	1	0	0	0	0	0	0	0	0	1	1	0	0	0	0	0	0	0	0	0
Cbu_mRNA.16673	PB.6528.1	2	0	0	0	0	0	0	0	0	0	1	1	0	0	0	0	0	0	0	0	0
Cbu_mRNA.24717	PB.5850.3	2	0	0	0	0	0	0	0	0	0	1	1	0	0	0	0	0	0	0	0	0
Cbu_mRNA.24717	PB.5850.2	1	0	0	0	0	0	0	0	0	0	0	1	0	0	0	0	0	0	0	0	0
Cbu_mRNA.24717	PB.5850.1	1	0	0	0	0	0	0	0	0	0	0	1	0	0	0	0	0	0	0	0	0
Cbu_mRNA.15730	PB.21356.2	1	0	0	0	0	0	0	0	0	0	1	0	0	0	0	0	0	0	0	0	0
Cbu_mRNA.15730	PB.21356.1	2	0	0	0	0	0	0	0	0	0	1	1	0	0	0	0	0	0	0	0	0
Cbu_mRNA.12092	PB.15419.1	2	0	0	0	0	0	0	0	0	0	1	1	0	0	0	0	0	0	0	0	0
Cbu_mRNA.25313	PB.9510.2	1	0	0	0	0	0	0	0	0	0	0	1	0	0	0	0	0	0	0	0	0
Cbu_mRNA.25313	PB.9510.1	1	0	0	0	0	0	0	0	0	0	1	0	0	0	0	0	0	0	0	0	0
Cbu_mRNA.14574	PB.5375.1	2	0	0	0	0	0	0	0	0	0	1	1	0	0	0	0	0	0	0	0	0
Cbu_mRNA.12109	PB.15388.4	1	0	1	0	0	0	0	0	0	0	0	0	0	0	0	0	0	0	0	0	0
Cbu_mRNA.12109	PB.15388.1	3	0	0	1	0	0	0	0	0	0	1	1	0	0	0	0	0	0	0	0	0
Cbu_mRNA.19670	PB.21004.5	11	0	2	5	0	0	0	0	0	0	1	0	0	0	2	0	0	0	1	0	0
Cbu_mRNA.19670	PB.21004.4	9	2	2	0	0	0	0	0	0	0	1	0	0	0	0	0	0	4	0	0	0
Cbu_mRNA.19670	PB.21004.7	9	2	1	6	0	0	0	0	0	0	0	0	0	0	0	0	0	0	0	0	0
Cbu_mRNA.19670	PB.21004.6	9	2	2	3	0	0	0	0	0	0	1	0	0	0	0	0	0	0	1	0	0
Cbu_mRNA.19670	PB.21004.1	8	2	3	0	0	0	0	0	0	0	1	1	0	0	0	0	0	0	1	0	0
Cbu_mRNA.19670	PB.21004.3	7	5	1	0	0	0	0	0	0	0	0	0	0	1	0	0	0	0	0	0	0
Cbu_mRNA.19670	PB.21004.2	7	5	1	0	0	0	0	0	0	0	0	0	0	1	0	0	0	0	0	0	0
Cbu_mRNA.407	PB.11175.1	2	0	0	0	0	0	0	0	0	0	1	1	0	0	0	0	0	0	0	0	0
Cbu_mRNA.15309	PB.21026.2	2	0	0	0	0	0	0	0	0	0	1	1	0	0	0	0	0	0	0	0	0
Cbu_mRNA.14434	PB.12422.1	2	0	0	0	0	0	0	0	0	0	1	1	0	0	0	0	0	0	0	0	0
Cbu_mRNA.13428	PB.12696.2	1	0	0	0	0	0	0	0	0	0	0	1	0	0	0	0	0	0	0	0	0
Cbu_mRNA.13428	PB.12696.5	1	0	0	0	0	0	0	0	0	0	1	0	0	0	0	0	0	0	0	0	0
Cbu_mRNA.13428	PB.12696.3	1	0	0	0	0	0	0	0	0	0	1	0	0	0	0	0	0	0	0	0	0
Cbu_mRNA.1318	PB.8456.2	1	0	1	0	0	0	0	0	0	0	0	0	0	0	0	0	0	0	0	0	0
Cbu_mRNA.1318	PB.8456.3	3	1	1	1	0	0	0	0	0	0	0	0	0	0	0	0	0	0	0	0	0
Cbu_mRNA.1318	PB.8456.1	6	1	0	4	0	0	0	0	0	0	0	1	0	0	0	0	0	0	0	0	0
Cbu_mRNA.1318	PB.8456.4	6	2	3	0	0	0	0	0	0	0	1	0	0	0	0	0	0	0	0	0	0
Cbu_mRNA.7514	PB.417.2	1	0	0	0	0	0	0	0	0	0	1	0	0	0	0	0	0	0	0	0	0
Cbu_mRNA.7514	PB.417.1	2	0	0	0	0	0	0	0	0	0	1	1	0	0	0	0	0	0	0	0	0
Cbu_mRNA.26055	PB.10838.1	2	0	0	0	0	0	0	0	0	0	1	1	0	0	0	0	0	0	0	0	0
Cbu_mRNA.1594	PB.7482.1	2	0	0	0	0	0	0	0	0	0	1	1	0	0	0	0	0	0	0	0	0
Cbu_mRNA.1594	PB.7483.1	2	0	0	0	0	0	0	0	0	0	1	1	0	0	0	0	0	0	0	0	0
Cbu_mRNA.20012	PB.5258.1	2	0	0	0	0	0	0	0	0	0	1	1	0	0	0	0	0	0	0	0	0
Cbu_mRNA.12167	PB.15473.1	2	0	0	0	0	0	0	0	0	0	1	1	0	0	0	0	0	0	0	0	0
Cbu_mRNA.1516	PB.7470.1	2	0	0	0	0	0	0	0	0	0	1	1	0	0	0	0	0	0	0	0	0
Cbu_mRNA.27662	PB.13494.3	2	0	0	1	0	0	0	0	0	0	1	0	0	0	0	0	0	0	0	0	0
Cbu_mRNA.27662	PB.13494.2	3	1	2	0	0	0	0	0	0	0	0	0	0	0	0	0	0	0	0	0	0
Cbu_mRNA.27662	PB.13494.1	4	1	0	1	0	0	0	0	0	0	1	1	0	0	0	0	0	0	0	0	0
Cbu_mRNA.4819	PB.9270.1	2	0	0	0	0	0	0	0	0	0	1	1	0	0	0	0	0	0	0	0	0
Cbu_mRNA.21170	PB.13356.1	2	0	0	0	0	0	0	0	0	0	1	1	0	0	0	0	0	0	0	0	0
Cbu_mRNA.21170	PB.13357.6	6	0	0	0	0	0	0	0	0	0	1	0	5	0	0	0	0	0	0	0	0
Cbu_mRNA.21170	PB.13357.5	5	0	0	0	0	0	0	0	0	0	0	1	3	0	1	0	0	0	0	0	0
Cbu_mRNA.21170	PB.13357.4	5	0	0	0	0	0	0	0	0	0	1	0	4	0	0	0	0	0	0	0	0
Cbu_mRNA.21170	PB.13357.3	6	0	0	0	0	0	0	0	0	0	1	0	3	2	0	0	0	0	0	0	0
Cbu_mRNA.21170	PB.13357.2	6	0	0	0	0	0	0	0	0	0	1	0	4	0	1	0	0	0	0	0	0
Cbu_mRNA.21170	PB.13357.1	6	0	0	0	0	0	0	0	0	0	1	0	5	0	0	0	0	0	0	0	0
Cbu_mRNA.17979	PB.21931.1	2	0	0	0	0	0	0	0	0	0	0	1	1	0	0	0	0	0	0	0	0
Cbu_mRNA.17979	PB.21931.2	2	0	0	0	0	0	0	0	0	0	1	0	1	0	0	0	0	0	0	0	0
Cbu_mRNA.6318	PB.22408.1	3	0	0	0	0	0	0	0	0	1	1	1	0	0	0	0	0	0	0	0	0
Cbu_mRNA.6318	PB.22408.2	2	0	0	0	0	0	0	0	1	0	1	0	0	0	0	0	0	0	0	0	0
Cbu_mRNA.13756	PB.3082.1	2	0	0	0	0	0	0	0	0	0	1	1	0	0	0	0	0	0	0	0	0
Cbu_mRNA.9380	PB.8483.1	2	0	0	0	0	0	0	0	0	0	1	1	0	0	0	0	0	0	0	0	0
Cbu_mRNA.21570	PB.21740.2	2	0	0	1	0	0	0	0	0	0	1	0	0	0	0	0	0	0	0	0	0
Cbu_mRNA.21570	PB.21740.1	2	0	1	0	0	0	0	0	0	0	0	1	0	0	0	0	0	0	0	0	0
Cbu_mRNA.8586	PB.10394.1	2	0	0	1	0	0	0	0	0	0	0	1	0	0	0	0	0	0	0	0	0
Cbu_mRNA.8586	PB.10394.3	1	0	0	0	0	0	0	0	0	0	1	0	0	0	0	0	0	0	0	0	0
Cbu_mRNA.8586	PB.10394.2	1	0	1	0	0	0	0	0	0	0	0	0	0	0	0	0	0	0	0	0	0
Cbu_mRNA.8389	PB.3288.4	7	1	0	0	0	0	0	0	0	0	1	0	4	0	0	0	0	1	0	0	0
Cbu_mRNA.8389	PB.3288.5	8	6	0	0	0	0	0	0	0	0	1	0	1	0	0	0	0	0	0	0	0
Cbu_mRNA.8389	PB.3288.6	4	2	0	0	0	0	0	0	0	0	1	0	0	0	0	0	0	0	1	0	0
Cbu_mRNA.8389	PB.3288.1	4	2	0	0	0	0	0	0	0	0	1	0	1	0	0	0	0	0	0	0	0
Cbu_mRNA.8389	PB.3288.2	2	1	0	0	0	0	0	0	0	0	0	1	0	0	0	0	0	0	0	0	0
Cbu_mRNA.8389	PB.3288.3	7	5	0	0	0	0	0	0	0	0	1	0	1	0	0	0	0	0	0	0	0
Cbu_mRNA.17448	PB.13706.1	2	0	0	0	0	0	0	0	0	0	1	1	0	0	0	0	0	0	0	0	0
Cbu_mRNA.25310	PB.9486.1	2	0	0	0	0	0	0	0	0	0	1	1	0	0	0	0	0	0	0	0	0
Cbu_mRNA.11456	PB.7575.2	2	0	0	0	0	0	0	0	0	0	1	1	0	0	0	0	0	0	0	0	0
Cbu_mRNA.11456	PB.7575.1	1	0	0	0	0	0	0	0	0	0	0	1	0	0	0	0	0	0	0	0	0
Cbu_mRNA.20914	PB.121.1	2	0	0	0	0	0	0	0	0	0	1	1	0	0	0	0	0	0	0	0	0
Cbu_mRNA.7805	PB.22204.1	2	0	0	0	0	0	0	0	0	0	1	1	0	0	0	0	0	0	0	0	0
Cbu_mRNA.16687	PB.6515.4	2	1	0	0	0	0	0	0	0	0	1	0	0	0	0	0	0	0	0	0	0
Cbu_mRNA.16687	PB.6515.5	2	1	0	0	0	0	0	0	0	0	1	0	0	0	0	0	0	0	0	0	0
Cbu_mRNA.16687	PB.6515.2	3	1	0	0	0	0	0	0	0	0	1	0	0	0	0	0	0	0	0	0	1
Cbu_mRNA.16687	PB.6515.3	3	1	0	0	0	0	0	0	0	1	1	0	0	0	0	0	0	0	0	0	0
Cbu_mRNA.16687	PB.6515.1	8	4	0	0	0	0	0	0	1	0	1	1	0	0	0	0	0	0	0	1	0
Cbu_mRNA.7537	PB.4214.2	2	0	0	0	0	0	0	0	0	0	1	1	0	0	0	0	0	0	0	0	0
Cbu_mRNA.7008	PB.21634.1	2	0	0	0	0	0	0	0	0	0	1	1	0	0	0	0	0	0	0	0	0
Cbu_mRNA.16822	PB.17308.5	1	0	0	0	0	0	0	0	0	0	1	0	0	0	0	0	0	0	0	0	0
Cbu_mRNA.16822	PB.17308.3	1	0	0	0	0	0	0	0	0	0	1	0	0	0	0	0	0	0	0	0	0
Cbu_mRNA.16822	PB.17308.2	1	0	0	0	0	0	0	0	0	0	1	0	0	0	0	0	0	0	0	0	0
Cbu_mRNA.16822	PB.17308.1	1	0	0	0	0	0	0	0	0	0	0	1	0	0	0	0	0	0	0	0	0
Cbu_mRNA.19748	PB.21802.2	1	0	0	0	0	0	0	0	0	0	0	1	0	0	0	0	0	0	0	0	0
Cbu_mRNA.19748	PB.21802.1	2	0	0	0	0	0	0	0	0	0	1	1	0	0	0	0	0	0	0	0	0
Cbu_mRNA.12380	PB.1442.1	2	0	0	0	0	0	0	0	0	0	1	1	0	0	0	0	0	0	0	0	0
Cbu_mRNA.12050	PB.15402.1	3	2	0	0	0	0	0	0	0	0	0	1	0	0	0	0	0	0	0	0	0
Cbu_mRNA.12050	PB.15402.3	4	2	0	0	0	0	0	0	0	0	1	1	0	0	0	0	0	0	0	0	0
Cbu_mRNA.8812	PB.8794.1	2	0	0	0	0	0	0	0	0	0	1	1	0	0	0	0	0	0	0	0	0
Cbu_mRNA.24055	PB.5592.1	6	1	2	0	0	0	0	0	0	0	1	1	0	0	0	0	0	0	1	0	0
Cbu_mRNA.24055	PB.5592.2	6	1	2	0	0	0	0	0	0	0	0	0	0	0	0	0	0	3	0	0	0
Cbu_mRNA.24055	PB.5592.3	5	2	2	0	0	0	0	0	0	0	0	0	0	0	0	0	0	0	1	0	0
Cbu_mRNA.24055	PB.5592.4	7	0	0	6	0	0	0	0	0	0	0	0	0	0	0	0	0	0	1	0	0
Cbu_mRNA.16732	PB.2840.1	2	0	0	0	0	0	0	0	0	0	1	1	0	0	0	0	0	0	0	0	0
Cbu_mRNA.23161	PB.524.1	3	0	1	0	0	0	0	0	0	0	1	1	0	0	0	0	0	0	0	0	0
Cbu_mRNA.23161	PB.524.2	1	0	0	1	0	0	0	0	0	0	0	0	0	0	0	0	0	0	0	0	0
Cbu_mRNA.7146	PB.17994.1	2	0	0	0	0	0	0	0	0	0	1	1	0	0	0	0	0	0	0	0	0
Cbu_mRNA.18350	PB.2190.1	2	0	0	0	0	0	0	0	0	0	1	1	0	0	0	0	0	0	0	0	0
Cbu_mRNA.2052	PB.3586.1	2	0	0	0	0	0	0	0	0	0	1	1	0	0	0	0	0	0	0	0	0
Cbu_mRNA.23089	PB.545.1	2	0	0	0	0	0	0	0	0	0	1	1	0	0	0	0	0	0	0	0	0
Cbu_mRNA.438	PB.16289.1	2	0	0	0	0	0	0	0	0	0	1	1	0	0	0	0	0	0	0	0	0
Cbu_mRNA.16964	PB.4934.3	1	0	0	0	0	0	0	0	0	0	1	0	0	0	0	0	0	0	0	0	0
Cbu_mRNA.16964	PB.4934.2	1	0	0	0	0	0	0	0	0	0	1	0	0	0	0	0	0	0	0	0	0
Cbu_mRNA.16964	PB.4934.1	2	0	0	0	0	0	0	0	0	0	1	1	0	0	0	0	0	0	0	0	0
Cbu_mRNA.8876	PB.8766.1	2	0	0	0	0	0	0	0	0	0	1	1	0	0	0	0	0	0	0	0	0
Cbu_mRNA.7663	PB.16659.7	6	0	0	0	0	0	0	0	0	0	1	0	3	0	2	0	0	0	0	0	0
Cbu_mRNA.7663	PB.16659.6	7	0	0	0	0	0	0	0	0	0	1	0	2	4	0	0	0	0	0	0	0
Cbu_mRNA.7663	PB.16659.5	6	0	0	0	0	0	0	0	0	0	1	0	4	0	1	0	0	0	0	0	0
Cbu_mRNA.7663	PB.16659.3	8	0	0	0	0	0	0	0	0	0	1	0	4	2	1	0	0	0	0	0	0
Cbu_mRNA.7663	PB.16659.1	7	0	0	0	0	0	0	0	0	0	1	1	3	0	2	0	0	0	0	0	0
Cbu_mRNA.21893	PB.20178.8	1	0	0	0	0	0	0	0	0	0	1	0	0	0	0	0	0	0	0	0	0
Cbu_mRNA.21893	PB.20178.10	4	0	0	0	0	0	0	0	0	0	1	0	2	0	1	0	0	0	0	0	0
Cbu_mRNA.21893	PB.20178.9	4	0	0	0	0	0	0	0	0	0	1	0	2	0	1	0	0	0	0	0	0
Cbu_mRNA.21893	PB.20178.2	1	0	0	0	0	0	0	0	0	0	1	0	0	0	0	0	0	0	0	0	0
Cbu_mRNA.21893	PB.20178.3	3	0	0	0	0	0	0	0	0	0	0	1	1	0	1	0	0	0	0	0	0
Cbu_mRNA.21893	PB.20178.1	5	0	0	0	0	0	0	0	0	0	0	1	3	0	1	0	0	0	0	0	0
Cbu_mRNA.21893	PB.20178.6	1	0	0	0	0	0	0	0	0	0	0	1	0	0	0	0	0	0	0	0	0
Cbu_mRNA.21893	PB.20178.7	4	0	0	0	0	0	0	0	0	0	1	0	2	0	1	0	0	0	0	0	0
Cbu_mRNA.21893	PB.20178.4	6	0	0	0	0	0	0	0	0	0	1	0	0	5	0	0	0	0	0	0	0
Cbu_mRNA.21893	PB.20178.5	1	0	0	0	0	0	0	0	0	0	1	0	0	0	0	0	0	0	0	0	0
Cbu_mRNA.2653	PB.820.1	2	0	0	0	0	0	0	0	0	0	1	1	0	0	0	0	0	0	0	0	0
Cbu_mRNA.8920	PB.10539.1	2	0	0	0	0	0	0	0	0	0	1	1	0	0	0	0	0	0	0	0	0
Cbu_mRNA.25012	PB.8374.1	2	0	0	0	0	0	0	0	0	0	1	1	0	0	0	0	0	0	0	0	0
Cbu_mRNA.25531	PB.8219.2	1	0	0	0	0	0	0	0	0	0	0	1	0	0	0	0	0	0	0	0	0
Cbu_mRNA.25531	PB.8219.1	2	0	0	0	0	0	0	0	0	0	1	1	0	0	0	0	0	0	0	0	0
Cbu_mRNA.2464	PB.14199.1	2	0	0	0	0	0	0	0	0	0	1	1	0	0	0	0	0	0	0	0	0
Cbu_mRNA.16911	PB.3016.1	2	0	0	0	0	0	0	0	0	0	1	1	0	0	0	0	0	0	0	0	0
Cbu_mRNA.5065	PB.18950.3	6	0	0	0	0	0	0	0	1	0	0	0	2	0	0	0	0	0	3	0	0
Cbu_mRNA.5065	PB.18950.2	6	0	0	0	0	0	0	0	0	3	0	0	2	0	0	0	0	1	0	0	0
Cbu_mRNA.5065	PB.18950.1	6	0	0	0	0	0	0	0	1	0	1	1	2	0	0	0	0	1	0	0	0
Cbu_mRNA.5065	PB.18950.4	8	0	0	0	0	0	0	0	1	0	0	0	6	0	0	0	0	1	0	0	0
Cbu_mRNA.9916	PB.15342.1	2	0	0	0	0	0	0	0	0	0	1	1	0	0	0	0	0	0	0	0	0
Cbu_mRNA.25729	PB.2960.1	2	0	0	0	0	0	0	0	0	0	1	1	0	0	0	0	0	0	0	0	0
Cbu_mRNA.20428	PB.4220.1	2	0	0	0	0	0	0	0	0	0	1	1	0	0	0	0	0	0	0	0	0
Cbu_mRNA.19856	PB.9724.1	1	0	0	0	0	0	0	0	0	0	1	0	0	0	0	0	0	0	0	0	0
Cbu_mRNA.19856	PB.9724.2	1	0	0	0	0	0	0	0	0	0	0	1	0	0	0	0	0	0	0	0	0
Cbu_mRNA.20996	PB.18232.1	2	0	0	0	0	0	0	0	0	0	1	1	0	0	0	0	0	0	0	0	0
Cbu_mRNA.20996	PB.18232.2	1	0	0	0	0	0	0	0	0	0	1	0	0	0	0	0	0	0	0	0	0
Cbu_mRNA.20996	PB.18232.3	1	0	0	0	0	0	0	0	0	0	1	0	0	0	0	0	0	0	0	0	0
Cbu_mRNA.3235	PB.2168.1	2	0	0	0	0	0	0	0	0	0	1	1	0	0	0	0	0	0	0	0	0
Cbu_mRNA.3235	PB.2169.2	2	0	0	0	0	0	0	0	0	0	1	1	0	0	0	0	0	0	0	0	0
Cbu_mRNA.3235	PB.2169.1	1	0	0	0	0	0	0	0	0	0	0	1	0	0	0	0	0	0	0	0	0
Cbu_mRNA.19288	PB.19932.1	4	0	1	0	0	0	0	0	0	0	1	0	1	0	0	0	0	0	0	0	1
Cbu_mRNA.19288	PB.19932.2	7	0	0	0	0	0	0	0	0	0	1	0	0	1	0	0	0	0	0	5	0
Cbu_mRNA.19288	PB.19932.3	4	0	1	0	0	0	0	0	0	0	1	0	1	0	0	0	0	0	0	0	1
Cbu_mRNA.19288	PB.19932.4	5	0	1	0	0	0	0	0	0	0	1	0	2	0	0	0	0	0	0	0	1
Cbu_mRNA.19288	PB.19932.5	6	0	0	3	0	0	0	0	0	0	1	0	0	0	1	0	0	0	0	0	1
Cbu_mRNA.16621	PB.6492.1	2	0	0	0	0	0	0	0	0	0	1	1	0	0	0	0	0	0	0	0	0
Cbu_mRNA.24153	PB.11808.1	2	0	0	0	0	0	0	0	0	0	1	1	0	0	0	0	0	0	0	0	0
Cbu_mRNA.874	PB.12264.1	3	1	0	0	0	0	0	0	0	0	1	1	0	0	0	0	0	0	0	0	0
Cbu_mRNA.874	PB.12264.3	2	2	0	0	0	0	0	0	0	0	0	0	0	0	0	0	0	0	0	0	0
Cbu_mRNA.17909	PB.1836.1	2	0	0	0	0	0	0	0	0	0	1	1	0	0	0	0	0	0	0	0	0
Cbu_mRNA.18815	PB.4471.1	2	0	0	0	0	0	0	0	0	0	1	1	0	0	0	0	0	0	0	0	0
Cbu_mRNA.27073	PB.18674.1	2	0	0	0	0	0	0	0	0	0	1	1	0	0	0	0	0	0	0	0	0
Cbu_mRNA.27737	PB.13477.2	2	0	0	0	0	0	0	0	1	0	1	0	0	0	0	0	0	0	0	0	0
Cbu_mRNA.27737	PB.13477.1	2	0	0	0	0	0	0	0	0	1	0	1	0	0	0	0	0	0	0	0	0
Cbu_mRNA.1014	PB.9801.1	6	1	2	0	0	0	0	0	0	0	1	0	2	0	0	0	0	0	0	0	0
Cbu_mRNA.1014	PB.9801.3	10	0	0	7	0	0	0	0	0	0	1	0	1	0	1	0	0	0	0	0	0
Cbu_mRNA.1014	PB.9801.2	8	3	2	0	0	0	0	0	0	0	1	0	2	0	0	0	0	0	0	0	0
Cbu_mRNA.1014	PB.9801.5	11	1	1	0	0	0	0	0	0	0	1	0	7	1	0	0	0	0	0	0	0
Cbu_mRNA.1014	PB.9801.4	6	1	2	0	0	0	0	0	0	0	1	0	2	0	0	0	0	0	0	0	0
Cbu_mRNA.1014	PB.9801.6	1	0	0	0	0	0	0	0	0	0	0	1	0	0	0	0	0	0	0	0	0
Cbu_mRNA.22407	PB.2800.5	1	0	0	0	0	0	0	0	0	0	1	0	0	0	0	0	0	0	0	0	0
Cbu_mRNA.22407	PB.2800.4	2	0	0	0	0	0	0	0	0	0	1	1	0	0	0	0	0	0	0	0	0
Cbu_mRNA.22407	PB.2800.6	1	0	0	0	0	0	0	0	0	0	1	0	0	0	0	0	0	0	0	0	0
Cbu_mRNA.22407	PB.2800.1	1	0	0	0	0	0	0	0	0	0	1	0	0	0	0	0	0	0	0	0	0
Cbu_mRNA.25303	PB.9494.15	1	0	0	0	0	0	0	0	0	0	1	0	0	0	0	0	0	0	0	0	0
Cbu_mRNA.25303	PB.9494.14	2	1	0	0	0	0	0	0	0	0	1	0	0	0	0	0	0	0	0	0	0
Cbu_mRNA.25303	PB.9494.11	2	1	0	0	0	0	0	0	0	0	1	0	0	0	0	0	0	0	0	0	0
Cbu_mRNA.21937	PB.20229.1	2	0	0	0	0	0	0	0	0	0	1	1	0	0	0	0	0	0	0	0	0
Cbu_mRNA.6506	PB.3121.1	2	0	0	0	0	0	0	0	0	0	1	1	0	0	0	0	0	0	0	0	0
Cbu_mRNA.4311	PB.1606.2	1	0	0	0	0	0	0	0	0	0	0	1	0	0	0	0	0	0	0	0	0
Cbu_mRNA.4311	PB.1606.3	2	0	0	0	0	0	0	0	0	0	1	1	0	0	0	0	0	0	0	0	0
Cbu_mRNA.27024	PB.10514.1	2	0	0	0	0	0	0	0	0	0	1	1	0	0	0	0	0	0	0	0	0
Cbu_mRNA.1230	PB.16717.1	2	0	0	0	0	0	0	0	0	0	1	1	0	0	0	0	0	0	0	0	0
Cbu_mRNA.2721	PB.11071.2	1	0	0	0	0	0	0	0	0	0	0	0	0	0	0	0	0	0	0	1	0
Cbu_mRNA.2721	PB.11071.1	3	0	0	0	0	0	0	0	0	0	1	1	0	0	0	0	0	0	0	0	1
