# Supplementary material for: Multi-omics sequencing provides insight into floral transition in Catalpa bungei. C.A. Mey
Source: BMC Genomics. 2020 Jul 22;21:508. doi: 10.1186/s12864-020-06918-y (PMC7376858; doi:10.1186/s12864-020-06918-y)
Supplement: Supplementary file 20 — Additional file 20: Table S11. Summary of AS events from DEGs in NF. [file 12864_2020_6918_MOESM20_ESM.xlsx]

## Sheet: Sheet1
Gene	Isoform	Total	AE	IR_OFF	IR_ON	MIR_OFF	MIR_ON	MSKIP_OFF	MSKIP_ON	SKIP_OFF	SKIP_ON	TSS	TTS	XAE	XIR_OFF	XIR_ON	XMIR_OFF	XMIR_ON	XMSKIP_OFF	XMSKIP_ON	XSKIP_OFF	XSKIP_ON	Total
Cbu_mRNA.27714	PB.13024.1	2	0	0	0	0	0	0	0	0	0	1	1	0	0	0	0	0	0	0	0	0	2
Cbu_mRNA.7006	PB.20793.1	2	0	0	0	0	0	0	0	0	0	1	1	0	0	0	0	0	0	0	0	0	2
Cbu_mRNA.9424	PB.15308.1	2	0	0	0	0	0	0	0	0	0	1	1	0	0	0	0	0	0	0	0	0	2
Cbu_mRNA.9882	PB.14848.1	2	0	0	0	0	0	0	0	0	0	1	1	0	0	0	0	0	0	0	0	0	2
Cbu_mRNA.2089	PB.17857.3	4	0	1	3	0	0	0	0	0	0	0	0	0	0	0	0	0	0	0	0	0	4
Cbu_mRNA.2089	PB.17857.4	5	0	1	3	0	0	0	0	0	0	1	0	0	0	0	0	0	0	0	0	0	5
Cbu_mRNA.2089	PB.17857.1	3	0	2	0	0	0	0	0	0	0	0	1	0	0	0	0	0	0	0	0	0	3
Cbu_mRNA.2089	PB.17857.2	2	0	2	0	0	0	0	0	0	0	0	0	0	0	0	0	0	0	0	0	0	2
Cbu_mRNA.13115	PB.15956.1	2	0	0	0	0	0	0	0	0	0	1	1	0	0	0	0	0	0	0	0	0	2
Cbu_mRNA.2897	PB.6467.1	2	0	0	0	0	0	0	0	0	0	1	1	0	0	0	0	0	0	0	0	0	2
Cbu_mRNA.20558	PB.17773.1	2	0	0	0	0	0	0	0	0	0	1	1	0	0	0	0	0	0	0	0	0	2
Cbu_mRNA.20558	PB.17772.1	2	0	0	0	0	0	0	0	0	0	1	1	0	0	0	0	0	0	0	0	0	2
Cbu_mRNA.24920	PB.7976.1	2	0	0	0	0	0	0	0	0	0	1	1	0	0	0	0	0	0	0	0	0	2
Cbu_mRNA.24968	PB.8011.1	1	0	0	0	0	0	0	0	0	0	0	1	0	0	0	0	0	0	0	0	0	1
Cbu_mRNA.27176	PB.4846.3	1	0	0	0	0	0	0	0	0	0	0	1	0	0	0	0	0	0	0	0	0	1
Cbu_mRNA.27176	PB.4846.2	1	0	0	0	0	0	0	0	0	0	1	0	0	0	0	0	0	0	0	0	0	1
Cbu_mRNA.10245	PB.18945.1	3	0	0	0	1	0	0	0	0	0	1	1	0	0	0	0	0	0	0	0	0	3
Cbu_mRNA.10245	PB.18945.2	2	0	0	0	0	1	0	0	0	0	1	0	0	0	0	0	0	0	0	0	0	2
Cbu_mRNA.6376	PB.14691.1	2	0	0	0	0	0	0	0	0	0	1	1	0	0	0	0	0	0	0	0	0	2
Cbu_mRNA.283	PB.17036.1	2	0	0	0	0	0	0	0	0	0	1	1	0	0	0	0	0	0	0	0	0	2
Cbu_mRNA.5998	PB.1991.2	2	0	0	0	0	0	0	0	0	0	1	1	0	0	0	0	0	0	0	0	0	2
Cbu_mRNA.26261	PB.12571.2	1	0	0	1	0	0	0	0	0	0	0	0	0	0	0	0	0	0	0	0	0	1
Cbu_mRNA.26261	PB.12571.1	3	0	1	0	0	0	0	0	0	0	1	1	0	0	0	0	0	0	0	0	0	3
Cbu_mRNA.11458	PB.7217.6	1	0	0	0	0	0	0	0	0	0	1	0	0	0	0	0	0	0	0	0	0	1
Cbu_mRNA.11458	PB.7217.1	2	0	0	0	0	0	0	0	0	0	1	1	0	0	0	0	0	0	0	0	0	2
Cbu_mRNA.11458	PB.7217.3	1	0	0	0	0	0	0	0	0	0	1	0	0	0	0	0	0	0	0	0	0	1
Cbu_mRNA.20574	PB.14333.1	3	0	1	0	0	0	0	0	0	0	1	1	0	0	0	0	0	0	0	0	0	3
Cbu_mRNA.20574	PB.14333.2	1	0	0	1	0	0	0	0	0	0	0	0	0	0	0	0	0	0	0	0	0	1
Cbu_mRNA.25148	PB.17486.1	2	0	0	0	0	0	0	0	0	0	1	1	0	0	0	0	0	0	0	0	0	2
Cbu_mRNA.26509	PB.6546.2	1	1	0	0	0	0	0	0	0	0	0	0	0	0	0	0	0	0	0	0	0	1
Cbu_mRNA.26509	PB.6546.1	3	1	0	0	0	0	0	0	0	0	1	1	0	0	0	0	0	0	0	0	0	3
Cbu_mRNA.26509	PB.6546.3	2	2	0	0	0	0	0	0	0	0	0	0	0	0	0	0	0	0	0	0	0	2
Cbu_mRNA.23279	PB.18376.1	2	0	0	0	0	0	0	0	0	0	1	1	0	0	0	0	0	0	0	0	0	2
Cbu_mRNA.8939	PB.11919.3	1	0	0	0	0	0	0	0	0	0	0	1	0	0	0	0	0	0	0	0	0	1
Cbu_mRNA.8939	PB.11919.2	2	0	0	0	0	0	0	0	0	0	1	1	0	0	0	0	0	0	0	0	0	2
Cbu_mRNA.13459	PB.12212.2	2	0	0	0	0	0	0	0	0	0	0	1	1	0	0	0	0	0	0	0	0	2
Cbu_mRNA.13459	PB.12212.1	1	0	0	0	0	0	0	0	0	0	1	0	0	0	0	0	0	0	0	0	0	1
Cbu_mRNA.13459	PB.12212.3	2	0	0	0	0	0	0	0	0	0	0	1	1	0	0	0	0	0	0	0	0	2
Cbu_mRNA.6827	PB.10894.1	2	0	0	0	0	0	0	0	0	0	1	1	0	0	0	0	0	0	0	0	0	2
Cbu_mRNA.15777	PB.20532.1	2	0	0	0	0	0	0	0	0	0	1	1	0	0	0	0	0	0	0	0	0	2
Cbu_mRNA.3059	PB.1372.2	3	0	0	0	0	0	0	0	0	0	1	1	0	0	0	0	0	0	0	1	0	3
Cbu_mRNA.14261	PB.19695.1	2	0	0	0	0	0	0	0	0	0	1	1	0	0	0	0	0	0	0	0	0	2
Cbu_mRNA.17935	PB.1736.1	3	1	0	0	0	0	0	0	0	0	1	1	0	0	0	0	0	0	0	0	0	3
Cbu_mRNA.17935	PB.1736.2	3	2	0	0	0	0	0	0	0	0	1	0	0	0	0	0	0	0	0	0	0	3
Cbu_mRNA.17935	PB.1736.3	1	1	0	0	0	0	0	0	0	0	0	0	0	0	0	0	0	0	0	0	0	1
Cbu_mRNA.22464	PB.18692.1	2	0	0	0	0	0	0	0	0	0	1	1	0	0	0	0	0	0	0	0	0	2
Cbu_mRNA.1830	PB.3183.1	2	0	0	0	0	0	0	0	0	0	1	1	0	0	0	0	0	0	0	0	0	2
Cbu_mRNA.8187	PB.8240.1	3	0	0	0	1	0	0	0	0	0	1	1	0	0	0	0	0	0	0	0	0	3
Cbu_mRNA.8187	PB.8240.2	1	0	0	0	0	1	0	0	0	0	0	0	0	0	0	0	0	0	0	0	0	1
Cbu_mRNA.3657	PB.3663.1	2	0	0	0	0	0	0	0	0	0	1	1	0	0	0	0	0	0	0	0	0	2
Cbu_mRNA.6786	PB.9187.2	1	0	0	1	0	0	0	0	0	0	0	0	0	0	0	0	0	0	0	0	0	1
Cbu_mRNA.6786	PB.9187.1	3	0	1	0	0	0	0	0	0	0	1	1	0	0	0	0	0	0	0	0	0	3
Cbu_mRNA.10433	PB.2877.1	2	0	0	0	0	0	0	0	0	0	1	1	0	0	0	0	0	0	0	0	0	2
Cbu_mRNA.5265	PB.17179.1	2	0	0	0	0	0	0	0	0	0	1	1	0	0	0	0	0	0	0	0	0	2
Cbu_mRNA.5265	PB.17179.2	1	0	0	0	0	0	0	0	0	0	1	0	0	0	0	0	0	0	0	0	0	1
Cbu_mRNA.11892	PB.10986.2	5	0	0	4	0	0	0	0	0	0	1	0	0	0	0	0	0	0	0	0	0	5
Cbu_mRNA.11892	PB.10986.3	3	0	2	0	0	0	0	0	0	0	1	0	0	0	0	0	0	0	0	0	0	3
Cbu_mRNA.11892	PB.10986.1	4	0	2	0	0	0	0	0	0	0	1	1	0	0	0	0	0	0	0	0	0	4
Cbu_mRNA.18782	PB.4239.1	3	0	0	0	0	0	0	0	0	0	1	1	0	1	0	0	0	0	0	0	0	3
Cbu_mRNA.18782	PB.4239.2	1	0	0	0	0	0	0	0	0	0	0	0	0	0	1	0	0	0	0	0	0	1
Cbu_mRNA.23987	PB.9349.1	2	0	0	0	0	0	0	0	0	0	1	1	0	0	0	0	0	0	0	0	0	2
Cbu_mRNA.25507	PB.7902.1	2	0	0	0	0	0	0	0	0	0	1	1	0	0	0	0	0	0	0	0	0	2
Cbu_mRNA.21886	PB.19472.1	2	0	0	0	0	0	0	0	0	0	1	1	0	0	0	0	0	0	0	0	0	2
Cbu_mRNA.27161	PB.4832.1	2	0	0	0	0	0	0	0	0	0	1	1	0	0	0	0	0	0	0	0	0	2
Cbu_mRNA.9940	PB.612.1	2	0	0	0	0	0	0	0	0	0	1	1	0	0	0	0	0	0	0	0	0	2
Cbu_mRNA.2197	PB.12881.1	2	0	0	0	0	0	0	0	0	0	1	1	0	0	0	0	0	0	0	0	0	2
Cbu_mRNA.26428	PB.10379.2	1	0	0	0	0	0	0	0	0	0	1	0	0	0	0	0	0	0	0	0	0	1
Cbu_mRNA.26428	PB.10379.3	2	0	0	0	0	0	0	0	0	0	1	1	0	0	0	0	0	0	0	0	0	2
Cbu_mRNA.26428	PB.10379.1	1	0	0	0	0	0	0	0	0	0	1	0	0	0	0	0	0	0	0	0	0	1
Cbu_mRNA.9375	PB.15102.1	2	0	0	0	0	0	0	0	0	0	1	1	0	0	0	0	0	0	0	0	0	2
Cbu_mRNA.19234	PB.911.1	2	0	0	0	0	0	0	0	0	0	1	1	0	0	0	0	0	0	0	0	0	2
Cbu_mRNA.17656	PB.1072.1	2	0	0	0	0	0	0	0	0	0	1	1	0	0	0	0	0	0	0	0	0	2
Cbu_mRNA.8036	PB.6700.2	3	0	0	0	0	0	0	0	0	0	1	0	2	0	0	0	0	0	0	0	0	3
Cbu_mRNA.8036	PB.6700.1	3	0	0	0	0	0	0	0	0	0	0	1	2	0	0	0	0	0	0	0	0	3
Cbu_mRNA.23647	PB.5457.1	2	0	0	0	0	0	0	0	0	0	1	1	0	0	0	0	0	0	0	0	0	2
Cbu_mRNA.11525	PB.1613.1	2	0	0	0	0	0	0	0	0	0	1	1	0	0	0	0	0	0	0	0	0	2
Cbu_mRNA.19345	PB.19222.1	2	0	0	0	0	0	0	0	0	0	1	1	0	0	0	0	0	0	0	0	0	2
Cbu_mRNA.25815	PB.16181.3	8	0	1	0	0	0	0	0	0	0	1	0	1	3	0	0	0	0	0	2	0	8
Cbu_mRNA.25815	PB.16181.2	7	0	1	3	0	0	0	0	0	0	1	0	0	0	1	0	0	0	0	0	1	7
Cbu_mRNA.25815	PB.16181.1	6	0	2	0	0	0	0	0	0	0	1	1	0	0	1	0	0	0	0	0	1	6
Cbu_mRNA.25815	PB.16181.4	6	0	1	2	0	0	0	0	0	0	1	0	1	0	1	0	0	0	0	0	0	6
Cbu_mRNA.27092	PB.17607.1	1	0	0	0	0	0	0	0	0	0	1	0	0	0	0	0	0	0	0	0	0	1
Cbu_mRNA.27092	PB.17607.2	1	0	0	0	0	0	0	0	0	0	0	1	0	0	0	0	0	0	0	0	0	1
Cbu_mRNA.8831	PB.8369.1	2	0	0	0	0	0	0	0	0	0	1	1	0	0	0	0	0	0	0	0	0	2
Cbu_mRNA.4294	PB.1513.1	5	3	1	0	0	0	0	0	0	0	0	1	0	0	0	0	0	0	0	0	0	5
Cbu_mRNA.4294	PB.1513.3	4	1	0	3	0	0	0	0	0	0	0	0	0	0	0	0	0	0	0	0	0	4
Cbu_mRNA.4294	PB.1513.2	2	1	1	0	0	0	0	0	0	0	0	0	0	0	0	0	0	0	0	0	0	2
Cbu_mRNA.4294	PB.1513.4	3	1	1	0	0	0	0	0	0	0	1	0	0	0	0	0	0	0	0	0	0	3
Cbu_mRNA.10989	PB.11835.2	1	0	0	0	0	0	0	0	0	0	0	1	0	0	0	0	0	0	0	0	0	1
Cbu_mRNA.10989	PB.11835.3	1	0	0	0	0	0	0	0	0	0	1	0	0	0	0	0	0	0	0	0	0	1
Cbu_mRNA.2851	PB.19357.1	1	0	0	0	0	0	0	0	0	0	0	1	0	0	0	0	0	0	0	0	0	1
Cbu_mRNA.2851	PB.19357.2	1	0	0	0	0	0	0	0	0	0	1	0	0	0	0	0	0	0	0	0	0	1
Cbu_mRNA.26348	PB.14536.1	2	0	0	0	0	0	0	0	0	0	1	1	0	0	0	0	0	0	0	0	0	2
Cbu_mRNA.15922	PB.5675.1	2	0	0	0	0	0	0	0	0	0	1	1	0	0	0	0	0	0	0	0	0	2
Cbu_mRNA.12587	PB.8889.1	2	0	0	0	0	0	0	0	0	0	1	1	0	0	0	0	0	0	0	0	0	2
Cbu_mRNA.18513	PB.20850.1	2	0	0	0	0	0	0	0	0	0	1	1	0	0	0	0	0	0	0	0	0	2
Cbu_mRNA.11648	PB.18770.1	2	0	0	0	0	0	0	0	0	0	1	1	0	0	0	0	0	0	0	0	0	2
Cbu_mRNA.17063	PB.14654.1	2	0	0	0	0	0	0	0	0	0	1	1	0	0	0	0	0	0	0	0	0	2
Cbu_mRNA.8679	PB.185.2	1	0	0	0	0	0	0	0	0	0	1	0	0	0	0	0	0	0	0	0	0	1
Cbu_mRNA.8679	PB.185.1	2	0	0	0	0	0	0	0	0	0	1	1	0	0	0	0	0	0	0	0	0	2
Cbu_mRNA.531	PB.13334.1	2	0	0	0	0	0	0	0	0	0	1	1	0	0	0	0	0	0	0	0	0	2
Cbu_mRNA.26000	PB.5861.1	2	0	0	0	0	0	0	0	0	0	1	1	0	0	0	0	0	0	0	0	0	2
Cbu_mRNA.4716	PB.16871.1	2	0	0	0	0	0	0	0	0	0	1	1	0	0	0	0	0	0	0	0	0	2
Cbu_mRNA.126	PB.2220.1	2	0	0	0	0	0	0	0	0	0	1	1	0	0	0	0	0	0	0	0	0	2
Cbu_mRNA.17110	PB.17340.1	2	0	0	0	0	0	0	0	0	0	1	1	0	0	0	0	0	0	0	0	0	2
Cbu_mRNA.19618	PB.6772.1	2	0	0	0	0	0	0	0	0	0	1	1	0	0	0	0	0	0	0	0	0	2
Cbu_mRNA.13814	PB.14123.1	2	0	0	0	0	0	0	0	0	0	1	1	0	0	0	0	0	0	0	0	0	2
Cbu_mRNA.13814	PB.14123.2	1	0	0	0	0	0	0	0	0	0	0	1	0	0	0	0	0	0	0	0	0	1
Cbu_mRNA.20125	PB.5509.1	2	0	0	1	0	0	0	0	0	0	1	0	0	0	0	0	0	0	0	0	0	2
Cbu_mRNA.20125	PB.5509.2	2	0	1	0	0	0	0	0	0	0	0	1	0	0	0	0	0	0	0	0	0	2
Cbu_mRNA.16793	PB.10212.2	2	0	0	0	0	0	0	0	0	1	1	0	0	0	0	0	0	0	0	0	0	2
Cbu_mRNA.16793	PB.10212.1	2	0	0	0	0	0	0	0	1	0	0	1	0	0	0	0	0	0	0	0	0	2
Cbu_mRNA.15644	PB.5201.2	1	0	0	0	0	0	0	0	0	0	1	0	0	0	0	0	0	0	0	0	0	1
Cbu_mRNA.15644	PB.5201.1	1	0	0	0	0	0	0	0	0	0	0	1	0	0	0	0	0	0	0	0	0	1
Cbu_mRNA.22653	PB.7419.2	2	0	0	0	0	0	0	0	0	0	1	1	0	0	0	0	0	0	0	0	0	2
Cbu_mRNA.22653	PB.7418.1	2	0	0	0	0	0	0	0	0	0	1	1	0	0	0	0	0	0	0	0	0	2
Cbu_mRNA.22859	PB.16712.1	2	0	0	0	0	0	0	0	0	0	1	1	0	0	0	0	0	0	0	0	0	2
Cbu_mRNA.11498	PB.4937.1	2	0	0	0	0	0	0	0	0	0	1	1	0	0	0	0	0	0	0	0	0	2
Cbu_mRNA.20165	PB.3918.1	2	0	0	0	0	0	0	0	0	0	1	1	0	0	0	0	0	0	0	0	0	2
Cbu_mRNA.4279	PB.1503.1	2	0	0	0	0	0	0	0	0	0	1	1	0	0	0	0	0	0	0	0	0	2
Cbu_mRNA.21576	PB.20184.3	2	1	0	0	0	0	0	0	0	0	1	0	0	0	0	0	0	0	0	0	0	2
Cbu_mRNA.21576	PB.20184.2	1	1	0	0	0	0	0	0	0	0	0	0	0	0	0	0	0	0	0	0	0	1
Cbu_mRNA.21576	PB.20184.1	1	0	0	0	0	0	0	0	0	0	0	1	0	0	0	0	0	0	0	0	0	1
Cbu_mRNA.23155	PB.490.1	2	0	0	0	0	0	0	0	0	0	1	1	0	0	0	0	0	0	0	0	0	2
Cbu_mRNA.23155	PB.490.2	1	0	0	0	0	0	0	0	0	0	1	0	0	0	0	0	0	0	0	0	0	1
Cbu_mRNA.24582	PB.1437.2	3	0	0	0	0	0	0	0	0	0	1	0	2	0	0	0	0	0	0	0	0	3
Cbu_mRNA.24582	PB.1437.3	1	0	0	0	0	0	0	0	0	0	1	0	0	0	0	0	0	0	0	0	0	1
Cbu_mRNA.24582	PB.1437.1	4	0	0	0	0	0	0	0	0	0	1	1	2	0	0	0	0	0	0	0	0	4
Cbu_mRNA.6931	PB.18371.1	2	0	0	0	0	0	0	0	0	0	1	1	0	0	0	0	0	0	0	0	0	2
Cbu_mRNA.2003	PB.12403.4	1	0	0	0	0	0	0	0	0	0	1	0	0	0	0	0	0	0	0	0	0	1
Cbu_mRNA.2003	PB.12403.1	1	0	0	0	0	0	0	0	0	0	1	0	0	0	0	0	0	0	0	0	0	1
Cbu_mRNA.2003	PB.12403.2	2	0	0	0	0	0	0	0	0	0	1	1	0	0	0	0	0	0	0	0	0	2
Cbu_mRNA.2003	PB.12403.3	1	0	0	0	0	0	0	0	0	0	1	0	0	0	0	0	0	0	0	0	0	1
Cbu_mRNA.26630	PB.20197.1	2	0	0	0	0	0	0	0	0	0	1	1	0	0	0	0	0	0	0	0	0	2
Cbu_mRNA.1069	PB.16563.1	2	0	0	0	0	0	0	0	0	0	1	1	0	0	0	0	0	0	0	0	0	2
Cbu_mRNA.2196	PB.12880.1	2	0	0	0	0	0	0	0	0	0	1	1	0	0	0	0	0	0	0	0	0	2
Cbu_mRNA.13199	PB.7965.19	12	0	6	0	0	0	0	0	0	2	1	0	1	0	0	1	0	0	1	0	0	12
Cbu_mRNA.13199	PB.7965.17	21	3	3	0	1	0	0	0	10	1	1	0	1	0	0	0	0	0	1	0	0	21
Cbu_mRNA.13199	PB.7965.14	15	0	6	0	1	0	0	0	0	2	1	0	4	0	0	0	0	0	1	0	0	15
Cbu_mRNA.13199	PB.7965.12	23	1	5	12	1	0	0	0	0	1	1	0	0	0	1	0	0	0	1	0	0	23
Cbu_mRNA.13199	PB.7965.13	23	0	5	0	0	13	0	0	0	1	1	0	0	0	0	0	2	0	1	0	0	23
Cbu_mRNA.13199	PB.7965.10	41	2	0	21	1	0	0	0	12	0	1	0	0	0	2	0	0	0	1	1	0	41
Cbu_mRNA.13199	PB.7965.11	18	1	3	8	1	0	0	0	0	1	1	0	0	0	2	0	0	0	1	0	0	18
Cbu_mRNA.13199	PB.7965.4	11	0	6	0	1	0	0	0	0	2	1	0	0	0	0	0	0	0	1	0	0	11
Cbu_mRNA.13199	PB.7965.5	11	0	3	0	1	0	0	0	0	2	1	0	0	3	0	0	0	0	1	0	0	11
Cbu_mRNA.13199	PB.7965.1	17	0	0	0	0	0	0	0	0	1	0	1	0	1	0	1	0	13	0	0	0	17
Cbu_mRNA.13199	PB.7965.2	10	0	3	0	1	0	0	0	0	2	1	0	0	3	0	0	0	0	0	0	0	10
Cbu_mRNA.13199	PB.7965.3	22	0	4	13	1	0	0	0	0	2	1	0	0	0	0	0	0	0	1	0	0	22
Cbu_mRNA.13199	PB.7965.9	11	0	6	0	1	0	0	0	0	1	1	0	0	0	0	0	0	0	1	0	1	11
Cbu_mRNA.13199	PB.7965.16	12	0	6	0	1	0	0	0	0	2	1	0	1	0	0	0	0	0	1	0	0	12
Cbu_mRNA.13199	PB.7965.15	16	1	2	8	0	0	0	0	0	0	1	0	1	0	2	0	0	0	1	0	0	16
Cbu_mRNA.13199	PB.7965.20	1	0	0	0	0	0	0	0	0	0	1	0	0	0	0	0	0	0	0	0	0	1
Cbu_mRNA.4508	PB.1118.1	2	0	0	0	0	0	0	0	0	0	1	1	0	0	0	0	0	0	0	0	0	2
Cbu_mRNA.25406	PB.13878.2	1	0	0	1	0	0	0	0	0	0	0	0	0	0	0	0	0	0	0	0	0	1
Cbu_mRNA.25406	PB.13878.1	3	0	1	0	0	0	0	0	0	0	1	1	0	0	0	0	0	0	0	0	0	3
Cbu_mRNA.21236	PB.9454.5	2	0	0	0	0	0	0	0	0	0	0	0	2	0	0	0	0	0	0	0	0	2
Cbu_mRNA.21236	PB.9454.3	3	0	0	0	0	0	0	0	0	0	0	1	2	0	0	0	0	0	0	0	0	3
Cbu_mRNA.16521	PB.6098.2	3	0	0	1	0	1	0	0	0	0	0	0	0	0	1	0	0	0	0	0	0	3
Cbu_mRNA.16521	PB.6098.3	3	0	0	1	0	0	0	0	0	0	0	0	0	1	0	0	1	0	0	0	0	3
Cbu_mRNA.16521	PB.6098.1	6	0	2	0	1	0	0	0	0	0	1	1	0	0	0	1	0	0	0	0	0	6
Cbu_mRNA.7092	PB.8186.1	2	0	0	0	0	0	0	0	0	0	1	1	0	0	0	0	0	0	0	0	0	2
Cbu_mRNA.605	PB.20168.1	2	0	0	0	0	0	0	0	0	0	1	1	0	0	0	0	0	0	0	0	0	2
Cbu_mRNA.13549	PB.14573.1	2	0	0	0	0	0	0	0	0	0	1	1	0	0	0	0	0	0	0	0	0	2
Cbu_mRNA.21498	PB.11330.1	2	0	0	0	0	0	0	0	0	0	1	1	0	0	0	0	0	0	0	0	0	2
Cbu_mRNA.24277	PB.6859.1	2	0	0	0	0	0	0	0	0	0	1	1	0	0	0	0	0	0	0	0	0	2
Cbu_mRNA.25926	PB.6317.8	4	1	0	0	0	0	0	0	0	0	0	1	2	0	0	0	0	0	0	0	0	4
Cbu_mRNA.25926	PB.6317.9	2	0	0	0	0	0	0	0	0	0	0	1	1	0	0	0	0	0	0	0	0	2
Cbu_mRNA.25926	PB.6317.6	2	0	0	0	0	0	0	0	0	0	0	1	0	0	0	0	0	0	0	0	1	2
Cbu_mRNA.25926	PB.6317.7	5	0	0	0	0	0	0	0	0	0	0	1	4	0	0	0	0	0	0	0	0	5
Cbu_mRNA.25926	PB.6317.4	5	0	0	0	0	0	0	0	0	0	0	1	3	0	0	0	0	0	0	0	1	5
Cbu_mRNA.25926	PB.6317.5	3	0	0	0	0	0	0	0	0	0	0	0	0	0	0	0	0	0	0	3	0	3
Cbu_mRNA.25926	PB.6317.2	1	0	0	0	0	0	0	0	0	0	0	1	0	0	0	0	0	0	0	0	0	1
Cbu_mRNA.25926	PB.6317.3	2	1	0	0	0	0	0	0	0	0	0	1	0	0	0	0	0	0	0	0	0	2
Cbu_mRNA.25926	PB.6317.10	3	0	0	0	0	0	0	0	0	0	0	1	2	0	0	0	0	0	0	0	0	3
Cbu_mRNA.25926	PB.6317.11	3	0	0	0	0	0	0	0	0	0	1	1	0	0	0	0	0	0	0	0	1	3
Cbu_mRNA.10187	PB.20615.2	3	0	0	2	0	0	0	0	0	0	0	1	0	0	0	0	0	0	0	0	0	3
Cbu_mRNA.10187	PB.20615.1	2	0	1	0	0	0	0	0	0	0	0	1	0	0	0	0	0	0	0	0	0	2
Cbu_mRNA.5338	PB.10609.2	1	0	0	0	0	0	0	0	0	0	1	0	0	0	0	0	0	0	0	0	0	1
Cbu_mRNA.5338	PB.10609.1	1	0	0	0	0	0	0	0	0	0	0	1	0	0	0	0	0	0	0	0	0	1
Cbu_mRNA.9901	PB.14843.2	1	0	1	0	0	0	0	0	0	0	0	0	0	0	0	0	0	0	0	0	0	1
Cbu_mRNA.9901	PB.14843.1	3	0	0	1	0	0	0	0	0	0	1	1	0	0	0	0	0	0	0	0	0	3
Cbu_mRNA.17043	PB.14649.2	1	0	0	1	0	0	0	0	0	0	0	0	0	0	0	0	0	0	0	0	0	1
Cbu_mRNA.17043	PB.14649.3	1	0	0	0	0	0	0	0	0	0	1	0	0	0	0	0	0	0	0	0	0	1
Cbu_mRNA.17043	PB.14649.1	2	0	1	0	0	0	0	0	0	0	0	1	0	0	0	0	0	0	0	0	0	2
Cbu_mRNA.21059	PB.20454.1	2	0	0	0	0	0	0	0	0	0	1	1	0	0	0	0	0	0	0	0	0	2
Cbu_mRNA.7227	PB.16727.1	1	0	0	0	0	0	0	0	0	0	0	1	0	0	0	0	0	0	0	0	0	1
Cbu_mRNA.3867	PB.8975.1	2	0	0	0	0	0	0	0	0	0	1	1	0	0	0	0	0	0	0	0	0	2
Cbu_mRNA.5993	PB.1984.4	4	0	0	3	0	0	0	0	0	0	1	0	0	0	0	0	0	0	0	0	0	4
Cbu_mRNA.5993	PB.1984.1	5	1	1	0	0	0	0	0	0	0	0	1	2	0	0	0	0	0	0	0	0	5
Cbu_mRNA.5993	PB.1984.3	6	1	1	0	0	0	0	0	0	0	0	0	4	0	0	0	0	0	0	0	0	6
Cbu_mRNA.5993	PB.1984.2	5	2	1	0	0	0	0	0	0	0	0	0	2	0	0	0	0	0	0	0	0	5
Cbu_mRNA.7741	PB.19935.1	2	0	0	0	0	0	0	0	0	0	1	1	0	0	0	0	0	0	0	0	0	2
Cbu_mRNA.9861	PB.7060.1	2	0	0	0	0	0	0	0	0	0	1	1	0	0	0	0	0	0	0	0	0	2
Cbu_mRNA.7270	PB.17694.1	2	0	0	0	0	0	0	0	0	0	1	1	0	0	0	0	0	0	0	0	0	2
Cbu_mRNA.14200	PB.4863.1	2	0	0	0	0	0	0	0	0	0	1	1	0	0	0	0	0	0	0	0	0	2
Cbu_mRNA.1062	PB.16549.1	2	0	0	0	0	0	0	0	0	0	1	1	0	0	0	0	0	0	0	0	0	2
Cbu_mRNA.23216	PB.19878.2	2	0	0	0	0	0	0	0	0	0	1	1	0	0	0	0	0	0	0	0	0	2
Cbu_mRNA.23216	PB.19878.1	1	0	0	0	0	0	0	0	0	0	0	1	0	0	0	0	0	0	0	0	0	1
Cbu_mRNA.20038	PB.1291.1	2	0	0	0	0	0	0	0	0	0	1	1	0	0	0	0	0	0	0	0	0	2
Cbu_mRNA.20602	PB.3874.1	2	0	0	0	0	0	0	0	0	0	1	1	0	0	0	0	0	0	0	0	0	2
Cbu_mRNA.20602	PB.3873.1	2	0	0	0	0	0	0	0	0	0	1	1	0	0	0	0	0	0	0	0	0	2
Cbu_mRNA.25567	PB.7855.1	2	0	0	0	0	0	0	0	0	0	1	1	0	0	0	0	0	0	0	0	0	2
Cbu_mRNA.23451	PB.19060.2	2	0	0	0	0	0	0	0	0	0	1	1	0	0	0	0	0	0	0	0	0	2
Cbu_mRNA.79	PB.2274.1	2	0	0	0	0	0	0	0	0	0	1	1	0	0	0	0	0	0	0	0	0	2
Cbu_mRNA.27424	PB.16669.1	2	0	0	0	0	0	0	0	0	0	1	1	0	0	0	0	0	0	0	0	0	2
Cbu_mRNA.18080	PB.10335.1	2	0	0	0	0	0	0	0	0	0	1	1	0	0	0	0	0	0	0	0	0	2
Cbu_mRNA.8312	PB.18537.1	2	0	0	0	0	0	0	0	0	0	1	1	0	0	0	0	0	0	0	0	0	2
Cbu_mRNA.20036	PB.1287.1	2	0	0	0	0	0	0	0	0	0	1	1	0	0	0	0	0	0	0	0	0	2
Cbu_mRNA.3135	PB.5933.2	1	0	0	0	0	0	0	0	0	0	0	1	0	0	0	0	0	0	0	0	0	1
Cbu_mRNA.3135	PB.5933.1	1	0	0	0	0	0	0	0	0	0	1	0	0	0	0	0	0	0	0	0	0	1
Cbu_mRNA.26068	PB.10477.3	1	0	0	0	0	0	0	0	0	0	1	0	0	0	0	0	0	0	0	0	0	1
Cbu_mRNA.26068	PB.10477.2	1	0	0	0	0	0	0	0	0	0	0	1	0	0	0	0	0	0	0	0	0	1
Cbu_mRNA.14865	PB.14254.1	2	0	0	0	0	0	0	0	0	0	1	1	0	0	0	0	0	0	0	0	0	2
Cbu_mRNA.23824	PB.9466.1	2	0	0	0	0	0	0	0	0	0	1	1	0	0	0	0	0	0	0	0	0	2
Cbu_mRNA.26157	PB.12413.1	2	0	0	0	0	0	0	0	0	0	1	1	0	0	0	0	0	0	0	0	0	2
Cbu_mRNA.14741	PB.3216.1	2	0	0	0	0	0	0	0	0	0	1	1	0	0	0	0	0	0	0	0	0	2
Cbu_mRNA.1613	PB.7122.3	3	1	0	0	0	0	0	0	0	0	1	0	0	0	0	1	0	0	0	0	0	3
Cbu_mRNA.1613	PB.7122.2	3	0	0	0	0	1	0	0	0	0	1	0	0	0	0	0	1	0	0	0	0	3
Cbu_mRNA.1613	PB.7122.1	3	1	0	0	1	0	0	0	0	0	0	1	0	0	0	0	0	0	0	0	0	3
Cbu_mRNA.26619	PB.20203.1	2	0	0	0	0	0	0	0	0	0	1	1	0	0	0	0	0	0	0	0	0	2
Cbu_mRNA.9941	PB.611.1	2	0	0	0	0	0	0	0	0	0	1	1	0	0	0	0	0	0	0	0	0	2
Cbu_mRNA.14521	PB.15060.1	2	0	0	0	0	0	0	0	0	0	1	1	0	0	0	0	0	0	0	0	0	2
Cbu_mRNA.25214	PB.13699.1	3	0	0	0	0	0	0	0	0	0	1	1	0	0	0	0	0	0	1	0	0	3
Cbu_mRNA.25214	PB.13699.2	4	0	0	0	0	0	0	0	0	0	1	0	0	0	0	0	0	1	0	2	0	4
Cbu_mRNA.25214	PB.13699.3	2	0	0	0	0	0	0	0	0	0	1	0	0	0	0	0	0	0	0	0	1	2
Cbu_mRNA.25214	PB.13699.4	2	0	0	0	0	0	0	0	0	0	1	0	0	0	0	0	0	0	0	0	1	2
Cbu_mRNA.13552	PB.14607.1	2	0	0	0	0	0	0	0	0	0	1	1	0	0	0	0	0	0	0	0	0	2
Cbu_mRNA.9301	PB.19090.1	2	0	0	0	0	0	0	0	0	0	1	1	0	0	0	0	0	0	0	0	0	2
Cbu_mRNA.9301	PB.19090.2	1	0	0	0	0	0	0	0	0	0	1	0	0	0	0	0	0	0	0	0	0	1
Cbu_mRNA.18025	PB.21082.2	2	0	0	0	0	0	0	0	0	0	1	1	0	0	0	0	0	0	0	0	0	2
Cbu_mRNA.4876	PB.3260.3	4	1	1	0	0	0	0	0	0	0	1	0	0	0	1	0	0	0	0	0	0	4
Cbu_mRNA.4876	PB.3260.6	7	1	0	4	0	0	0	0	0	0	1	0	0	0	1	0	0	0	0	0	0	7
Cbu_mRNA.4876	PB.3260.4	6	0	1	0	0	0	0	0	0	0	1	0	0	4	0	0	0	0	0	0	0	6
Cbu_mRNA.4876	PB.3260.5	6	3	1	0	0	0	0	0	0	0	1	0	0	0	1	0	0	0	0	0	0	6
Cbu_mRNA.4876	PB.3260.2	5	1	1	0	0	0	0	0	0	0	1	1	0	0	1	0	0	0	0	0	0	5
Cbu_mRNA.19638	PB.20990.3	5	0	3	0	1	0	0	0	0	0	1	0	0	0	0	0	0	0	0	0	0	5
Cbu_mRNA.19638	PB.20990.1	6	0	0	0	0	0	0	0	0	0	1	1	0	3	0	1	0	0	0	0	0	6
Cbu_mRNA.19638	PB.20990.2	5	0	3	0	1	0	0	0	0	0	1	0	0	0	0	0	0	0	0	0	0	5
Cbu_mRNA.19638	PB.20990.4	6	0	1	3	0	0	0	0	0	0	1	0	0	0	1	0	0	0	0	0	0	6
Cbu_mRNA.19638	PB.20990.5	5	0	3	0	1	0	0	0	0	0	1	0	0	0	0	0	0	0	0	0	0	5
Cbu_mRNA.19638	PB.20990.6	8	0	0	3	0	3	0	0	0	0	1	0	0	0	0	0	1	0	0	0	0	8
Cbu_mRNA.19638	PB.20990.7	6	0	1	3	0	0	0	0	0	0	1	0	0	0	1	0	0	0	0	0	0	6
Cbu_mRNA.19638	PB.20990.8	6	0	1	3	0	0	0	0	0	0	1	0	0	0	1	0	0	0	0	0	0	6
Cbu_mRNA.8342	PB.6596.2	2	0	0	0	0	0	0	0	0	0	1	1	0	0	0	0	0	0	0	0	0	2
Cbu_mRNA.11066	PB.19650.3	1	0	0	0	0	0	0	0	0	0	1	0	0	0	0	0	0	0	0	0	0	1
Cbu_mRNA.11066	PB.19650.2	2	0	0	0	0	0	0	0	0	0	1	1	0	0	0	0	0	0	0	0	0	2
Cbu_mRNA.11066	PB.19649.1	2	0	0	0	0	0	0	0	0	0	1	1	0	0	0	0	0	0	0	0	0	2
Cbu_mRNA.13048	PB.5766.1	2	0	0	0	0	0	0	0	0	0	1	1	0	0	0	0	0	0	0	0	0	2
Cbu_mRNA.4262	PB.14093.1	2	0	0	0	0	0	0	0	0	0	1	1	0	0	0	0	0	0	0	0	0	2
Cbu_mRNA.10	PB.8120.1	1	0	0	0	0	0	0	0	0	0	0	1	0	0	0	0	0	0	0	0	0	1
Cbu_mRNA.10	PB.8120.2	3	0	0	1	0	0	0	0	1	0	0	1	0	0	0	0	0	0	0	0	0	3
Cbu_mRNA.10	PB.8120.3	4	0	1	0	0	0	0	0	0	1	1	1	0	0	0	0	0	0	0	0	0	4
Cbu_mRNA.10650	PB.3145.1	2	0	0	0	0	0	0	0	0	0	1	1	0	0	0	0	0	0	0	0	0	2
Cbu_mRNA.22182	PB.3615.10	7	0	0	3	0	0	0	0	0	0	1	0	0	1	2	0	0	0	0	0	0	7
Cbu_mRNA.22182	PB.3615.6	7	0	0	3	0	0	0	0	0	0	1	0	0	0	3	0	0	0	0	0	0	7
Cbu_mRNA.22182	PB.3615.7	5	0	1	0	0	0	0	0	0	0	1	0	1	1	0	0	0	0	0	0	1	5
Cbu_mRNA.22182	PB.3615.4	1	0	0	0	0	0	0	0	0	0	0	1	0	0	0	0	0	0	0	0	0	1
Cbu_mRNA.22182	PB.3615.5	5	0	0	0	0	0	0	0	0	0	0	1	0	1	0	0	0	0	0	3	0	5
Cbu_mRNA.22182	PB.3615.2	1	0	0	0	0	0	0	0	0	0	0	0	0	0	0	0	0	0	0	1	0	1
Cbu_mRNA.22182	PB.3615.3	6	0	2	0	0	0	0	0	0	0	0	1	2	0	0	0	0	0	0	0	1	6
Cbu_mRNA.22182	PB.3615.1	6	0	2	0	0	0	0	0	0	0	0	1	2	0	0	0	0	0	0	0	1	6
Cbu_mRNA.22182	PB.3615.8	3	0	0	0	0	0	0	0	0	0	1	0	0	1	0	0	0	0	0	0	1	3
Cbu_mRNA.22182	PB.3615.9	8	0	1	0	0	0	0	0	0	0	1	0	5	1	0	0	0	0	0	0	0	8
Cbu_mRNA.17758	PB.1013.1	4	0	0	0	0	0	0	0	0	0	1	1	0	0	0	0	0	0	1	0	1	4
Cbu_mRNA.17758	PB.1013.2	2	0	0	0	0	0	0	0	0	0	0	1	0	0	0	0	0	1	0	0	0	2
Cbu_mRNA.17758	PB.1013.3	1	0	0	0	0	0	0	0	0	0	0	0	0	0	0	0	0	0	0	1	0	1
Cbu_mRNA.14442	PB.12001.1	2	0	0	0	0	0	0	0	0	0	1	1	0	0	0	0	0	0	0	0	0	2
Cbu_mRNA.11891	PB.10967.1	2	0	0	0	0	0	0	0	0	0	1	1	0	0	0	0	0	0	0	0	0	2
Cbu_mRNA.16550	PB.6147.1	2	0	0	0	0	0	0	0	0	0	1	1	0	0	0	0	0	0	0	0	0	2
Cbu_mRNA.26053	PB.10468.1	2	0	0	0	0	0	0	0	0	0	1	1	0	0	0	0	0	0	0	0	0	2
Cbu_mRNA.26230	PB.12542.1	2	0	0	0	0	0	0	0	0	0	1	1	0	0	0	0	0	0	0	0	0	2
Cbu_mRNA.2452	PB.7252.1	2	0	0	0	0	0	0	0	0	0	1	1	0	0	0	0	0	0	0	0	0	2
Cbu_mRNA.16660	PB.6224.1	2	0	0	0	0	0	0	0	0	0	1	1	0	0	0	0	0	0	0	0	0	2
Cbu_mRNA.9101	PB.13191.1	2	0	0	0	0	0	0	0	0	0	1	1	0	0	0	0	0	0	0	0	0	2
Cbu_mRNA.14842	PB.14261.1	3	0	0	0	1	0	0	0	0	0	1	1	0	0	0	0	0	0	0	0	0	3
Cbu_mRNA.14842	PB.14261.2	2	0	0	0	0	1	0	0	0	0	1	0	0	0	0	0	0	0	0	0	0	2
Cbu_mRNA.11634	PB.18146.2	1	0	0	0	0	0	0	0	0	0	0	1	0	0	0	0	0	0	0	0	0	1
Cbu_mRNA.11634	PB.18146.1	1	0	0	0	0	0	0	0	0	0	0	1	0	0	0	0	0	0	0	0	0	1
Cbu_mRNA.7717	PB.600.1	2	0	0	0	0	0	0	0	0	0	1	1	0	0	0	0	0	0	0	0	0	2
Cbu_mRNA.16204	PB.15829.1	4	0	0	1	0	1	0	0	0	0	1	1	0	0	0	0	0	0	0	0	0	4
Cbu_mRNA.16204	PB.15829.3	2	0	1	1	0	0	0	0	0	0	0	0	0	0	0	0	0	0	0	0	0	2
Cbu_mRNA.16204	PB.15829.2	2	0	1	0	1	0	0	0	0	0	0	0	0	0	0	0	0	0	0	0	0	2
Cbu_mRNA.14247	PB.19728.1	2	0	0	0	0	0	0	0	0	0	1	1	0	0	0	0	0	0	0	0	0	2
Cbu_mRNA.26798	PB.8934.4	1	0	0	0	0	0	0	0	0	0	0	1	0	0	0	0	0	0	0	0	0	1
Cbu_mRNA.26798	PB.8934.3	4	0	0	2	0	0	0	0	0	0	1	1	0	0	0	0	0	0	0	0	0	4
Cbu_mRNA.26798	PB.8934.2	2	0	1	0	0	0	0	0	0	0	0	1	0	0	0	0	0	0	0	0	0	2
Cbu_mRNA.26798	PB.8934.1	2	0	1	0	0	0	0	0	0	0	0	1	0	0	0	0	0	0	0	0	0	2
Cbu_mRNA.19839	PB.9316.1	2	0	0	0	0	0	0	0	0	0	1	1	0	0	0	0	0	0	0	0	0	2
Cbu_mRNA.26141	PB.6349.2	2	0	0	0	0	0	0	0	0	0	1	1	0	0	0	0	0	0	0	0	0	2
Cbu_mRNA.7103	PB.21399.1	2	0	0	0	0	0	0	0	0	0	1	1	0	0	0	0	0	0	0	0	0	2
Cbu_mRNA.25415	PB.13844.1	2	0	0	0	0	0	0	0	0	0	1	1	0	0	0	0	0	0	0	0	0	2
Cbu_mRNA.17265	PB.19594.1	1	0	0	0	0	0	0	0	0	0	0	1	0	0	0	0	0	0	0	0	0	1
Cbu_mRNA.17265	PB.19594.2	1	0	0	0	0	0	0	0	0	0	0	1	0	0	0	0	0	0	0	0	0	1
Cbu_mRNA.17265	PB.19594.3	2	0	0	0	0	0	0	0	0	0	1	1	0	0	0	0	0	0	0	0	0	2
Cbu_mRNA.1445	PB.20285.1	5	0	2	0	1	0	0	0	0	0	1	1	0	0	0	0	0	0	0	0	0	5
Cbu_mRNA.1445	PB.20285.3	2	0	1	1	0	0	0	0	0	0	0	0	0	0	0	0	0	0	0	0	0	2
Cbu_mRNA.1445	PB.20285.2	3	0	0	2	0	1	0	0	0	0	0	0	0	0	0	0	0	0	0	0	0	3
Cbu_mRNA.1445	PB.20285.4	2	0	1	1	0	0	0	0	0	0	0	0	0	0	0	0	0	0	0	0	0	2
Cbu_mRNA.11637	PB.18771.4	2	0	1	0	0	0	0	0	0	0	1	0	0	0	0	0	0	0	0	0	0	2
Cbu_mRNA.11637	PB.18771.2	1	0	0	0	0	0	0	0	0	0	0	1	0	0	0	0	0	0	0	0	0	1
Cbu_mRNA.11637	PB.18771.3	1	0	0	1	0	0	0	0	0	0	0	0	0	0	0	0	0	0	0	0	0	1
Cbu_mRNA.2358	PB.17652.2	1	0	0	0	0	0	0	0	0	0	1	0	0	0	0	0	0	0	0	0	0	1
Cbu_mRNA.2358	PB.17652.1	2	0	0	0	0	0	0	0	0	0	1	1	0	0	0	0	0	0	0	0	0	2
Cbu_mRNA.18735	PB.13623.3	2	0	0	0	0	0	0	2	0	0	0	0	0	0	0	0	0	0	0	0	0	2
Cbu_mRNA.18735	PB.13623.2	2	0	0	0	0	0	1	0	0	0	1	0	0	0	0	0	0	0	0	0	0	2
Cbu_mRNA.18735	PB.13623.1	3	0	0	0	0	0	1	0	0	0	1	1	0	0	0	0	0	0	0	0	0	3
Cbu_mRNA.26812	PB.8931.1	2	0	0	0	0	0	0	0	0	0	1	1	0	0	0	0	0	0	0	0	0	2
Cbu_mRNA.1225	PB.16156.1	2	0	0	0	0	0	0	0	0	0	1	1	0	0	0	0	0	0	0	0	0	2
Cbu_mRNA.3706	PB.13912.2	2	0	0	0	0	0	0	0	0	0	1	1	0	0	0	0	0	0	0	0	0	2
Cbu_mRNA.4682	PB.17243.1	2	0	0	0	0	0	0	0	0	0	1	1	0	0	0	0	0	0	0	0	0	2
Cbu_mRNA.3860	PB.9007.1	2	0	0	0	0	0	0	0	0	0	1	1	0	0	0	0	0	0	0	0	0	2
Cbu_mRNA.17310	PB.16293.1	7	2	0	1	1	0	0	0	0	0	1	1	0	1	0	0	0	0	0	0	0	7
Cbu_mRNA.17310	PB.16293.3	2	0	0	0	0	2	0	0	0	0	0	0	0	0	0	0	0	0	0	0	0	2
Cbu_mRNA.17310	PB.16293.2	5	2	1	0	1	0	0	0	0	0	0	0	0	0	1	0	0	0	0	0	0	5
Cbu_mRNA.4092	PB.12116.1	2	0	0	0	0	0	0	0	0	0	1	1	0	0	0	0	0	0	0	0	0	2
Cbu_mRNA.12132	PB.14931.1	2	0	0	0	0	0	0	0	0	0	1	1	0	0	0	0	0	0	0	0	0	2
Cbu_mRNA.24585	PB.1441.1	2	0	0	0	0	0	0	0	0	0	1	1	0	0	0	0	0	0	0	0	0	2
Cbu_mRNA.10914	PB.16026.1	2	0	0	0	0	0	0	0	0	0	1	1	0	0	0	0	0	0	0	0	0	2
Cbu_mRNA.7214	PB.16741.1	2	0	0	0	0	0	0	0	0	0	1	1	0	0	0	0	0	0	0	0	0	2
Cbu_mRNA.3048	PB.1376.1	2	0	0	0	0	0	0	0	0	0	1	1	0	0	0	0	0	0	0	0	0	2
Cbu_mRNA.14390	PB.11962.1	2	0	0	0	0	0	0	0	0	0	1	1	0	0	0	0	0	0	0	0	0	2
Cbu_mRNA.6958	PB.8317.1	2	0	0	0	0	0	0	0	0	0	1	1	0	0	0	0	0	0	0	0	0	2
Cbu_mRNA.19673	PB.16578.1	2	0	0	0	0	0	0	0	0	0	1	1	0	0	0	0	0	0	0	0	0	2
Cbu_mRNA.16210	PB.15804.1	2	0	0	0	0	0	0	0	0	0	1	1	0	0	0	0	0	0	0	0	0	2
Cbu_mRNA.15048	PB.6008.1	2	0	0	0	0	0	0	0	0	0	1	1	0	0	0	0	0	0	0	0	0	2
Cbu_mRNA.10336	PB.3687.1	2	0	0	0	0	0	0	0	0	0	1	1	0	0	0	0	0	0	0	0	0	2
Cbu_mRNA.10336	PB.3688.1	2	0	0	0	0	0	0	0	0	0	1	1	0	0	0	0	0	0	0	0	0	2
Cbu_mRNA.6415	PB.14711.1	2	0	0	0	0	0	0	0	0	0	1	1	0	0	0	0	0	0	0	0	0	2
Cbu_mRNA.20508	PB.16796.1	2	0	0	0	0	0	0	0	0	0	1	1	0	0	0	0	0	0	0	0	0	2
Cbu_mRNA.20658	PB.12498.1	2	0	0	0	0	0	0	0	0	0	1	1	0	0	0	0	0	0	0	0	0	2
Cbu_mRNA.537	PB.13366.1	2	0	0	0	0	0	0	0	0	0	1	1	0	0	0	0	0	0	0	0	0	2
Cbu_mRNA.19043	PB.6756.1	2	0	0	0	0	0	0	0	0	0	1	1	0	0	0	0	0	0	0	0	0	2
Cbu_mRNA.16080	PB.19047.1	5	0	2	0	1	0	0	0	0	0	1	1	0	0	0	0	0	0	0	0	0	5
Cbu_mRNA.16080	PB.19047.3	2	0	0	1	1	0	0	0	0	0	0	0	0	0	0	0	0	0	0	0	0	2
Cbu_mRNA.16080	PB.19047.2	3	0	0	1	0	2	0	0	0	0	0	0	0	0	0	0	0	0	0	0	0	3
Cbu_mRNA.15231	PB.20661.2	1	0	1	0	0	0	0	0	0	0	0	0	0	0	0	0	0	0	0	0	0	1
Cbu_mRNA.15231	PB.20661.1	3	0	0	1	0	0	0	0	0	0	1	1	0	0	0	0	0	0	0	0	0	3
Cbu_mRNA.19685	PB.12947.4	2	0	1	0	0	0	0	0	0	0	1	0	0	0	0	0	0	0	0	0	0	2
Cbu_mRNA.19685	PB.12947.1	5	0	0	3	0	0	0	0	0	0	1	1	0	0	0	0	0	0	0	0	0	5
Cbu_mRNA.19685	PB.12947.3	2	0	1	0	0	0	0	0	0	0	1	0	0	0	0	0	0	0	0	0	0	2
Cbu_mRNA.19685	PB.12947.2	2	0	1	0	0	0	0	0	0	0	1	0	0	0	0	0	0	0	0	0	0	2
Cbu_mRNA.25632	PB.7888.2	2	0	0	0	0	0	0	0	0	0	0	1	0	0	0	1	0	0	0	0	0	2
Cbu_mRNA.25632	PB.7888.3	2	0	0	0	0	0	0	0	0	0	0	1	0	1	0	0	0	0	0	0	0	2
Cbu_mRNA.25632	PB.7888.1	4	0	0	0	0	0	0	0	0	0	0	1	0	0	2	0	1	0	0	0	0	4
Cbu_mRNA.25632	PB.7888.5	3	0	0	0	0	0	0	0	0	0	1	1	0	1	0	0	0	0	0	0	0	3
Cbu_mRNA.5187	PB.8760.1	2	0	0	0	0	0	0	0	0	0	1	1	0	0	0	0	0	0	0	0	0	2
Cbu_mRNA.18788	PB.4252.2	1	0	0	0	0	0	0	0	0	0	0	1	0	0	0	0	0	0	0	0	0	1
Cbu_mRNA.18788	PB.4252.3	1	0	0	0	0	0	0	0	0	0	1	0	0	0	0	0	0	0	0	0	0	1
Cbu_mRNA.11616	PB.17730.2	2	0	0	0	0	0	0	0	0	0	1	1	0	0	0	0	0	0	0	0	0	2
Cbu_mRNA.6255	PB.18271.1	2	0	0	0	0	0	0	0	0	0	1	1	0	0	0	0	0	0	0	0	0	2
Cbu_mRNA.27450	PB.16701.1	1	0	0	0	0	0	0	0	0	0	0	1	0	0	0	0	0	0	0	0	0	1
Cbu_mRNA.27450	PB.16701.2	1	0	0	0	0	0	0	0	0	0	1	0	0	0	0	0	0	0	0	0	0	1
Cbu_mRNA.22936	PB.7440.2	1	0	1	0	0	0	0	0	0	0	0	0	0	0	0	0	0	0	0	0	0	1
Cbu_mRNA.22936	PB.7440.3	3	0	0	2	0	0	0	0	0	0	1	0	0	0	0	0	0	0	0	0	0	3
Cbu_mRNA.22936	PB.7440.1	2	0	1	0	0	0	0	0	0	0	0	1	0	0	0	0	0	0	0	0	0	2
Cbu_mRNA.9129	PB.7046.1	2	0	0	0	0	0	0	0	0	0	1	1	0	0	0	0	0	0	0	0	0	2
Cbu_mRNA.2605	PB.4410.1	3	2	0	0	0	0	0	0	0	0	0	1	0	0	0	0	0	0	0	0	0	3
Cbu_mRNA.2605	PB.4410.2	3	2	0	0	0	0	0	0	0	0	1	0	0	0	0	0	0	0	0	0	0	3
Cbu_mRNA.2605	PB.4410.3	2	2	0	0	0	0	0	0	0	0	0	0	0	0	0	0	0	0	0	0	0	2
Cbu_mRNA.26963	PB.13785.1	2	0	0	0	0	0	0	0	0	0	1	1	0	0	0	0	0	0	0	0	0	2
Cbu_mRNA.15624	PB.5240.1	2	0	0	0	0	0	0	0	0	0	1	1	0	0	0	0	0	0	0	0	0	2
Cbu_mRNA.20628	PB.3875.10	2	0	0	0	0	0	0	0	0	0	0	1	0	1	0	0	0	0	0	0	0	2
Cbu_mRNA.20628	PB.3875.11	3	1	1	0	0	0	0	0	0	0	1	0	0	0	0	0	0	0	0	0	0	3
Cbu_mRNA.20628	PB.3875.12	1	0	0	0	0	0	0	0	0	0	1	0	0	0	0	0	0	0	0	0	0	1
Cbu_mRNA.20628	PB.3875.13	1	0	0	0	0	0	0	0	0	0	1	0	0	0	0	0	0	0	0	0	0	1
Cbu_mRNA.20628	PB.3875.14	3	1	0	0	0	0	0	0	0	0	1	0	0	1	0	0	0	0	0	0	0	3
Cbu_mRNA.20628	PB.3875.8	5	0	0	1	0	0	0	0	0	0	1	0	0	0	3	0	0	0	0	0	0	5
Cbu_mRNA.20628	PB.3875.9	2	0	0	0	0	0	0	0	0	0	0	1	0	1	0	0	0	0	0	0	0	2
Cbu_mRNA.20628	PB.3875.6	4	0	0	2	0	0	0	0	0	0	1	0	1	0	0	0	0	0	0	0	0	4
Cbu_mRNA.20628	PB.3875.7	6	0	2	0	0	0	0	0	0	0	1	0	1	2	0	0	0	0	0	0	0	6
Cbu_mRNA.20628	PB.3875.4	1	0	0	0	0	0	0	0	0	0	1	0	0	0	0	0	0	0	0	0	0	1
Cbu_mRNA.20628	PB.3875.5	5	0	0	0	0	0	0	0	0	0	0	1	2	0	2	0	0	0	0	0	0	5
Cbu_mRNA.20628	PB.3875.2	3	0	0	0	0	0	0	0	0	0	1	0	0	0	2	0	0	0	0	0	0	3
Cbu_mRNA.20628	PB.3875.1	6	0	2	0	0	0	0	0	0	0	1	0	1	2	0	0	0	0	0	0	0	6
Cbu_mRNA.26314	PB.5105.1	2	0	0	0	0	0	0	0	0	0	1	1	0	0	0	0	0	0	0	0	0	2
Cbu_mRNA.26314	PB.5106.1	2	0	0	0	0	0	0	0	0	0	1	1	0	0	0	0	0	0	0	0	0	2
Cbu_mRNA.17160	PB.16867.2	2	0	0	0	0	0	0	0	0	0	1	0	1	0	0	0	0	0	0	0	0	2
Cbu_mRNA.17160	PB.16867.1	3	0	0	0	0	0	0	0	0	0	1	1	1	0	0	0	0	0	0	0	0	3
Cbu_mRNA.18738	PB.13619.1	2	0	0	0	0	0	0	0	0	0	1	1	0	0	0	0	0	0	0	0	0	2
Cbu_mRNA.27405	PB.16662.1	2	0	0	0	0	0	0	0	0	0	1	1	0	0	0	0	0	0	0	0	0	2
Cbu_mRNA.27405	PB.16662.2	1	0	0	0	0	0	0	0	0	0	1	0	0	0	0	0	0	0	0	0	0	1
Cbu_mRNA.12225	PB.10669.1	2	0	0	0	0	0	0	0	0	0	1	1	0	0	0	0	0	0	0	0	0	2
Cbu_mRNA.3345	PB.11242.2	3	0	0	0	0	0	0	0	0	0	0	1	1	1	0	0	0	0	0	0	0	3
Cbu_mRNA.3345	PB.11242.3	3	0	0	0	0	0	0	0	0	0	0	1	1	0	1	0	0	0	0	0	0	3
Cbu_mRNA.3345	PB.11242.1	1	0	0	0	0	0	0	0	0	0	1	0	0	0	0	0	0	0	0	0	0	1
Cbu_mRNA.3025	PB.8525.1	2	0	0	0	0	0	0	0	0	0	1	1	0	0	0	0	0	0	0	0	0	2
Cbu_mRNA.3025	PB.8526.1	2	0	0	0	0	0	0	0	0	0	1	1	0	0	0	0	0	0	0	0	0	2
Cbu_mRNA.9423	PB.15326.1	2	0	0	0	0	0	0	0	0	0	1	1	0	0	0	0	0	0	0	0	0	2
Cbu_mRNA.14060	PB.3885.1	2	0	0	0	0	0	0	0	0	0	1	1	0	0	0	0	0	0	0	0	0	2
Cbu_mRNA.23079	PB.11564.7	18	1	0	0	0	13	0	0	0	0	0	1	1	0	0	0	2	0	0	0	0	18
Cbu_mRNA.23079	PB.11564.9	12	8	0	0	2	0	0	0	0	0	0	1	1	0	0	0	0	0	0	0	0	12
Cbu_mRNA.23079	PB.11564.8	15	0	0	0	0	0	0	0	0	0	0	1	13	0	0	1	0	0	0	0	0	15
Cbu_mRNA.23079	PB.11564.4	8	2	2	0	1	0	0	0	0	0	0	1	2	0	0	0	0	0	0	0	0	8
Cbu_mRNA.23079	PB.11564.6	7	2	0	0	2	0	0	0	0	0	0	1	2	0	0	0	0	0	0	0	0	7
Cbu_mRNA.23079	PB.11564.1	9	2	0	2	2	0	0	0	0	0	0	1	2	0	0	0	0	0	0	0	0	9
Cbu_mRNA.23079	PB.11564.3	14	7	0	2	2	0	0	0	0	0	0	1	2	0	0	0	0	0	0	0	0	14
Cbu_mRNA.23079	PB.11564.2	10	3	2	0	2	0	0	0	0	0	0	1	2	0	0	0	0	0	0	0	0	10
Cbu_mRNA.23079	PB.11564.11	3	1	0	0	1	0	0	0	0	0	0	1	0	0	0	0	0	0	0	0	0	3
Cbu_mRNA.23079	PB.11564.13	2	0	0	0	0	0	0	0	0	0	1	1	0	0	0	0	0	0	0	0	0	2
Cbu_mRNA.23079	PB.11563.3	2	0	0	0	0	0	0	0	0	0	1	1	0	0	0	0	0	0	0	0	0	2
Cbu_mRNA.21912	PB.19467.1	2	0	0	0	0	0	0	0	0	0	1	1	0	0	0	0	0	0	0	0	0	2
Cbu_mRNA.14224	PB.19712.1	2	0	0	0	0	0	0	0	0	0	1	1	0	0	0	0	0	0	0	0	0	2
Cbu_mRNA.10519	PB.10845.1	3	0	1	0	0	0	0	0	0	0	1	1	0	0	0	0	0	0	0	0	0	3
Cbu_mRNA.10519	PB.10845.2	1	0	0	1	0	0	0	0	0	0	0	0	0	0	0	0	0	0	0	0	0	1
Cbu_mRNA.3429	PB.10417.3	1	0	0	0	0	0	0	0	0	0	1	0	0	0	0	0	0	0	0	0	0	1
Cbu_mRNA.3429	PB.10417.2	1	0	0	0	0	0	0	0	0	0	0	1	0	0	0	0	0	0	0	0	0	1
Cbu_mRNA.3429	PB.10416.1	2	0	0	0	0	0	0	0	0	0	1	1	0	0	0	0	0	0	0	0	0	2
Cbu_mRNA.22619	PB.17437.10	7	0	0	0	0	0	0	0	0	0	1	1	0	0	0	0	5	0	0	0	0	7
Cbu_mRNA.22619	PB.17437.6	1	0	0	0	0	0	0	0	0	0	0	1	0	0	0	0	0	0	0	0	0	1
Cbu_mRNA.22619	PB.17437.7	6	3	0	0	0	0	0	0	0	0	0	1	0	1	0	1	0	0	0	0	0	6
Cbu_mRNA.22619	PB.17437.4	4	1	0	0	0	0	0	0	0	0	0	1	0	1	0	1	0	0	0	0	0	4
Cbu_mRNA.22619	PB.17437.5	4	1	0	0	0	0	0	0	0	0	0	1	0	0	0	2	0	0	0	0	0	4
Cbu_mRNA.22619	PB.17437.3	4	0	0	0	0	0	0	0	0	0	0	0	0	0	3	0	1	0	0	0	0	4
Cbu_mRNA.22619	PB.17437.1	2	0	0	0	0	0	0	0	0	0	0	1	0	0	0	1	0	0	0	0	0	2
Cbu_mRNA.22619	PB.17437.8	4	1	0	0	0	0	0	0	0	0	0	1	0	1	0	1	0	0	0	0	0	4
Cbu_mRNA.19802	PB.2592.1	2	0	0	0	0	0	0	0	0	0	1	1	0	0	0	0	0	0	0	0	0	2
Cbu_mRNA.19802	PB.2593.1	2	0	0	0	0	0	0	0	0	0	1	1	0	0	0	0	0	0	0	0	0	2
Cbu_mRNA.13753	PB.2957.1	1	0	0	0	0	0	0	0	0	0	1	0	0	0	0	0	0	0	0	0	0	1
Cbu_mRNA.13753	PB.2957.2	2	0	0	0	0	0	0	0	0	0	1	1	0	0	0	0	0	0	0	0	0	2
Cbu_mRNA.24627	PB.16237.1	2	0	0	0	0	0	0	0	0	0	1	1	0	0	0	0	0	0	0	0	0	2
Cbu_mRNA.1527	PB.7086.1	2	0	0	0	0	0	0	0	0	0	1	1	0	0	0	0	0	0	0	0	0	2
Cbu_mRNA.25032	PB.8027.2	1	0	0	0	0	0	0	0	0	0	1	0	0	0	0	0	0	0	0	0	0	1
Cbu_mRNA.25032	PB.8027.1	1	0	0	0	0	0	0	0	0	0	0	1	0	0	0	0	0	0	0	0	0	1
Cbu_mRNA.4066	PB.208.2	2	0	0	0	0	0	0	0	0	0	1	1	0	0	0	0	0	0	0	0	0	2
Cbu_mRNA.4066	PB.208.1	1	0	0	0	0	0	0	0	0	0	0	1	0	0	0	0	0	0	0	0	0	1
Cbu_mRNA.1549	PB.7152.1	2	0	0	0	0	0	0	0	0	0	1	1	0	0	0	0	0	0	0	0	0	2
Cbu_mRNA.1549	PB.7153.1	2	0	0	0	0	0	0	0	0	0	1	1	0	0	0	0	0	0	0	0	0	2
Cbu_mRNA.26075	PB.10469.1	2	0	0	0	0	0	0	0	0	0	1	1	0	0	0	0	0	0	0	0	0	2
Cbu_mRNA.1669	PB.15152.2	1	1	0	0	0	0	0	0	0	0	0	0	0	0	0	0	0	0	0	0	0	1
Cbu_mRNA.1669	PB.15152.3	1	0	0	0	0	0	0	0	0	0	0	1	0	0	0	0	0	0	0	0	0	1
Cbu_mRNA.1669	PB.15152.1	2	1	0	0	0	0	0	0	0	0	1	0	0	0	0	0	0	0	0	0	0	2
Cbu_mRNA.21202	PB.18325.1	2	0	0	0	0	0	0	0	0	0	1	1	0	0	0	0	0	0	0	0	0	2
Cbu_mRNA.13805	PB.14118.2	2	0	0	0	0	0	0	0	0	0	1	1	0	0	0	0	0	0	0	0	0	2
Cbu_mRNA.9708	PB.20017.1	2	0	0	0	0	0	0	0	0	0	1	1	0	0	0	0	0	0	0	0	0	2
Cbu_mRNA.9283	PB.19080.1	1	0	0	0	0	0	0	0	0	0	1	0	0	0	0	0	0	0	0	0	0	1
Cbu_mRNA.9283	PB.19080.3	1	0	0	0	0	0	0	0	0	0	0	1	0	0	0	0	0	0	0	0	0	1
Cbu_mRNA.5169	PB.4584.1	2	0	0	0	0	0	0	0	0	0	1	1	0	0	0	0	0	0	0	0	0	2
Cbu_mRNA.12471	PB.8797.1	1	0	0	0	0	0	0	0	0	0	0	1	0	0	0	0	0	0	0	0	0	1
Cbu_mRNA.14349	PB.12003.1	2	0	0	0	0	0	0	0	0	0	1	1	0	0	0	0	0	0	0	0	0	2
Cbu_mRNA.12240	PB.10670.2	2	0	0	0	0	0	0	0	0	0	0	1	1	0	0	0	0	0	0	0	0	2
Cbu_mRNA.12240	PB.10670.1	3	0	0	0	0	0	0	0	0	0	1	1	1	0	0	0	0	0	0	0	0	3
Cbu_mRNA.22428	PB.2680.1	2	0	0	0	0	0	0	0	0	0	1	1	0	0	0	0	0	0	0	0	0	2
Cbu_mRNA.25380	PB.4499.1	2	0	0	0	0	0	0	0	0	0	1	1	0	0	0	0	0	0	0	0	0	2
Cbu_mRNA.25380	PB.4500.1	2	0	0	0	0	0	0	0	0	0	1	1	0	0	0	0	0	0	0	0	0	2
Cbu_mRNA.10755	PB.3047.1	2	0	0	0	0	0	0	0	0	0	1	1	0	0	0	0	0	0	0	0	0	2
Cbu_mRNA.21511	PB.11337.3	2	0	2	0	0	0	0	0	0	0	0	0	0	0	0	0	0	0	0	0	0	2
Cbu_mRNA.21511	PB.11337.2	1	0	1	0	0	0	0	0	0	0	0	0	0	0	0	0	0	0	0	0	0	1
Cbu_mRNA.21511	PB.11337.1	5	0	0	3	0	0	0	0	0	0	1	1	0	0	0	0	0	0	0	0	0	5
Cbu_mRNA.3493	PB.8634.1	4	1	0	0	0	0	0	0	0	0	1	1	1	0	0	0	0	0	0	0	0	4
Cbu_mRNA.3493	PB.8634.2	2	0	0	0	0	0	0	0	0	0	1	0	0	0	0	0	0	0	0	0	1	2
Cbu_mRNA.3493	PB.8634.3	2	1	0	0	0	0	0	0	0	0	1	0	0	0	0	0	0	0	0	0	0	2
Cbu_mRNA.3493	PB.8634.5	3	0	0	0	0	0	0	0	0	0	1	0	1	0	0	0	0	0	0	1	0	3
Cbu_mRNA.16865	PB.21457.1	1	0	0	0	0	0	0	0	0	0	0	1	0	0	0	0	0	0	0	0	0	1
Cbu_mRNA.16865	PB.21457.3	1	0	0	0	0	0	0	0	0	0	1	0	0	0	0	0	0	0	0	0	0	1
Cbu_mRNA.16865	PB.21457.2	1	0	0	0	0	0	0	0	0	0	1	0	0	0	0	0	0	0	0	0	0	1
Cbu_mRNA.27709	PB.13100.4	4	0	0	0	0	0	0	0	2	1	1	0	0	0	0	0	0	0	0	0	0	4
Cbu_mRNA.27709	PB.13100.1	4	0	0	0	0	0	0	1	0	1	1	1	0	0	0	0	0	0	0	0	0	4
Cbu_mRNA.27709	PB.13100.3	3	0	0	0	0	0	0	1	0	1	1	0	0	0	0	0	0	0	0	0	0	3
Cbu_mRNA.27709	PB.13100.2	4	0	0	0	0	0	2	0	1	0	1	0	0	0	0	0	0	0	0	0	0	4
Cbu_mRNA.10487	PB.16843.1	2	0	0	0	0	0	0	0	0	0	1	1	0	0	0	0	0	0	0	0	0	2
Cbu_mRNA.23831	PB.9465.7	2	1	0	0	0	0	0	0	0	0	1	0	0	0	0	0	0	0	0	0	0	2
Cbu_mRNA.23831	PB.9465.6	2	1	0	0	0	0	0	0	0	0	1	0	0	0	0	0	0	0	0	0	0	2
Cbu_mRNA.23831	PB.9465.5	2	1	0	0	0	0	0	0	0	0	1	0	0	0	0	0	0	0	0	0	0	2
Cbu_mRNA.23831	PB.9465.4	2	1	0	0	0	0	0	0	0	0	1	0	0	0	0	0	0	0	0	0	0	2
Cbu_mRNA.23831	PB.9465.3	2	1	0	0	0	0	0	0	0	0	1	0	0	0	0	0	0	0	0	0	0	2
Cbu_mRNA.23831	PB.9465.2	2	1	0	0	0	0	0	0	0	0	1	0	0	0	0	0	0	0	0	0	0	2
Cbu_mRNA.23831	PB.9465.1	7	6	0	0	0	0	0	0	0	0	0	1	0	0	0	0	0	0	0	0	0	7
Cbu_mRNA.6034	PB.1905.1	2	0	0	0	0	0	0	0	0	0	1	1	0	0	0	0	0	0	0	0	0	2
Cbu_mRNA.12806	PB.4658.2	2	0	0	0	0	0	0	0	0	0	1	1	0	0	0	0	0	0	0	0	0	2
Cbu_mRNA.24822	PB.19816.1	2	0	0	0	0	0	0	0	0	0	1	1	0	0	0	0	0	0	0	0	0	2
Cbu_mRNA.12075	PB.14917.1	2	0	0	0	0	0	0	0	0	0	1	1	0	0	0	0	0	0	0	0	0	2
Cbu_mRNA.25296	PB.9092.2	1	0	0	0	0	0	0	0	0	0	1	0	0	0	0	0	0	0	0	0	0	1
Cbu_mRNA.25296	PB.9092.1	1	0	0	0	0	0	0	0	0	0	0	1	0	0	0	0	0	0	0	0	0	1
Cbu_mRNA.17699	PB.1084.1	2	0	0	0	0	0	0	0	0	0	1	1	0	0	0	0	0	0	0	0	0	2
Cbu_mRNA.18892	PB.18520.1	2	0	0	0	0	0	0	0	0	0	1	1	0	0	0	0	0	0	0	0	0	2
Cbu_mRNA.20722	PB.11149.2	1	0	0	0	0	0	0	0	0	0	1	0	0	0	0	0	0	0	0	0	0	1
Cbu_mRNA.20722	PB.11149.1	2	0	0	0	0	0	0	0	0	0	1	1	0	0	0	0	0	0	0	0	0	2
Cbu_mRNA.15913	PB.5700.1	2	0	0	0	0	0	0	0	0	0	1	1	0	0	0	0	0	0	0	0	0	2
Cbu_mRNA.13697	PB.8718.2	2	0	0	0	0	1	0	0	0	0	1	0	0	0	0	0	0	0	0	0	0	2
Cbu_mRNA.13697	PB.8718.1	2	0	0	0	1	0	0	0	0	0	0	1	0	0	0	0	0	0	0	0	0	2
Cbu_mRNA.16736	PB.2725.4	1	0	1	0	0	0	0	0	0	0	0	0	0	0	0	0	0	0	0	0	0	1
Cbu_mRNA.16736	PB.2725.1	4	0	0	3	0	0	0	0	0	0	0	1	0	0	0	0	0	0	0	0	0	4
Cbu_mRNA.16736	PB.2725.3	3	1	1	0	0	0	0	0	0	0	1	0	0	0	0	0	0	0	0	0	0	3
Cbu_mRNA.16736	PB.2725.2	2	1	1	0	0	0	0	0	0	0	0	0	0	0	0	0	0	0	0	0	0	2
Cbu_mRNA.10982	PB.11825.1	1	0	0	0	0	0	0	0	0	0	1	0	0	0	0	0	0	0	0	0	0	1
Cbu_mRNA.10982	PB.11825.2	1	0	0	0	0	0	0	0	0	0	0	1	0	0	0	0	0	0	0	0	0	1
Cbu_mRNA.4006	PB.18252.2	1	0	0	0	0	0	0	0	0	0	1	0	0	0	0	0	0	0	0	0	0	1
Cbu_mRNA.4006	PB.18252.3	1	0	0	0	0	0	0	0	0	0	1	0	0	0	0	0	0	0	0	0	0	1
Cbu_mRNA.4006	PB.18252.1	2	0	0	0	0	0	0	0	0	0	1	1	0	0	0	0	0	0	0	0	0	2
Cbu_mRNA.23158	PB.529.4	4	0	0	2	0	0	0	0	0	0	1	1	0	0	0	0	0	0	0	0	0	4
Cbu_mRNA.23158	PB.529.1	3	0	2	0	0	0	0	0	0	0	0	1	0	0	0	0	0	0	0	0	0	3
Cbu_mRNA.23158	PB.529.2	3	0	0	2	0	0	0	0	0	0	0	1	0	0	0	0	0	0	0	0	0	3
Cbu_mRNA.23158	PB.529.3	3	0	2	0	0	0	0	0	0	0	0	1	0	0	0	0	0	0	0	0	0	3
Cbu_mRNA.625	PB.9658.1	2	0	0	0	0	0	0	0	0	0	1	1	0	0	0	0	0	0	0	0	0	2
Cbu_mRNA.19058	PB.6760.1	2	0	0	0	0	0	0	0	0	0	1	1	0	0	0	0	0	0	0	0	0	2
Cbu_mRNA.18075	PB.10318.1	4	0	2	0	0	0	0	0	0	0	1	1	0	0	0	0	0	0	0	0	0	4
Cbu_mRNA.18075	PB.10318.2	2	0	0	2	0	0	0	0	0	0	0	0	0	0	0	0	0	0	0	0	0	2
Cbu_mRNA.3712	PB.13926.1	2	0	0	1	0	0	0	0	0	0	1	0	0	0	0	0	0	0	0	0	0	2
Cbu_mRNA.3712	PB.13926.3	1	0	0	0	0	0	0	0	0	0	1	0	0	0	0	0	0	0	0	0	0	1
Cbu_mRNA.3712	PB.13926.5	1	0	0	0	0	0	0	0	0	0	1	0	0	0	0	0	0	0	0	0	0	1
Cbu_mRNA.3712	PB.13926.4	1	0	0	0	0	0	0	0	0	0	1	0	0	0	0	0	0	0	0	0	0	1
Cbu_mRNA.10707	PB.3092.1	2	0	0	0	0	0	0	0	0	0	1	1	0	0	0	0	0	0	0	0	0	2
Cbu_mRNA.22684	PB.3327.2	1	0	0	0	0	0	0	0	0	0	1	0	0	0	0	0	0	0	0	0	0	1
Cbu_mRNA.22684	PB.3327.1	1	0	0	0	0	0	0	0	0	0	0	1	0	0	0	0	0	0	0	0	0	1
Cbu_mRNA.7264	PB.17709.2	1	0	0	0	0	0	0	0	0	0	0	1	0	0	0	0	0	0	0	0	0	1
Cbu_mRNA.7264	PB.17709.1	1	0	0	0	0	0	0	0	0	0	1	0	0	0	0	0	0	0	0	0	0	1
Cbu_mRNA.7539	PB.1387.1	2	0	0	0	0	0	0	0	0	0	1	1	0	0	0	0	0	0	0	0	0	2
Cbu_mRNA.7539	PB.1387.2	1	0	0	0	0	0	0	0	0	0	1	0	0	0	0	0	0	0	0	0	0	1
Cbu_mRNA.20822	PB.108.2	1	0	0	0	0	0	0	0	0	0	1	0	0	0	0	0	0	0	0	0	0	1
Cbu_mRNA.20822	PB.108.1	1	0	0	0	0	0	0	0	0	0	0	1	0	0	0	0	0	0	0	0	0	1
Cbu_mRNA.7462	PB.11208.1	3	0	1	1	0	0	0	0	0	0	0	1	0	0	0	0	0	0	0	0	0	3
Cbu_mRNA.7462	PB.11208.2	3	0	0	3	0	0	0	0	0	0	0	0	0	0	0	0	0	0	0	0	0	3
Cbu_mRNA.7462	PB.11208.3	4	0	3	0	0	0	0	0	0	0	1	0	0	0	0	0	0	0	0	0	0	4
Cbu_mRNA.23741	PB.12602.1	2	0	0	0	0	0	0	0	0	0	1	1	0	0	0	0	0	0	0	0	0	2
Cbu_mRNA.27587	PB.13033.1	2	0	0	0	0	0	0	0	0	0	1	1	0	0	0	0	0	0	0	0	0	2
Cbu_mRNA.1543	PB.7075.1	2	0	0	0	0	0	0	0	0	0	1	1	0	0	0	0	0	0	0	0	0	2
Cbu_mRNA.2073	PB.18709.1	2	0	0	0	0	0	0	0	0	0	1	1	0	0	0	0	0	0	0	0	0	2
Cbu_mRNA.7143	PB.2553.1	1	0	0	0	0	0	0	0	0	0	1	0	0	0	0	0	0	0	0	0	0	1
Cbu_mRNA.7143	PB.2553.2	1	0	0	0	0	0	0	0	0	0	0	1	0	0	0	0	0	0	0	0	0	1
Cbu_mRNA.19327	PB.19219.4	2	0	0	0	0	0	0	0	0	0	0	1	1	0	0	0	0	0	0	0	0	2
Cbu_mRNA.19327	PB.19219.1	3	0	0	0	0	0	0	0	0	0	1	1	1	0	0	0	0	0	0	0	0	3
Cbu_mRNA.26263	PB.12564.1	1	0	0	0	0	0	0	0	0	0	1	0	0	0	0	0	0	0	0	0	0	1
Cbu_mRNA.26263	PB.12564.2	1	0	0	0	0	0	0	0	0	0	0	1	0	0	0	0	0	0	0	0	0	1
Cbu_mRNA.11411	PB.8151.1	2	0	0	0	0	0	0	0	0	0	1	1	0	0	0	0	0	0	0	0	0	2
Cbu_mRNA.7016	PB.20778.1	1	0	0	0	0	0	0	0	0	0	0	1	0	0	0	0	0	0	0	0	0	1
Cbu_mRNA.7016	PB.20778.2	2	0	0	0	0	0	0	0	0	0	1	1	0	0	0	0	0	0	0	0	0	2
Cbu_mRNA.7016	PB.20779.1	2	0	0	0	0	0	0	0	0	0	1	1	0	0	0	0	0	0	0	0	0	2
Cbu_mRNA.13388	PB.4882.1	2	0	0	0	0	0	0	0	0	0	1	1	0	0	0	0	0	0	0	0	0	2
Cbu_mRNA.20636	PB.10661.1	2	0	0	0	0	0	0	0	0	0	1	1	0	0	0	0	0	0	0	0	0	2
Cbu_mRNA.26382	PB.10362.1	2	0	0	0	0	0	0	0	0	0	1	1	0	0	0	0	0	0	0	0	0	2
Cbu_mRNA.17021	PB.4749.1	2	0	0	0	0	0	0	0	0	0	1	1	0	0	0	0	0	0	0	0	0	2
Cbu_mRNA.13395	PB.15351.1	2	0	0	0	0	0	0	0	0	0	1	1	0	0	0	0	0	0	0	0	0	2
Cbu_mRNA.8695	PB.12309.1	2	0	0	0	0	0	0	0	0	0	1	1	0	0	0	0	0	0	0	0	0	2
Cbu_mRNA.13481	PB.12210.4	4	2	0	0	0	0	0	0	0	0	1	1	0	0	0	0	0	0	0	0	0	4
Cbu_mRNA.13481	PB.12210.2	3	2	0	0	0	0	0	0	0	0	0	1	0	0	0	0	0	0	0	0	0	3
Cbu_mRNA.13481	PB.12210.3	3	2	0	0	0	0	0	0	0	0	0	1	0	0	0	0	0	0	0	0	0	3
Cbu_mRNA.13481	PB.12210.1	3	2	0	0	0	0	0	0	0	0	0	1	0	0	0	0	0	0	0	0	0	3
Cbu_mRNA.25848	PB.12990.1	3	0	1	0	0	0	0	0	0	0	1	1	0	0	0	0	0	0	0	0	0	3
Cbu_mRNA.25848	PB.12990.2	1	0	0	1	0	0	0	0	0	0	0	0	0	0	0	0	0	0	0	0	0	1
Cbu_mRNA.22719	PB.3306.1	2	0	0	0	0	0	0	0	0	0	1	1	0	0	0	0	0	0	0	0	0	2
Cbu_mRNA.6482	PB.3000.6	6	0	0	0	0	2	0	0	0	0	1	0	0	0	0	0	3	0	0	0	0	6
Cbu_mRNA.6482	PB.3000.4	8	0	0	0	0	0	0	0	0	0	1	0	2	0	0	1	0	0	1	3	0	8
Cbu_mRNA.6482	PB.3000.5	8	0	1	0	0	0	0	0	0	0	1	1	0	0	0	1	0	3	0	0	1	8
Cbu_mRNA.6482	PB.3000.2	4	0	1	0	1	0	0	0	0	0	1	0	0	0	0	0	0	0	0	0	1	4
Cbu_mRNA.6482	PB.3000.3	5	0	1	0	1	0	0	0	0	0	1	0	0	0	0	0	0	0	1	0	1	5
Cbu_mRNA.6482	PB.3000.1	8	0	0	3	0	0	0	0	0	0	1	0	2	0	0	1	0	0	1	0	0	8
Cbu_mRNA.8026	PB.9571.1	2	0	0	0	0	0	0	0	0	0	1	1	0	0	0	0	0	0	0	0	0	2
Cbu_mRNA.8026	PB.9571.2	1	0	0	0	0	0	0	0	0	0	1	0	0	0	0	0	0	0	0	0	0	1
Cbu_mRNA.16428	PB.7632.1	2	0	0	0	0	0	0	0	0	0	1	1	0	0	0	0	0	0	0	0	0	2
Cbu_mRNA.24985	PB.8005.1	2	0	0	0	0	0	0	0	0	0	1	1	0	0	0	0	0	0	0	0	0	2
Cbu_mRNA.26208	PB.12540.1	2	0	0	0	0	0	0	0	0	0	1	1	0	0	0	0	0	0	0	0	0	2
Cbu_mRNA.16133	PB.7511.1	2	0	0	0	0	0	0	0	0	0	1	1	0	0	0	0	0	0	0	0	0	2
Cbu_mRNA.23799	PB.14234.1	2	0	0	0	0	0	0	0	0	0	1	1	0	0	0	0	0	0	0	0	0	2
Cbu_mRNA.23671	PB.12626.1	2	0	0	0	0	0	0	0	0	0	1	1	0	0	0	0	0	0	0	0	0	2
Cbu_mRNA.27072	PB.17967.1	2	0	0	0	0	0	0	0	0	0	1	1	0	0	0	0	0	0	0	0	0	2
Cbu_mRNA.20439	PB.10459.3	3	0	0	2	0	0	0	0	0	0	1	0	0	0	0	0	0	0	0	0	0	3
Cbu_mRNA.20439	PB.10459.2	2	0	1	0	0	0	0	0	0	0	1	0	0	0	0	0	0	0	0	0	0	2
Cbu_mRNA.20439	PB.10459.1	2	0	1	0	0	0	0	0	0	0	1	0	0	0	0	0	0	0	0	0	0	2
Cbu_mRNA.20439	PB.10459.5	1	0	0	0	0	0	0	0	0	0	0	1	0	0	0	0	0	0	0	0	0	1
Cbu_mRNA.16850	PB.21455.1	2	0	0	0	0	0	0	0	0	0	1	1	0	0	0	0	0	0	0	0	0	2
Cbu_mRNA.22422	PB.2711.1	2	0	0	0	0	0	0	0	0	0	1	1	0	0	0	0	0	0	0	0	0	2
Cbu_mRNA.20212	PB.3958.1	5	3	0	0	0	0	0	0	0	0	1	1	0	0	0	0	0	0	0	0	0	5
Cbu_mRNA.20212	PB.3958.2	3	3	0	0	0	0	0	0	0	0	0	0	0	0	0	0	0	0	0	0	0	3
Cbu_mRNA.20212	PB.3958.3	2	2	0	0	0	0	0	0	0	0	0	0	0	0	0	0	0	0	0	0	0	2
Cbu_mRNA.607	PB.20164.1	2	0	0	0	0	0	0	0	0	0	1	1	0	0	0	0	0	0	0	0	0	2
Cbu_mRNA.8862	PB.8365.1	2	0	0	0	0	0	0	0	0	0	1	1	0	0	0	0	0	0	0	0	0	2
Cbu_mRNA.21508	PB.11329.2	1	0	0	0	0	0	0	0	0	0	1	0	0	0	0	0	0	0	0	0	0	1
Cbu_mRNA.21508	PB.11329.1	1	0	0	0	0	0	0	0	0	0	0	1	0	0	0	0	0	0	0	0	0	1
Cbu_mRNA.27630	PB.13086.1	2	0	0	0	0	0	0	0	0	0	1	1	0	0	0	0	0	0	0	0	0	2
Cbu_mRNA.22758	PB.3286.1	2	0	0	0	0	0	0	0	0	0	1	1	0	0	0	0	0	0	0	0	0	2
Cbu_mRNA.22758	PB.3286.2	1	0	0	0	0	0	0	0	0	0	1	0	0	0	0	0	0	0	0	0	0	1
Cbu_mRNA.21751	PB.12703.6	1	0	0	0	0	0	0	0	0	0	0	1	0	0	0	0	0	0	0	0	0	1
Cbu_mRNA.25688	PB.7881.1	2	0	0	0	0	0	0	0	0	0	1	1	0	0	0	0	0	0	0	0	0	2
Cbu_mRNA.25688	PB.7882.1	2	0	0	0	0	0	0	0	0	0	1	1	0	0	0	0	0	0	0	0	0	2
Cbu_mRNA.7007	PB.20764.1	1	0	0	0	0	0	0	0	0	0	0	1	0	0	0	0	0	0	0	0	0	1
Cbu_mRNA.7007	PB.20764.3	2	0	0	0	0	0	0	0	0	1	1	0	0	0	0	0	0	0	0	0	0	2
Cbu_mRNA.7007	PB.20764.2	1	0	0	0	0	0	0	0	1	0	0	0	0	0	0	0	0	0	0	0	0	1
Cbu_mRNA.27448	PB.16674.2	2	0	0	0	0	0	0	0	0	0	1	1	0	0	0	0	0	0	0	0	0	2
Cbu_mRNA.27448	PB.16674.3	2	0	0	0	0	0	0	0	0	0	1	0	1	0	0	0	0	0	0	0	0	2
Cbu_mRNA.27448	PB.16674.4	2	0	0	0	0	0	0	0	0	0	1	0	1	0	0	0	0	0	0	0	0	2
Cbu_mRNA.13204	PB.7961.1	2	0	0	0	0	0	0	0	0	0	1	1	0	0	0	0	0	0	0	0	0	2
Cbu_mRNA.17117	PB.17311.3	1	0	0	0	0	0	0	0	0	0	1	0	0	0	0	0	0	0	0	0	0	1
Cbu_mRNA.17117	PB.17311.2	2	0	0	0	0	0	0	0	0	0	1	1	0	0	0	0	0	0	0	0	0	2
Cbu_mRNA.19505	PB.6718.1	2	0	0	0	0	0	0	0	0	0	1	1	0	0	0	0	0	0	0	0	0	2
Cbu_mRNA.17607	PB.313.1	4	0	2	0	0	0	0	0	0	0	1	1	0	0	0	0	0	0	0	0	0	4
Cbu_mRNA.17607	PB.313.2	2	0	0	2	0	0	0	0	0	0	0	0	0	0	0	0	0	0	0	0	0	2
Cbu_mRNA.16806	PB.5916.1	2	0	0	0	1	0	0	0	0	0	0	1	0	0	0	0	0	0	0	0	0	2
Cbu_mRNA.16806	PB.5916.2	2	0	0	0	0	1	0	0	0	0	1	0	0	0	0	0	0	0	0	0	0	2
Cbu_mRNA.18337	PB.2165.2	2	0	0	0	0	0	0	0	0	0	1	1	0	0	0	0	0	0	0	0	0	2
Cbu_mRNA.18337	PB.2165.1	1	0	0	0	0	0	0	0	0	0	0	1	0	0	0	0	0	0	0	0	0	1
Cbu_mRNA.26072	PB.10461.1	2	0	0	0	0	0	0	0	0	0	1	1	0	0	0	0	0	0	0	0	0	2
Cbu_mRNA.12101	PB.14897.1	2	0	0	0	0	0	0	0	0	0	1	1	0	0	0	0	0	0	0	0	0	2
Cbu_mRNA.20000	PB.5058.2	1	0	0	0	0	0	0	0	0	0	0	1	0	0	0	0	0	0	0	0	0	1
Cbu_mRNA.20000	PB.5058.1	1	0	0	0	0	0	0	0	0	0	1	0	0	0	0	0	0	0	0	0	0	1
Cbu_mRNA.19004	PB.12334.1	2	0	0	0	0	0	0	0	0	0	1	1	0	0	0	0	0	0	0	0	0	2
Cbu_mRNA.2962	PB.13542.4	2	0	0	0	0	0	0	0	0	0	1	1	0	0	0	0	0	0	0	0	0	2
Cbu_mRNA.2962	PB.13542.2	1	0	0	0	0	0	0	0	0	0	1	0	0	0	0	0	0	0	0	0	0	1
Cbu_mRNA.2962	PB.13542.1	1	0	0	0	0	0	0	0	0	0	1	0	0	0	0	0	0	0	0	0	0	1
Cbu_mRNA.27736	PB.13101.1	2	0	0	0	0	0	0	0	0	0	1	0	1	0	0	0	0	0	0	0	0	2
Cbu_mRNA.27736	PB.13101.2	4	0	0	0	0	0	0	0	0	0	1	1	2	0	0	0	0	0	0	0	0	4
Cbu_mRNA.27736	PB.13101.3	2	0	0	0	0	0	0	0	0	0	1	0	1	0	0	0	0	0	0	0	0	2
Cbu_mRNA.10736	PB.3081.2	1	0	0	0	0	0	0	0	0	0	0	1	0	0	0	0	0	0	0	0	0	1
Cbu_mRNA.10736	PB.3081.3	1	0	0	0	0	0	0	0	0	0	1	0	0	0	0	0	0	0	0	0	0	1
Cbu_mRNA.8526	PB.12276.2	1	0	0	0	0	0	0	0	0	1	0	0	0	0	0	0	0	0	0	0	0	1
Cbu_mRNA.8526	PB.12276.3	1	0	0	0	0	0	0	0	1	0	0	0	0	0	0	0	0	0	0	0	0	1
Cbu_mRNA.8526	PB.12276.1	1	0	0	0	0	0	0	0	0	0	1	0	0	0	0	0	0	0	0	0	0	1
Cbu_mRNA.17446	PB.13239.1	2	0	0	0	0	0	0	0	0	0	1	1	0	0	0	0	0	0	0	0	0	2
Cbu_mRNA.6137	PB.14172.4	5	3	1	0	0	0	0	0	0	0	1	0	0	0	0	0	0	0	0	0	0	5
Cbu_mRNA.6137	PB.14172.3	2	1	1	0	0	0	0	0	0	0	0	0	0	0	0	0	0	0	0	0	0	2
Cbu_mRNA.6137	PB.14172.2	2	1	1	0	0	0	0	0	0	0	0	0	0	0	0	0	0	0	0	0	0	2
Cbu_mRNA.6137	PB.14172.1	5	1	0	3	0	0	0	0	0	0	0	1	0	0	0	0	0	0	0	0	0	5
Cbu_mRNA.27406	PB.16672.2	2	2	0	0	0	0	0	0	0	0	0	0	0	0	0	0	0	0	0	0	0	2
Cbu_mRNA.27406	PB.16672.3	2	2	0	0	0	0	0	0	0	0	0	0	0	0	0	0	0	0	0	0	0	2
Cbu_mRNA.27406	PB.16672.1	4	2	0	0	0	0	0	0	0	0	1	1	0	0	0	0	0	0	0	0	0	4
Cbu_mRNA.22044	PB.19412.1	2	0	0	0	0	0	0	0	0	0	1	1	0	0	0	0	0	0	0	0	0	2
Cbu_mRNA.1460	PB.20282.2	1	0	0	0	0	0	0	0	0	0	1	0	0	0	0	0	0	0	0	0	0	1
Cbu_mRNA.1460	PB.20282.1	2	0	0	0	0	0	0	0	0	0	1	1	0	0	0	0	0	0	0	0	0	2
Cbu_mRNA.17041	PB.4725.1	2	0	0	0	0	0	0	0	0	0	1	1	0	0	0	0	0	0	0	0	0	2
Cbu_mRNA.723	PB.9667.1	2	0	0	0	0	0	0	0	0	0	1	1	0	0	0	0	0	0	0	0	0	2
Cbu_mRNA.17630	PB.1097.1	2	0	0	0	0	0	0	0	0	0	1	1	0	0	0	0	0	0	0	0	0	2
Cbu_mRNA.21211	PB.18315.1	3	0	0	0	0	0	0	0	0	0	1	1	1	0	0	0	0	0	0	0	0	3
Cbu_mRNA.21211	PB.18315.2	1	0	0	0	0	0	0	0	0	0	0	0	1	0	0	0	0	0	0	0	0	1
Cbu_mRNA.18050	PB.10340.1	2	0	0	0	0	0	0	0	0	0	1	1	0	0	0	0	0	0	0	0	0	2
Cbu_mRNA.20189	PB.3920.1	2	0	0	0	0	0	0	0	0	0	1	1	0	0	0	0	0	0	0	0	0	2
Cbu_mRNA.17355	PB.16327.1	2	0	0	0	0	0	0	0	0	0	1	1	0	0	0	0	0	0	0	0	0	2
Cbu_mRNA.24004	PB.7368.4	2	0	0	0	0	0	0	0	0	0	1	1	0	0	0	0	0	0	0	0	0	2
Cbu_mRNA.24004	PB.7368.3	1	0	0	0	0	0	0	0	0	0	0	1	0	0	0	0	0	0	0	0	0	1
Cbu_mRNA.24004	PB.7368.1	1	0	0	0	0	0	0	0	0	0	0	1	0	0	0	0	0	0	0	0	0	1
Cbu_mRNA.11725	PB.3580.3	2	0	0	0	0	0	0	0	0	0	1	0	1	0	0	0	0	0	0	0	0	2
Cbu_mRNA.11725	PB.3580.1	3	0	0	0	0	0	0	0	0	0	1	1	1	0	0	0	0	0	0	0	0	3
Cbu_mRNA.17140	PB.2578.1	2	0	0	0	0	0	0	0	0	0	1	1	0	0	0	0	0	0	0	0	0	2
Cbu_mRNA.25530	PB.7879.2	2	0	0	0	0	0	0	0	0	1	1	0	0	0	0	0	0	0	0	0	0	2
Cbu_mRNA.25530	PB.7879.3	1	0	0	0	0	0	0	0	0	0	1	0	0	0	0	0	0	0	0	0	0	1
Cbu_mRNA.25530	PB.7879.1	3	0	0	0	0	0	0	0	1	0	1	1	0	0	0	0	0	0	0	0	0	3
Cbu_mRNA.13499	PB.12252.1	4	0	0	0	0	0	0	0	2	0	1	0	1	0	0	0	0	0	0	0	0	4
Cbu_mRNA.13499	PB.12252.2	3	0	0	0	0	0	0	0	0	1	1	0	1	0	0	0	0	0	0	0	0	3
Cbu_mRNA.13499	PB.12252.3	4	0	0	0	0	0	0	0	0	1	0	1	2	0	0	0	0	0	0	0	0	4
Cbu_mRNA.13499	PB.12252.4	1	0	0	0	0	0	0	0	0	0	1	0	0	0	0	0	0	0	0	0	0	1
Cbu_mRNA.9990	PB.1469.1	2	0	0	0	0	0	0	0	0	0	1	1	0	0	0	0	0	0	0	0	0	2
Cbu_mRNA.18095	PB.10334.1	2	0	0	0	0	0	0	0	0	0	1	1	0	0	0	0	0	0	0	0	0	2
Cbu_mRNA.18095	PB.10333.1	2	0	0	0	0	0	0	0	0	0	1	1	0	0	0	0	0	0	0	0	0	2
Cbu_mRNA.9734	PB.19964.1	4	1	0	0	0	0	0	0	1	0	1	1	0	0	0	0	0	0	0	0	0	4
Cbu_mRNA.9734	PB.19964.2	3	1	0	0	0	0	0	0	0	1	1	0	0	0	0	0	0	0	0	0	0	3
Cbu_mRNA.9734	PB.19964.3	2	1	0	0	0	0	0	0	0	0	1	0	0	0	0	0	0	0	0	0	0	2
Cbu_mRNA.9734	PB.19964.5	2	1	0	0	0	0	0	0	0	0	1	0	0	0	0	0	0	0	0	0	0	2
Cbu_mRNA.9734	PB.19964.4	6	5	0	0	0	0	0	0	0	0	1	0	0	0	0	0	0	0	0	0	0	6
Cbu_mRNA.9734	PB.19964.7	1	0	0	0	0	0	0	0	0	0	1	0	0	0	0	0	0	0	0	0	0	1
Cbu_mRNA.9734	PB.19964.6	2	1	0	0	0	0	0	0	0	0	1	0	0	0	0	0	0	0	0	0	0	2
Cbu_mRNA.6106	PB.17159.1	2	0	0	0	0	0	0	0	0	0	1	1	0	0	0	0	0	0	0	0	0	2
Cbu_mRNA.15476	PB.51.3	1	0	0	0	0	0	0	0	0	0	0	1	0	0	0	0	0	0	0	0	0	1
Cbu_mRNA.15476	PB.51.2	1	0	0	0	0	0	0	0	0	0	1	0	0	0	0	0	0	0	0	0	0	1
Cbu_mRNA.146	PB.2257.1	2	0	0	0	0	0	0	0	0	0	1	1	0	0	0	0	0	0	0	0	0	2
Cbu_mRNA.17911	PB.1726.3	1	0	0	1	0	0	0	0	0	0	0	0	0	0	0	0	0	0	0	0	0	1
Cbu_mRNA.17911	PB.1726.2	3	0	1	0	0	0	0	0	0	0	1	1	0	0	0	0	0	0	0	0	0	3
Cbu_mRNA.544	PB.13339.1	2	0	0	0	0	0	0	0	0	0	1	1	0	0	0	0	0	0	0	0	0	2
Cbu_mRNA.19897	PB.7708.1	1	0	0	0	0	0	0	0	0	0	0	1	0	0	0	0	0	0	0	0	0	1
Cbu_mRNA.19897	PB.7708.2	1	0	0	0	0	0	0	0	0	0	1	0	0	0	0	0	0	0	0	0	0	1
Cbu_mRNA.22172	PB.16515.1	2	0	0	0	0	0	0	0	0	0	1	1	0	0	0	0	0	0	0	0	0	2
Cbu_mRNA.15789	PB.20554.1	2	0	0	0	0	0	0	0	0	0	1	1	0	0	0	0	0	0	0	0	0	2
Cbu_mRNA.21007	PB.672.1	2	0	0	0	0	0	0	0	0	0	1	1	0	0	0	0	0	0	0	0	0	2
Cbu_mRNA.16429	PB.7610.2	2	0	0	0	0	0	0	0	0	0	1	0	0	0	1	0	0	0	0	0	0	2
Cbu_mRNA.16429	PB.7610.1	3	0	0	0	0	0	0	0	0	0	1	1	0	1	0	0	0	0	0	0	0	3
Cbu_mRNA.2248	PB.14491.1	2	0	0	0	0	0	0	0	0	0	1	1	0	0	0	0	0	0	0	0	0	2
Cbu_mRNA.3331	PB.4971.1	2	0	0	0	0	0	0	0	0	0	1	1	0	0	0	0	0	0	0	0	0	2
Cbu_mRNA.14337	PB.12033.1	2	0	0	0	0	0	0	0	0	0	1	1	0	0	0	0	0	0	0	0	0	2
Cbu_mRNA.284	PB.17034.1	2	0	0	0	0	0	0	0	0	0	1	1	0	0	0	0	0	0	0	0	0	2
Cbu_mRNA.24	PB.8113.2	1	0	0	0	0	0	0	0	0	0	1	0	0	0	0	0	0	0	0	0	0	1
Cbu_mRNA.24	PB.8113.1	1	0	0	0	0	0	0	0	0	0	0	1	0	0	0	0	0	0	0	0	0	1
Cbu_mRNA.23093	PB.492.1	2	0	0	0	0	0	0	0	0	0	1	1	0	0	0	0	0	0	0	0	0	2
Cbu_mRNA.4608	PB.3394.2	2	0	0	0	0	0	0	0	0	0	1	1	0	0	0	0	0	0	0	0	0	2
Cbu_mRNA.4608	PB.3394.3	1	0	0	0	0	0	0	0	0	0	1	0	0	0	0	0	0	0	0	0	0	1
Cbu_mRNA.20227	PB.3953.1	2	0	0	0	0	0	0	0	0	0	1	1	0	0	0	0	0	0	0	0	0	2
Cbu_mRNA.27287	PB.8293.4	2	0	1	0	0	0	0	0	0	0	1	0	0	0	0	0	0	0	0	0	0	2
Cbu_mRNA.27287	PB.8293.1	2	0	1	0	0	0	0	0	0	0	1	0	0	0	0	0	0	0	0	0	0	2
Cbu_mRNA.27287	PB.8293.3	4	0	0	3	0	0	0	0	0	0	1	0	0	0	0	0	0	0	0	0	0	4
Cbu_mRNA.27287	PB.8293.2	3	0	1	0	0	0	0	0	0	0	1	1	0	0	0	0	0	0	0	0	0	3
Cbu_mRNA.9690	PB.19984.1	2	0	0	0	0	0	0	0	0	0	1	1	0	0	0	0	0	0	0	0	0	2
Cbu_mRNA.4414	PB.8501.1	2	0	0	0	0	0	0	0	0	0	1	1	0	0	0	0	0	0	0	0	0	2
Cbu_mRNA.2122	PB.17882.1	2	0	0	0	0	0	0	0	0	0	1	1	0	0	0	0	0	0	0	0	0	2
Cbu_mRNA.9429	PB.15273.1	2	0	0	0	0	0	0	0	0	0	1	1	0	0	0	0	0	0	0	0	0	2
Cbu_mRNA.16668	PB.6247.1	2	0	0	0	0	0	0	0	0	0	1	1	0	0	0	0	0	0	0	0	0	2
Cbu_mRNA.23107	PB.482.1	2	0	0	0	0	0	0	0	0	0	1	1	0	0	0	0	0	0	0	0	0	2
Cbu_mRNA.22288	PB.18848.1	2	0	0	0	0	0	0	0	0	0	1	1	0	0	0	0	0	0	0	0	0	2
Cbu_mRNA.26133	PB.9182.1	2	0	0	0	0	0	0	0	0	0	1	1	0	0	0	0	0	0	0	0	0	2
Cbu_mRNA.2060	PB.3474.2	2	0	0	0	0	0	0	0	0	0	1	1	0	0	0	0	0	0	0	0	0	2
Cbu_mRNA.2060	PB.3474.1	1	0	0	0	0	0	0	0	0	0	0	1	0	0	0	0	0	0	0	0	0	1
Cbu_mRNA.6300	PB.19330.1	2	0	0	0	0	0	0	0	0	0	1	1	0	0	0	0	0	0	0	0	0	2
Cbu_mRNA.6148	PB.14186.1	2	0	0	0	0	0	0	0	0	0	1	1	0	0	0	0	0	0	0	0	0	2
Cbu_mRNA.9755	PB.20047.1	2	0	0	0	0	0	0	0	0	0	1	1	0	0	0	0	0	0	0	0	0	2
Cbu_mRNA.12307	PB.10811.1	2	0	0	0	0	0	0	0	0	0	1	1	0	0	0	0	0	0	0	0	0	2
Cbu_mRNA.15729	PB.20503.1	2	0	0	0	0	0	1	0	0	0	1	0	0	0	0	0	0	0	0	0	0	2
Cbu_mRNA.15729	PB.20503.2	4	0	0	0	0	0	0	2	0	1	0	1	0	0	0	0	0	0	0	0	0	4
Cbu_mRNA.15729	PB.20503.3	2	0	0	0	0	0	1	0	1	0	0	0	0	0	0	0	0	0	0	0	0	2
Cbu_mRNA.24188	PB.6902.2	1	0	0	0	0	0	0	0	0	0	1	0	0	0	0	0	0	0	0	0	0	1
Cbu_mRNA.24188	PB.6902.1	2	0	0	0	0	0	0	0	0	0	1	1	0	0	0	0	0	0	0	0	0	2
Cbu_mRNA.24717	PB.5571.1	2	0	1	0	0	0	0	0	0	0	0	1	0	0	0	0	0	0	0	0	0	2
Cbu_mRNA.24717	PB.5571.2	2	0	1	0	0	0	0	0	0	0	0	1	0	0	0	0	0	0	0	0	0	2
Cbu_mRNA.24717	PB.5571.5	1	0	0	0	0	0	0	0	0	0	0	1	0	0	0	0	0	0	0	0	0	1
Cbu_mRNA.24717	PB.5571.6	4	0	0	2	0	0	0	0	0	0	1	1	0	0	0	0	0	0	0	0	0	4
Cbu_mRNA.3416	PB.10427.1	2	0	0	0	0	0	0	0	0	0	1	1	0	0	0	0	0	0	0	0	0	2
Cbu_mRNA.12092	PB.14903.26	1	0	0	0	0	0	0	0	0	0	1	0	0	0	0	0	0	0	0	0	0	1
Cbu_mRNA.12092	PB.14903.25	1	0	0	0	0	0	0	0	0	0	1	0	0	0	0	0	0	0	0	0	0	1
Cbu_mRNA.25313	PB.9106.1	2	0	0	0	0	0	0	0	0	0	1	1	0	0	0	0	0	0	0	0	0	2
Cbu_mRNA.12109	PB.14890.3	2	0	0	0	0	0	0	0	0	0	1	1	0	0	0	0	0	0	0	0	0	2
Cbu_mRNA.12109	PB.14890.4	1	0	0	0	0	0	0	0	0	0	1	0	0	0	0	0	0	0	0	0	0	1
Cbu_mRNA.12109	PB.14890.2	1	0	0	0	0	0	0	0	0	0	1	0	0	0	0	0	0	0	0	0	0	1
Cbu_mRNA.12109	PB.14890.1	1	0	0	0	0	0	0	0	0	0	1	0	0	0	0	0	0	0	0	0	0	1
Cbu_mRNA.19670	PB.20214.3	2	0	0	0	0	0	0	0	0	0	0	1	0	0	0	0	0	1	0	0	0	2
Cbu_mRNA.19670	PB.20214.2	2	0	0	0	0	0	0	0	0	0	0	1	0	0	0	0	0	1	0	0	0	2
Cbu_mRNA.19670	PB.20214.1	3	0	0	0	0	0	0	0	0	0	0	1	0	0	0	0	0	0	2	0	0	3
Cbu_mRNA.15309	PB.20238.1	1	0	0	0	0	0	0	0	0	0	1	0	0	0	0	0	0	0	0	0	0	1
Cbu_mRNA.15309	PB.20238.2	1	0	0	0	0	0	0	0	0	0	0	1	0	0	0	0	0	0	0	0	0	1
Cbu_mRNA.23972	PB.9365.1	3	1	0	1	0	0	0	0	0	0	0	1	0	0	0	0	0	0	0	0	0	3
Cbu_mRNA.23972	PB.9365.2	3	1	1	0	0	0	0	0	0	0	1	0	0	0	0	0	0	0	0	0	0	3
Cbu_mRNA.14434	PB.12006.1	2	0	0	0	0	0	0	0	0	0	1	1	0	0	0	0	0	0	0	0	0	2
Cbu_mRNA.13428	PB.12261.1	2	0	0	0	0	0	0	0	0	0	1	1	0	0	0	0	0	0	0	0	0	2
Cbu_mRNA.1318	PB.8071.3	2	0	0	1	0	0	0	0	0	0	1	0	0	0	0	0	0	0	0	0	0	2
Cbu_mRNA.1318	PB.8071.2	1	0	1	0	0	0	0	0	0	0	0	0	0	0	0	0	0	0	0	0	0	1
Cbu_mRNA.1318	PB.8071.1	1	0	0	0	0	0	0	0	0	0	0	1	0	0	0	0	0	0	0	0	0	1
Cbu_mRNA.7514	PB.378.1	2	0	0	0	0	0	0	0	0	0	1	1	0	0	0	0	0	0	0	0	0	2
Cbu_mRNA.26055	PB.10466.1	2	0	0	0	0	0	0	0	0	0	1	1	0	0	0	0	0	0	0	0	0	2
Cbu_mRNA.1594	PB.7147.1	2	0	1	0	0	0	0	0	0	0	0	1	0	0	0	0	0	0	0	0	0	2
Cbu_mRNA.1594	PB.7147.2	3	0	0	1	0	0	0	0	0	0	1	1	0	0	0	0	0	0	0	0	0	3
Cbu_mRNA.12167	PB.14955.1	2	0	0	0	0	0	0	0	0	0	1	1	0	0	0	0	0	0	0	0	0	2
Cbu_mRNA.1516	PB.7136.1	2	0	0	0	0	0	0	0	0	0	1	1	0	0	0	0	0	0	0	0	0	2
Cbu_mRNA.1516	PB.7136.2	1	0	0	0	0	0	0	0	0	0	1	0	0	0	0	0	0	0	0	0	0	1
Cbu_mRNA.27662	PB.13019.2	2	1	0	0	0	0	0	0	0	0	1	0	0	0	0	0	0	0	0	0	0	2
Cbu_mRNA.27662	PB.13019.3	1	0	0	0	0	0	0	0	0	0	1	0	0	0	0	0	0	0	0	0	0	1
Cbu_mRNA.27662	PB.13019.1	2	1	0	0	0	0	0	0	0	0	0	1	0	0	0	0	0	0	0	0	0	2
Cbu_mRNA.4819	PB.8863.1	2	0	0	0	0	0	0	0	0	0	1	1	0	0	0	0	0	0	0	0	0	2
Cbu_mRNA.21170	PB.12905.3	1	0	0	0	0	0	0	0	0	0	1	0	0	0	0	0	0	0	0	0	0	1
Cbu_mRNA.21170	PB.12905.2	1	0	0	0	0	0	0	0	0	0	0	1	0	0	0	0	0	0	0	0	0	1
Cbu_mRNA.21170	PB.12905.1	1	0	0	0	0	0	0	0	0	0	0	1	0	0	0	0	0	0	0	0	0	1
Cbu_mRNA.21170	PB.12904.1	2	0	0	0	0	0	0	0	0	0	1	1	0	0	0	0	0	0	0	0	0	2
Cbu_mRNA.17979	PB.21095.3	2	0	0	0	0	0	0	0	0	0	1	0	1	0	0	0	0	0	0	0	0	2
Cbu_mRNA.17979	PB.21095.2	3	0	0	0	0	0	0	0	0	0	1	0	2	0	0	0	0	0	0	0	0	3
Cbu_mRNA.17979	PB.21095.1	3	0	0	0	0	0	0	0	0	0	1	1	1	0	0	0	0	0	0	0	0	3
Cbu_mRNA.6318	PB.21563.1	3	0	0	0	0	0	0	0	1	0	0	1	1	0	0	0	0	0	0	0	0	3
Cbu_mRNA.6318	PB.21563.3	2	0	0	0	0	0	0	0	0	0	1	0	0	0	1	0	0	0	0	0	0	2
Cbu_mRNA.6318	PB.21563.2	4	0	0	0	0	0	0	0	0	1	1	0	1	1	0	0	0	0	0	0	0	4
Cbu_mRNA.6318	PB.21564.1	2	0	0	0	0	0	0	0	0	0	1	1	0	0	0	0	0	0	0	0	0	2
Cbu_mRNA.13756	PB.2956.1	2	0	0	0	0	0	0	0	0	0	1	1	0	0	0	0	0	0	0	0	0	2
Cbu_mRNA.19476	PB.404.1	2	0	0	0	0	0	0	0	0	0	1	1	0	0	0	0	0	0	0	0	0	2
Cbu_mRNA.13923	PB.10920.1	2	0	0	0	0	0	0	0	0	0	1	1	0	0	0	0	0	0	0	0	0	2
Cbu_mRNA.21570	PB.20904.3	2	0	0	0	0	0	0	0	0	0	1	1	0	0	0	0	0	0	0	0	0	2
Cbu_mRNA.21570	PB.20904.1	1	0	0	0	0	0	0	0	0	0	0	1	0	0	0	0	0	0	0	0	0	1
Cbu_mRNA.21570	PB.20904.2	1	0	0	0	0	0	0	0	0	0	0	1	0	0	0	0	0	0	0	0	0	1
Cbu_mRNA.8586	PB.10004.1	1	0	0	0	0	0	0	0	0	0	0	1	0	0	0	0	0	0	0	0	0	1
Cbu_mRNA.8586	PB.10004.2	1	0	0	0	0	0	0	0	0	0	1	0	0	0	0	0	0	0	0	0	0	1
Cbu_mRNA.8586	PB.10005.1	1	0	0	0	0	0	0	0	0	0	0	1	0	0	0	0	0	0	0	0	0	1
Cbu_mRNA.8586	PB.10005.2	1	0	0	0	0	0	0	0	0	0	1	0	0	0	0	0	0	0	0	0	0	1
Cbu_mRNA.8389	PB.3176.1	3	0	0	0	0	0	0	0	0	0	1	1	0	0	0	0	0	0	0	0	1	3
Cbu_mRNA.8389	PB.3176.2	2	0	0	0	0	0	0	0	0	0	1	0	0	0	0	0	0	0	0	1	0	2
Cbu_mRNA.17448	PB.13255.1	2	0	0	0	0	0	0	0	0	0	1	1	0	0	0	0	0	0	0	0	0	2
Cbu_mRNA.25310	PB.9076.1	2	0	0	0	0	0	0	0	0	0	1	1	0	0	0	0	0	0	0	0	0	2
Cbu_mRNA.11456	PB.7224.1	2	0	0	0	0	0	0	0	0	0	1	1	0	0	0	0	0	0	0	0	0	2
Cbu_mRNA.16687	PB.6178.1	3	0	0	0	0	0	0	0	0	0	1	1	0	0	0	0	0	0	0	1	0	3
Cbu_mRNA.16687	PB.6178.3	1	0	0	0	0	0	0	0	0	0	1	0	0	0	0	0	0	0	0	0	0	1
Cbu_mRNA.16687	PB.6178.2	2	0	0	0	0	0	0	0	0	0	1	0	0	0	0	0	0	0	0	0	1	2
Cbu_mRNA.16822	PB.16717.1	2	0	0	0	0	0	0	0	0	0	1	1	0	0	0	0	0	0	0	0	0	2
Cbu_mRNA.19748	PB.20963.1	2	0	0	0	0	0	0	0	0	0	1	1	0	0	0	0	0	0	0	0	0	2
Cbu_mRNA.17303	PB.5574.1	2	0	0	0	0	0	0	0	0	0	1	1	0	0	0	0	0	0	0	0	0	2
Cbu_mRNA.734	PB.9701.2	2	0	0	0	0	0	0	0	0	0	1	1	0	0	0	0	0	0	0	0	0	2
Cbu_mRNA.12380	PB.1346.1	2	0	0	0	0	0	0	0	0	0	1	1	0	0	0	0	0	0	0	0	0	2
Cbu_mRNA.12050	PB.14904.2	2	0	0	0	1	0	0	0	0	0	0	1	0	0	0	0	0	0	0	0	0	2
Cbu_mRNA.12050	PB.14904.3	2	0	0	0	0	1	0	0	0	0	0	1	0	0	0	0	0	0	0	0	0	2
Cbu_mRNA.8812	PB.8399.1	2	0	0	0	0	0	0	0	0	0	1	1	0	0	0	0	0	0	0	0	0	2
Cbu_mRNA.24055	PB.5367.1	2	0	0	0	0	0	0	0	0	0	1	1	0	0	0	0	0	0	0	0	0	2
Cbu_mRNA.24055	PB.5368.1	2	0	0	0	0	0	0	0	0	0	1	1	0	0	0	0	0	0	0	0	0	2
Cbu_mRNA.14864	PB.14291.1	2	0	0	0	0	0	0	0	0	0	1	1	0	0	0	0	0	0	0	0	0	2
Cbu_mRNA.14864	PB.14290.1	2	0	0	0	0	0	0	0	0	0	1	1	0	0	0	0	0	0	0	0	0	2
Cbu_mRNA.14864	PB.14290.2	1	0	0	0	0	0	0	0	0	0	0	1	0	0	0	0	0	0	0	0	0	1
Cbu_mRNA.23161	PB.487.1	2	0	0	0	0	0	0	0	0	0	1	1	0	0	0	0	0	0	0	0	0	2
Cbu_mRNA.7146	PB.17301.2	1	1	0	0	0	0	0	0	0	0	0	0	0	0	0	0	0	0	0	0	0	1
Cbu_mRNA.7146	PB.17301.1	3	1	0	0	0	0	0	0	0	0	1	1	0	0	0	0	0	0	0	0	0	3
Cbu_mRNA.18350	PB.2112.1	2	0	0	0	0	0	0	0	0	0	1	1	0	0	0	0	0	0	0	0	0	2
Cbu_mRNA.438	PB.15707.1	2	0	0	0	0	0	0	0	0	0	1	1	0	0	0	0	0	0	0	0	0	2
Cbu_mRNA.16964	PB.4744.4	3	0	0	0	0	0	0	0	0	0	1	1	0	1	0	0	0	0	0	0	0	3
Cbu_mRNA.16964	PB.4744.1	2	0	1	0	0	0	0	0	0	0	1	0	0	0	0	0	0	0	0	0	0	2
Cbu_mRNA.16964	PB.4744.2	4	0	0	1	0	0	0	0	0	0	1	0	0	0	2	0	0	0	0	0	0	4
Cbu_mRNA.16964	PB.4744.3	2	0	0	0	0	0	0	0	0	0	1	0	0	1	0	0	0	0	0	0	0	2
Cbu_mRNA.19185	PB.10934.1	2	0	0	0	0	0	0	0	0	0	1	1	0	0	0	0	0	0	0	0	0	2
Cbu_mRNA.8876	PB.8370.1	2	0	0	0	0	0	0	0	0	0	1	1	0	0	0	0	0	0	0	0	0	2
Cbu_mRNA.7663	PB.16069.2	1	0	0	0	0	0	0	0	0	0	0	1	0	0	0	0	0	0	0	0	0	1
Cbu_mRNA.7663	PB.16069.3	1	0	0	0	0	0	0	0	0	0	0	1	0	0	0	0	0	0	0	0	0	1
Cbu_mRNA.7663	PB.16069.4	2	0	0	0	0	0	0	0	0	0	1	1	0	0	0	0	0	0	0	0	0	2
Cbu_mRNA.21893	PB.19433.4	2	0	0	0	0	0	0	0	0	0	0	1	0	0	1	0	0	0	0	0	0	2
Cbu_mRNA.21893	PB.19433.5	6	0	1	0	0	0	0	0	0	0	1	0	0	4	0	0	0	0	0	0	0	6
Cbu_mRNA.21893	PB.19433.6	1	0	0	0	0	0	0	0	0	0	1	0	0	0	0	0	0	0	0	0	0	1
Cbu_mRNA.21893	PB.19433.7	2	0	0	0	0	0	0	0	0	0	1	0	0	0	1	0	0	0	0	0	0	2
Cbu_mRNA.21893	PB.19433.1	2	0	0	0	0	0	0	0	0	0	0	1	0	0	1	0	0	0	0	0	0	2
Cbu_mRNA.21893	PB.19433.2	2	0	0	0	0	0	0	0	0	0	0	1	0	0	1	0	0	0	0	0	0	2
Cbu_mRNA.21893	PB.19433.3	2	0	0	1	0	0	0	0	0	0	1	0	0	0	0	0	0	0	0	0	0	2
Cbu_mRNA.1619	PB.7106.1	2	0	0	0	0	0	0	0	0	0	1	1	0	0	0	0	0	0	0	0	0	2
Cbu_mRNA.2653	PB.766.1	2	0	0	0	0	0	0	0	0	0	1	1	0	0	0	0	0	0	0	0	0	2
Cbu_mRNA.8920	PB.10159.2	3	2	0	0	0	0	0	0	0	0	1	0	0	0	0	0	0	0	0	0	0	3
Cbu_mRNA.8920	PB.10159.4	5	4	0	0	0	0	0	0	0	0	1	0	0	0	0	0	0	0	0	0	0	5
Cbu_mRNA.8920	PB.10159.3	5	4	0	0	0	0	0	0	0	0	1	0	0	0	0	0	0	0	0	0	0	5
Cbu_mRNA.8920	PB.10159.1	4	2	0	0	0	0	0	0	0	0	1	1	0	0	0	0	0	0	0	0	0	4
Cbu_mRNA.25012	PB.7991.1	2	0	0	0	0	0	0	0	0	0	1	1	0	0	0	0	0	0	0	0	0	2
Cbu_mRNA.25012	PB.7991.2	1	0	0	0	0	0	0	0	0	0	1	0	0	0	0	0	0	0	0	0	0	1
Cbu_mRNA.25531	PB.7838.1	2	0	0	0	0	0	0	0	0	0	1	1	0	0	0	0	0	0	0	0	0	2
Cbu_mRNA.2464	PB.13720.1	2	0	0	0	0	0	0	0	0	0	1	1	0	0	0	0	0	0	0	0	0	2
Cbu_mRNA.9625	PB.270.1	2	0	0	0	0	0	0	0	0	0	1	1	0	0	0	0	0	0	0	0	0	2
Cbu_mRNA.5065	PB.18208.3	1	0	0	0	0	0	0	0	0	0	0	0	0	0	1	0	0	0	0	0	0	1
Cbu_mRNA.5065	PB.18208.2	2	0	1	0	0	0	0	0	0	0	0	0	0	1	0	0	0	0	0	0	0	2
Cbu_mRNA.5065	PB.18208.1	3	0	0	1	0	0	0	0	0	0	1	1	0	0	0	0	0	0	0	0	0	3
Cbu_mRNA.9916	PB.14852.2	5	0	0	0	0	0	0	0	0	0	1	0	2	2	0	0	0	0	0	0	0	5
Cbu_mRNA.9916	PB.14852.5	3	0	0	0	0	0	0	0	0	0	1	0	0	2	0	0	0	0	0	0	0	3
Cbu_mRNA.9916	PB.14852.1	5	0	0	0	0	0	0	0	0	0	1	1	1	0	2	0	0	0	0	0	0	5
Cbu_mRNA.9916	PB.14852.3	4	0	0	0	0	0	0	0	0	0	1	0	1	0	2	0	0	0	0	0	0	4
Cbu_mRNA.19856	PB.9326.2	2	0	0	1	0	0	0	0	0	0	0	1	0	0	0	0	0	0	0	0	0	2
Cbu_mRNA.19856	PB.9326.1	2	0	1	0	0	0	0	0	0	0	1	0	0	0	0	0	0	0	0	0	0	2
Cbu_mRNA.590	PB.1678.1	2	0	0	0	0	0	0	0	0	0	1	1	0	0	0	0	0	0	0	0	0	2
Cbu_mRNA.20996	PB.17538.1	2	0	0	0	0	0	0	0	0	0	1	1	0	0	0	0	0	0	0	0	0	2
Cbu_mRNA.23182	PB.7243.1	2	0	0	0	0	0	0	0	0	0	1	1	0	0	0	0	0	0	0	0	0	2
Cbu_mRNA.3235	PB.2089.1	2	0	1	0	0	0	0	0	0	0	0	1	0	0	0	0	0	0	0	0	0	2
Cbu_mRNA.3235	PB.2089.2	1	0	0	0	0	0	0	0	0	0	0	1	0	0	0	0	0	0	0	0	0	1
Cbu_mRNA.3235	PB.2089.3	3	0	0	1	0	0	0	0	0	0	1	1	0	0	0	0	0	0	0	0	0	3
Cbu_mRNA.19288	PB.19220.2	3	0	0	0	0	0	0	0	0	0	1	0	0	2	0	0	0	0	0	0	0	3
Cbu_mRNA.19288	PB.19220.3	2	0	0	0	0	0	0	0	0	0	1	0	0	0	1	0	0	0	0	0	0	2
Cbu_mRNA.19288	PB.19220.1	3	0	0	0	0	0	0	0	0	0	1	1	0	0	1	0	0	0	0	0	0	3
Cbu_mRNA.16621	PB.6157.1	1	0	0	0	0	0	0	0	0	0	0	1	0	0	0	0	0	0	0	0	0	1
Cbu_mRNA.16621	PB.6157.2	1	0	0	0	0	0	0	0	0	0	1	0	0	0	0	0	0	0	0	0	0	1
Cbu_mRNA.24153	PB.11464.1	2	0	0	0	0	0	0	0	0	0	1	1	0	0	0	0	0	0	0	0	0	2
Cbu_mRNA.874	PB.11862.1	2	0	0	0	0	0	0	0	0	0	1	1	0	0	0	0	0	0	0	0	0	2
Cbu_mRNA.18815	PB.4287.1	2	0	0	0	0	0	0	0	0	0	1	1	0	0	0	0	0	0	0	0	0	2
Cbu_mRNA.27073	PB.17973.1	3	0	1	0	0	0	0	0	0	0	1	1	0	0	0	0	0	0	0	0	0	3
Cbu_mRNA.27073	PB.17973.2	1	0	0	1	0	0	0	0	0	0	0	0	0	0	0	0	0	0	0	0	0	1
Cbu_mRNA.27737	PB.13005.1	2	0	0	0	0	0	0	0	0	1	0	1	0	0	0	0	0	0	0	0	0	2
Cbu_mRNA.27737	PB.13005.2	2	0	0	0	0	0	0	0	1	0	1	0	0	0	0	0	0	0	0	0	0	2
Cbu_mRNA.1014	PB.9405.1	4	0	0	2	0	0	0	0	0	0	1	1	0	0	0	0	0	0	0	0	0	4
Cbu_mRNA.1014	PB.9405.3	2	0	1	0	0	0	0	0	0	0	1	0	0	0	0	0	0	0	0	0	0	2
Cbu_mRNA.1014	PB.9405.2	2	0	1	0	0	0	0	0	0	0	1	0	0	0	0	0	0	0	0	0	0	2
Cbu_mRNA.22407	PB.2692.2	1	0	0	0	0	0	0	0	0	0	1	0	0	0	0	0	0	0	0	0	0	1
Cbu_mRNA.22407	PB.2692.1	2	0	0	0	0	0	0	0	0	0	1	1	0	0	0	0	0	0	0	0	0	2
Cbu_mRNA.9383	PB.20162.1	2	0	0	0	0	0	0	0	0	0	1	1	0	0	0	0	0	0	0	0	0	2
Cbu_mRNA.25303	PB.9085.9	4	0	0	1	0	0	0	0	0	0	1	0	1	0	0	0	0	0	0	0	1	4
Cbu_mRNA.25303	PB.9085.7	2	0	0	1	0	0	0	0	0	0	1	0	0	0	0	0	0	0	0	0	0	2
Cbu_mRNA.25303	PB.9085.11	3	0	0	0	0	0	0	0	0	0	0	1	0	0	1	0	0	0	0	1	0	3
Cbu_mRNA.25303	PB.9085.10	3	0	0	1	0	0	0	0	0	0	1	0	1	0	0	0	0	0	0	0	0	3
Cbu_mRNA.25303	PB.9085.12	5	0	3	0	0	0	0	0	0	0	1	0	0	1	0	0	0	0	0	0	0	5
Cbu_mRNA.1003	PB.6681.2	2	0	0	0	0	0	0	0	0	0	1	1	0	0	0	0	0	0	0	0	0	2
Cbu_mRNA.1003	PB.6681.1	1	0	0	0	0	0	0	0	0	0	0	1	0	0	0	0	0	0	0	0	0	1
Cbu_mRNA.21937	PB.19491.1	2	0	0	0	0	0	0	0	0	0	1	1	0	0	0	0	0	0	0	0	0	2
Cbu_mRNA.6506	PB.2996.1	2	0	0	0	0	0	0	0	0	0	1	1	0	0	0	0	0	0	0	0	0	2
Cbu_mRNA.4311	PB.1512.1	3	0	1	0	0	0	0	0	0	0	1	1	0	0	0	0	0	0	0	0	0	3
Cbu_mRNA.4311	PB.1512.2	1	0	0	1	0	0	0	0	0	0	0	0	0	0	0	0	0	0	0	0	0	1
Cbu_mRNA.27024	PB.10128.2	2	0	0	0	0	0	0	0	0	0	1	0	0	0	1	0	0	0	0	0	0	2
Cbu_mRNA.27024	PB.10128.1	2	0	0	0	0	0	0	0	0	0	0	1	0	1	0	0	0	0	0	0	0	2
Cbu_mRNA.1230	PB.16142.2	2	2	0	0	0	0	0	0	0	0	0	0	0	0	0	0	0	0	0	0	0	2
Cbu_mRNA.1230	PB.16142.5	5	5	0	0	0	0	0	0	0	0	0	0	0	0	0	0	0	0	0	0	0	5
Cbu_mRNA.1230	PB.16142.3	3	2	0	0	0	0	0	0	0	0	1	0	0	0	0	0	0	0	0	0	0	3
Cbu_mRNA.1230	PB.16142.1	6	5	0	0	0	0	0	0	0	0	0	1	0	0	0	0	0	0	0	0	0	6
Cbu_mRNA.1230	PB.16142.4	2	2	0	0	0	0	0	0	0	0	0	0	0	0	0	0	0	0	0	0	0	2
Cbu_mRNA.16408	PB.7680.1	2	0	0	0	0	0	0	0	0	0	1	1	0	0	0	0	0	0	0	0	0	2
Cbu_mRNA.13535	PB.14592.1	2	0	0	0	0	0	0	0	0	0	1	1	0	0	0	0	0	0	0	0	0	2
Cbu_mRNA.2721	PB.10708.2	3	0	0	3	0	0	0	0	0	0	0	0	0	0	0	0	0	0	0	0	0	3
Cbu_mRNA.2721	PB.10708.3	2	0	1	0	0	0	0	0	0	0	0	1	0	0	0	0	0	0	0	0	0	2
Cbu_mRNA.2721	PB.10708.1	3	0	2	0	0	0	0	0	0	0	1	0	0	0	0	0	0	0	0	0	0	3
