# Supplementary material for: Multi-omics sequencing provides insight into floral transition in Catalpa bungei. C.A. Mey
Source: BMC Genomics. 2020 Jul 22;21:508. doi: 10.1186/s12864-020-06918-y (PMC7376858; doi:10.1186/s12864-020-06918-y)
Supplement: Supplementary file 21 — Additional file 21: Table S12. Summary of primers used in this study. [file 12864_2020_6918_MOESM21_ESM.xlsx]

## Sheet: Sheet1
Gene ID	Primer sequence
for AS validation
PB.12992/PB.12540-F	CAGCACCCTTTCCCTGTAGA
PB.12992/PB.12540-R	TTCCTTGAGCTTCGTGTCCT
PB.7492/PB.7152-F	ACCACCAGCATCAGAATCCA
PB.7492/PB.7152-R	TTCTGTCATGTTCGCCAAGC
PB.7567/PB.7217-F	ATGTGGGAGGAGATGTCATGG
PB.7567/PB.7217-R	ATAAAGCTGAGAAGGCAAGCG
PB.14394/PB.13912-F	TAGGACACAGAGGTTGAACACA
PB.14394/PB.13912-R	AGAGAGGCTAAGGATGTGGATG
PB.6340/PB.6008-F	ACAGGAAGCGGAAGTGTACA
PB.6340/PB.6008-R	ACCCCAATTCCAACATCCCT
PB.21026/PB.20238-F	ACTAGTCTCACCAAAACCAGGA
PB.21026/PB.20238-R	CTTCCGGCGTAAAATACCAGAG
PB.7884/PB.7511-F	TGTGGAGCAGGTTCATGGTT
PB.7884/PB.7511-R	ATTCCGTGCTCTCTATCCCG
PB.908/PB.845-F	TCTCCACGGATTCTCTTCTCAAT
PB.908/PB.845-R	TGATAATACATACGTCGCCAAGC
PB.2536/PB.2437-F	GACGATCTATCCCCATCCAC
PB.2536/PB.2437-R	CCATTAGAGTTACAGCCCGT
PB.4917/PB.4729-F	TGGTTGCATAGTTCTGTCCCT
PB.4917/PB.4729-R	TTCTGCCCAAGTTCAGCTCTA
PB.18987/PB.18254-F	CTTTCGCTCAGCACTCTTCTC
PB.18987/PB.18254-R	AGGAATGATCTACGCCACCAT
PB.16503/PB.15935-F	CGGCTCCAGGTGATAGACAT
PB.16503/PB.15935-R	TGCACCTCCAATCCCATCTT
PB.19037/PB.18302-F	TCTTCGGTTCTGTCTGCTGA
PB.19037/PB.18302-R	GTCGTCCTTGCATGATCCAC
for mRNA validation
Cbu_mRNA.23986-F	TTTCAAGATGCAGGGCGACT
Cbu_mRNA.23986-R	AGTCGCTTGCACCTCTTTCA
Cbu_mRNA.8766-F	ACACCACAACAAAATCCAGGAG
Cbu_mRNA.8766-R	CACCCAATGCTTGCGAACTATA
Cbu_mRNA.16545-F	GACGTGGTTGAGGAGGTACAG
Cbu_mRNA.16545-R	GTACCCATTTCCGACACCCTT
Cbu_mRNA.13803-F	TATTCAGACACCACAGGCACC
Cbu_mRNA.13803-R	TTCACTTGTCTCACACTCCCG
Cbu_mRNA.9926-F	TACGCTACGATTGTGGACCC
Cbu_mRNA.9926-R	GCCCAACCCAGTAAACCCAA
Cbu_mRNA.4583-F	TTCTCGTCATCTGCAACCCC
Cbu_mRNA.4583-R	CCCTCCACATCCGAATCTGG
Cbu_mRNA.19542-F	GTGGAGGACGAGAAGAAGCC
Cbu_mRNA.19542-R	CTCATCTGGTGTCTGCTCCC
Cbu_mRNA.20331-F	CAAGCTTTCGGGAACTTTGGG
Cbu_mRNA.20331-R	TTGATCGGTCGGTAAGCTGAG
Cbu_mRNA.27112-F	GGACTGAGCTGGAGTGTGAAA
Cbu_mRNA.27112-R	TACCCACAACATCCTTCTGCC
Cbu_mRNA.17882-F	CGTACCTGAGAAACTGCGGT
Cbu_mRNA.17882-R	TGCTCCTCAATGATCGCCTC
Cbu_mRNA.26704-F	AGGGTTAGGAGGGATTGGGAA
Cbu_mRNA.26704-R	GGATGTTCCGAGTTGACCTGT
Cbu_mRNA.3507-F	GATCCGGGGTTCTCTTCCTTG
Cbu_mRNA.3507-R	TTCAATGCTGGCGAGGTCTAG
Cbu_mRNA.25281-F	AGCCAAGATCAGCCAATCACA
Cbu_mRNA.25281-R	TCCCATCCCCATCTCTCCATT
Cbu_mRNA.1647-F	CTGCATTTGGGAGCTGGGA
Cbu_mRNA.1647-R	AGGGCTTGGTGGTGCTTTC
Cbu_mRNA.1698-F	AGCTCGACGACTACCCCTT
Cbu_mRNA.1698-R	CACCCCATATCCCGACACG
Cbu_mRNA.18280-F	CCCTCTCCAGTCAAACCACC
Cbu_mRNA.18280-R	GCTTCCCACCACGAGTAGTC
Cbu_mRNA.15447-F	GGACTCGACTCGGCTTACAG
Cbu_mRNA.15447-R	ATCCCCAAAAGCTACCAGGC
Cbu_mRNA.20253-F	CCCAGCTCCAACATCCGAAT
Cbu_mRNA.20253-R	AGTGAATGCGGCTGTTGGTA
Cbu_mRNA.12567-F	GCCGAGGTTTCCAGGATTCA
Cbu_mRNA.12567-R	GTTCCTCCTTCATTGCCCCA
Cbu_mRNA.9773-F	CCCTGGCAATATCACTCCGG
Cbu_mRNA.9773-R	TCTGTTGTGCCCATCCAGTC
Cbu_mRNA.11030-F	CGAGTAATCCGGGTGTAGCC
Cbu_mRNA.11030-R	ACCAATTCCGACGACTCCAC
Cbu_mRNA.14804-F	TAACAGTGGAAGGTGGGATGC
Cbu_mRNA.14804-R	GAGCACGCCTTTTCTCCTTTG
Cbu_mRNA.16991-F	TGGGCATAACAGGAGGAGGA
Cbu_mRNA.16991-R	CTCCTGTCCTTGGTGTTCCC
Cbu_mRNA.669-F	CGGAAAAGGACCTCGTTGAGA
Cbu_mRNA.669-R	TTTGTCCAATCGAGCACTGGT
Actin-F	GTGCTCAGTGGTGGTTCAA
Actin-R	GACGCTGTATTTCCTCTCAG
